# Supplementary material for: Transcriptional profiling of β-2M−SPα-6+THY1+ spermatogonial stem cells in human spermatogenesis
Source: Stem Cell Reports. 2022 Mar 24;17(4):936–52. doi: 10.1016/j.stemcr.2022.02.017 (PMC9023810; doi:10.1016/j.stemcr.2022.02.017)
Supplement: Table S1. List of DEGs enriched in the β-2M−α-6medTHY1−-“S-phase”, spermatocyte I (spI) and spermatocyte II (spII) populations at the spermatocyte I/β-2Mα-6medTHY1−-“S-phase” and spermatocyte II/spermatocyte I cell state transitions according to their chromosomal positions [file mmc2.xlsx]

## Sheet: "S-phase" (comp spI-"Sphase")
Symbol	chromosome	p_comp spI-"Sphase"	fc_comp spI-"Sphase"
KDM5D	Y	0.00563024663010948	-2.239271
UTY	Y	0.00915423948918541	-2.454228
LOC112268311	Y	0.00251578485663069	-2.89246421949042
USP9Y	Y	0.000106963013550894	-3.16589
EIF1AY	Y	0.0000351698826082838	-4.276326
RPS4Y1	Y	0.0000334242873847302	-11.19814
FAM197Y9	Y	0.0000422359268877739	-25.2238379563227
PUDP	X	0.00389800875037159	-2.019701
LAMP2	X	0.00509412916746313	-2.02650555316136
FTX	X	0.0110700324082252	-2.14131633335672
TSC22D3	X	0.00171790219967868	-2.14584489291543
XIAP	X	0.0154459473782185	-2.17344083938448
MMGT1	X	0.012672344805064	-2.190163
PRAF2	X	0.00442334906100895	-2.19666712629646
MECP2	X	0.00491861905355702	-2.22514364631387
GABRA3	X	0.00364472913697694	-2.26866165066878
GPC3	X	0.000195871826208554	-2.27526527275604
PNMA5	X	0.0000198222304035402	-2.28133395180673
PRPS1	X	0.0156932122027024	-2.281458
RBM3	X	0.00605407979027928	-2.293904
BCOR	X	0.0014070053016872	-2.343982
ZNF275	X	0.000231479213104229	-2.38844601633928
MBTPS2	X	0.0111418088625652	-2.399828
YY2	X	0.000794250075933002	-2.44125193653628
ZFX	X	0.000215718673915162	-2.558267
RPGR	X	0.000511484485856965	-2.62721
CDK16	X	0.0000447671132330675	-2.64421429401743
IL13RA2	X	0.00204269551206556	-2.66283844106047
ACSL4	X	0.00426403593912401	-2.68814688361138
TCEAL9	X	0.0166171529907349	-2.70287374183284
LINC01560	X	0.000399118803242966	-2.7859052048124
CUL4B	X	0.00122409931881112	-2.791777
DDX3X	X	0.0187426625805495	-2.79896396693586
APOOL	X	0.00591979023145984	-2.80717937806109
RBMX2	X	0.000642784267669374	-2.807636
XK	X	0.000434389681940952	-2.851986
CNKSR2	X	0.000475547872665898	-2.86922639774703
RLIM	X	0.00521177002030958	-2.87678751617401
BCLAF3	X	4.53876763044496E-07	-2.93198948223867
MED12	X	0.00039959163791661	-2.94088
MTMR1	X	0.000441316340358335	-3.046512
USP11	X	0.00111904492195459	-3.057155
WNK3	X	0.0019858169255878	-3.094277
ATXN3L	X	0.00696284780679899	-3.100135
MAGEA11	X	0.000103255471983038	-3.10503698389903
ZBTB33	X	0.000021782106672655	-3.14167989191376
SH3KBP1	X	0.00448737423669294	-3.18606142503019
MAGEB1	X	0.00219211285423559	-3.20021022182908
MORC4	X	0.00219558548707905	-3.205772
AP1S2	X	0.00021816091286701	-3.210833
MAGEB3	X	0.000201118886491111	-3.22971141476604
ENOX2	X	0.00132910913101917	-3.30869668128713
TXLNG	X	6.50801119419119E-06	-3.316327
UPF3B	X	0.000916773693845332	-3.322847
MAGEB10	X	0.0000183560366519123	-3.47779109795332
UBA1	X	5.23564804280677E-06	-3.493404
OCRL	X	0.000345591426757223	-3.61706036530987
KRBOX4	X	0.00106485600188688	-3.656354
RPS6KA3	X	0.0000981729237889348	-3.668843
ESX1	X	0.00020913122993924	-3.705592
PNMA6F	X	0.0000444717186616235	-3.77633125895201
PAGE2	X	0.0102178492742123	-3.7835983102084
GLA	X	0.00165851120109541	-3.78378557437344
EBP	X	0.00332802258088611	-3.7989948708976
LUZP4	X	0.000969866388917023	-3.80600302076185
NUDT11	X	0.0012291108744945	-3.851679
OFD1	X	0.0000427601634755887	-3.865998
XIST	X	0.00365058763991893	-3.911665
PNMA6E	X	0.0000291802752480713	-4.001694
NONO	X	0.000396995256191326	-4.03159201364121
SSX8P	X	0.000702864388356743	-4.06358448162911
BEX1	X	0.0136872595217326	-4.151527
HCCS	X	0.0000255369081471783	-4.18709774371393
MAGT1	X	2.15534170134417E-06	-4.192688
TSR2	X	0.0030840728565123	-4.304578
SLC25A5	X	0.00157919849926804	-4.35873684047343
DCAF8L1	X	0.0000306807684403221	-4.36859267632999
SNX12	X	0.0027719819618733	-4.4033062207206
PAGE2B	X	0.0000367769324632782	-4.40981038953343
UBE2A	X	7.14534824187251E-06	-4.502424
YIPF6	X	0.0000382578045989149	-4.52518360924793
SUPT20HL2	X	0.000327314328142711	-4.53012196589529
FAM50A	X	0.000734839464526721	-4.533346
VCX2	X	1.40836605612544E-07	-4.537541
POLA1	X	3.00822176751721E-06	-4.549333
PAGE5	X	0.0000181794607324892	-4.619293
OTUD6A	X	0.000487973373755318	-4.65857892753902
RHOXF1	X	0.00439456572647547	-4.66184903256529
NDUFA1	X	0.00188641854870375	-4.69182102437677
APOO	X	0.00471351302150478	-4.850701
H2BW1	X	0.0000312568694014581	-4.88031789577286
RRAGB	X	0.000205535378024836	-4.98491020308739
STAG2	X	0.000114584401366662	-5.04067193426532
NKAP	X	0.000291613627997365	-5.04671
KLHL15	X	0.0000553922811213121	-5.100581
TAF7L	X	0.0000553345317997725	-5.129902
ATP6AP2	X	0.000327007604700359	-5.15122763551253
KDM6A	X	0.00103880690551948	-5.157134
HCFC1	X	0.000225270029529556	-5.20219712829232
AIFM1	X	1.34214003594744E-06	-5.225114
GCNA	X	0.000270767652092697	-5.25886
IL13RA1	X	0.000258295674429984	-5.27586691575113
GPC4	X	0.00137490451604787	-5.33129543619503
OGT	X	0.00218382878592793	-5.357322
PHF6	X	0.0000632308948834034	-5.396774
MAP7D2	X	3.79691070769639E-06	-5.40812702467925
VBP1	X	0.000328850331669014	-5.476434
HSD17B10	X	4.06105089958721E-06	-5.48360379291445
RADX	X	0.0000451574862525545	-5.529376
PRDX4	X	1.31546603199134E-07	-5.53125828939473
SCML2	X	3.06483590835615E-06	-5.66462998967539
MAGEB6	X	0.00001493257812906	-5.66565663992438
KDM5C	X	0.0000673258927600622	-5.707725
GAGE12J	X	0.00149348196642587	-5.713697
TEX13D	X	8.62879682156388E-07	-5.73635758903173
DKC1	X	0.0000131782867543714	-5.85100388462742
PAGE4	X	0.0024600435190063	-5.92091
ATP6AP1	X	2.38572489113965E-06	-5.936754
RBMX	X	0.000831502698959816	-6.06649368343936
LOC100421746	X	0.000119869911954358	-6.11285230117132
RPS6KA6	X	0.000162116100968021	-6.14262466727852
FMR1	X	0.000150991365276754	-6.14447981419284
FMR1NB	X	0.0000083579381975775	-6.20663001424375
LOC105373133	X	0.0000545288568410452	-6.33041471804629
FAM9C	X	0.000918410176281705	-6.39094633159972
PASD1	X	6.84957467364445E-06	-6.52212353478253
ZNF711	X	0.000008623146417938	-6.584693
THOC2	X	4.43022905495897E-07	-6.622332
CT47B1	X	5.22435318141769E-06	-6.714207
EZHIP	X	2.15016729528959E-06	-6.76426133758517
HUWE1	X	5.67123113916921E-07	-6.79218545584364
RAB41	X	0.000240039130985516	-6.8427851102697
HDAC6	X	0.0000012931812658059	-6.91556189421338
LRCH2	X	0.0000435644309232277	-6.974634
TEX13C	X	0.0000102650978467172	-7.26437168623967
MED14	X	5.30837687408074E-07	-7.428027
FAM9B	X	5.53125151723226E-06	-7.71063541959591
ALG13	X	0.0000870753885037034	-8.182658
LOC107985692	X	1.69014497339476E-06	-8.18863152869527
EIF2S3	X	1.94652347181469E-07	-8.26838109369561
PGRMC1	X	4.35043431292239E-07	-8.4694901598604
CMC4	X	0.0000187715808000389	-8.92621825613287
COX7B	X	0.000340608399193125	-9.03731396354165
HTATSF1	X	8.57057528564302E-08	-9.11464009971025
MAGEC2	X	0.000051357952540197	-9.40029
MAGEA10	X	0.0000480593885109406	-9.60509799577642
MAGEB2	X	7.74546451020731E-06	-9.74918011985509
TEX11	X	8.31212198801229E-06	-9.84817
RBBP7	X	0.0000029156359672944	-10.0514
BCAP31	X	5.04677534122782E-07	-10.1230612777677
SSX1	X	0.00351490966074569	-10.178
PDHA1	X	1.38435645169933E-06	-10.43204
SMC1A	X	3.7589216898684E-07	-10.43546
GAGE1	X	0.0000368131862119998	-11.1609333243612
FAM9A	X	0.0000313769630290523	-11.4085429402898
TSPYL2	X	0.0000200033324082103	-11.84397
GDI1	X	3.04316796105403E-07	-12.1486286688696
USP9X	X	1.07755392394198E-07	-13.07526
TKTL1	X	6.17912602997564E-07	-13.30955
SCML1	X	8.7865425468211E-08	-13.71967
TAF9B	X	6.55613624087251E-06	-14.61041
JADE3	X	2.36022058301181E-06	-15.14222
BEND2	X	3.64195235157633E-07	-15.2618112518619
ATP11C	X	3.77392088671736E-08	-15.8792516591625
MAGEC1	X	1.42375749116159E-07	-16.0515
CT55	X	1.90118936134142E-09	-17.53443
CCNB3	X	3.70101631355017E-07	-19.16792
WDR44	X	1.65515759498698E-10	-19.21257
PAGE1	X	0.000112840772878913	-22.14418
CT45A10	X	0.0000149969185506845	-22.2377983556549
HPRT1	X	6.23846927414759E-08	-24.2580989015372
ZNF280C	X	4.85972392378992E-08	-28.83117
SSX3	X	0.0000260629788997062	-56.136744435272
MAFF	22	0.0016410121528151	-2.01639740961075
CECR2	22	0.00239825735864356	-2.08901821964398
SDF2L1	22	0.000113833939053703	-2.26147111552755
GAL3ST1	22	0.0000440030562192972	-2.273727
SUSD2	22	0.0000144886722601328	-2.305977
TTC28-AS1	22	0.00492267357700066	-2.36205753519781
MIF	22	0.0158036567872189	-2.55805308856929
EP300	22	0.0000136384466150372	-2.7426954321664
H1-0	22	0.00395919412512355	-2.93679693412797
SMC1B	22	0.0000159969449827446	-3.24463593011571
IL17RA	22	0.0116424456296091	-3.29928213406506
SLC5A1	22	2.97134404566122E-06	-3.422019
FBLN1	22	0.000391774980414342	-3.75529204612133
PRAME	22	0.00266627383967522	-3.79581586623937
KLHL22	22	6.71572805726297E-06	-4.072182
XBP1	22	0.000204285344261971	-4.333734
CDC45	22	0.0000793622924299156	-4.545268
YWHAH	22	0.00306806165336607	-4.550427
MEI1	22	0.0000236807608499109	-4.92488162130319
ZNF280B	22	2.49900236820626E-06	-6.13096214078113
DMC1	22	0.000024204768488471	-6.17309779969875
IGLV3-27	22	0.0000534219410997692	-6.39713914021396
SNORD13P1	22	0.000148899552881185	-7.246744
CCT8	21	0.00515227540889815	-2.07042047411759
KRTAP20-1	21	0.0140958319814558	-2.13382118339844
MX2	21	0.0146876400234278	-2.62697909071759
SLC5A3	21	0.00018579620503625	-2.883463
CSTB	21	0.00433886124446845	-3.32799329089076
PAXBP1-AS1	21	0.000651385003327826	-3.56435612531462
APP	21	0.0000827515665656779	-3.5898717862802
BTG3	21	0.00058608700805807	-4.76375653980804
SNX5	20	0.00838285622377992	-2.00435127628705
NANP	20	0.00140920936978217	-2.06083728029501
RBM39	20	0.00213946769435831	-2.0652
POLR3F	20	0.00123915772769207	-2.16060664103738
CDC25B	20	0.000542252139653037	-2.206578
RBM12	20	0.00373705081855975	-2.20748992860304
ZMYND8	20	0.0107428490539263	-2.29964058223548
TAF4	20	0.000743403781194546	-2.301265
RNF24	20	0.0071960902699802	-2.3120775109466
SLC12A5	20	0.0000329596457567616	-2.329365
COMMD7	20	0.0181705854045009	-2.5319222742227
ACSS2	20	0.000175966150839816	-2.610475
TRMT6	20	0.0145021680574687	-2.62735
ATRN	20	0.000374491682346806	-2.667136
MCM8	20	0.00218864535107264	-2.756627
VAPB	20	0.00154916614823124	-2.761358
RBL1	20	0.00693871298236708	-2.774218
PCED1A	20	0.000115803948095366	-2.984075
KAT14	20	0.0000671274941383401	-3.267534
RPS21	20	0.0000864928769668793	-3.437265
YTHDF1	20	6.19452080554782E-06	-3.516157
CST3	20	0.00941166936842565	-4.23448362084938
CHGB	20	0.00108915335955085	-4.71191261895829
NCOA3	20	2.31984815472913E-06	-4.925778
DEFB123	20	0.000168510475825275	-5.60106334343378
CTSA	20	0.0018541055582024	-5.897875
SPO11	20	0.000386654709877127	-6.18610068838869
RAD21L1	20	5.8944219175136E-07	-7.683145
CTCFL	20	3.87944546590146E-06	-13.5215204057388
HAUS5	19	0.00130441077323842	-2.01064483999659
AP3D1	19	0.000958471717501856	-2.049804
SAMD4B	19	0.0000500803108052119	-2.069306
KLC3	19	0.00101311085368556	-2.09637222090752
CGB3	19	0.00066526421762374	-2.1037538695986
FOSB	19	0.00950519525871729	-2.13390493477267
LTBP4	19	0.000647605548662961	-2.135775
CLASRP	19	0.00196943602084582	-2.1815035024589
HNRNPA1P10	19	1.04238764806893E-06	-2.250331
FXYD5	19	0.00881310738449592	-2.303951
TNFSF9	19	0.000211366396923383	-2.313921
DPY19L3	19	0.0131966686037009	-2.31472084163196
PRKD2	19	0.00184385372483544	-2.33916089257296
EPOR	19	6.60233501119938E-06	-2.37529821780432
NUCB1	19	0.0018437461124904	-2.45968506527702
KLK8	19	0.00682175774451768	-2.46993824309425
LSM7	19	0.000567483201892049	-2.542665
BHMG1	19	0.00017501352117497	-2.60238513410262
ZNF121	19	0.0129978186576633	-2.619967
NFIX	19	0.0019467280809616	-2.65188445332614
GATAD2A	19	0.000463963536280524	-2.744359
IFI30	19	0.00393988264862559	-2.78432358412109
TEX101	19	0.0131258633731236	-3.03853
ZNF559	19	0.0011658529111291	-3.378389
CHAF1A	19	0.0000608294245068365	-3.72965936379811
C19orf57	19	0.0000087759743561346	-3.743576
ZNF850	19	0.000161879215894267	-3.91973258205125
ZNF699	19	7.84859485496164E-06	-4.49589514049241
PEG3-AS1	19	1.04564519304986E-06	-4.54613106478786
ZIM2	19	0.00219743800933549	-4.79366886312654
PPP1R14A	19	0.000676779375469752	-4.929385
PEG3	19	0.000167764848145549	-5.256648
MIR4324	19	0.000933234130577942	-5.30291686861889
ZNF625	19	0.000293550367704487	-8.204232
REX1BD	19	0.0000057027541789925	-9.224957
VAPA	18	0.00565458380327251	-2.044473
ONECUT2	18	0.000321484030316462	-2.055811
AFG3L2	18	0.00394424810648535	-2.08111484472394
RNMT	18	0.000411318898933835	-2.081254
ZNF532	18	0.0101249168426451	-2.101652
RAB12	18	0.00730794864281399	-2.10583478358965
SMAD4	18	0.000280123979391653	-2.42184374809187
PTPN2	18	0.00147437046072848	-2.627977
B4GALT6	18	0.00695498614453371	-2.661798
MAPRE2	18	0.00129521017743953	-2.93737773796062
HDHD2	18	0.00326500067656322	-3.314663
NAPG	18	0.000127149858580343	-3.374961
LOC105372210	18	0.00159843899195672	-3.53607485445653
ROCK1	18	0.000744578182223806	-3.703827
IER3IP1	18	0.000829761012010394	-3.7123217908573
ACAA2	18	2.96325418688974E-07	-4.25688717789175
SMCHD1	18	8.63757795833626E-08	-4.27698579241602
LMAN1	18	8.32831419894147E-06	-4.45114737838579
C18orf63	18	0.000803094823062263	-4.608193
TAF4B	18	9.89399104055349E-06	-5.018271
LOC102724397	18	3.35966331944305E-06	-8.30029522830431
KLHL11	17	0.000442028670932028	-2.012261
TSR1	17	0.00457866478050965	-2.033695
NUP85	17	0.00650431773702024	-2.043014
TAOK1	17	0.000129716332721183	-2.050017
MAP2K4	17	0.00628571013517597	-2.155782
NSRP1	17	0.0000856610447197595	-2.182688
ENO3	17	0.0160269512538911	-2.29408541888672
ABCA5	17	0.0122259866527291	-2.32189776409477
GJC1	17	0.00469675924954299	-2.34072771923957
MPP2	17	0.0000250489619104834	-2.35655246760103
ZNF232	17	0.00940204894421323	-2.389365
RPS6KB1	17	0.0072324634135487	-2.39186
EFCAB13	17	0.000225166507323144	-2.43402913646246
TP53	17	0.0062257102660207	-2.466486
THRA	17	0.00961339543975062	-2.486741
ZSWIM7	17	0.0166591460650941	-2.50249161201441
PHF12	17	0.00218141500925881	-2.516217
PIGS	17	0.0015482387108324	-2.524764
CPD	17	0.00139233024203084	-2.61174600394448
C1QBP	17	0.0106927127296039	-2.690699
HMGN2P15	17	0.000238661202404404	-2.69711636127943
MIR3064	17	0.0011302550000955	-2.73321784336743
SUZ12	17	2.41097128141542E-06	-2.8493077131275
KIAA0100	17	0.00617813191059086	-2.876374
DDX42	17	0.00210929126740317	-2.97687655107752
CHD3	17	0.000259152080414088	-3.05704203644546
DHX40	17	0.00209374387164142	-3.122924
OR3A2	17	0.0172908301679767	-3.12472893413841
NOL11	17	0.000399857918943649	-3.30103142635245
TADA2A	17	0.0000451376506364861	-3.339934
MNT	17	0.00251232715630311	-3.48807950937423
GPATCH8	17	0.000184132662100394	-3.54986139600196
TTC19	17	0.000175799519391846	-3.573252
MYH10	17	0.00190352465722083	-3.77788562093736
ATAD5	17	0.0000374100095044582	-3.899336
INCA1	17	0.000557588525830011	-4.06338385892452
GRN	17	0.000316477054224716	-5.07940572304802
USP6	17	0.00137766664000742	-5.312383
NME1	17	0.00212667608307034	-5.91606328500688
IGF2BP1	17	0.0000116565108015991	-8.36263951942996
FBXO47	17	0.00219127721849437	-9.00340953489538
RAMP2	17	0.000145305671863786	-14.9314983095792
CDC6	17	1.19376183593812E-06	-17.06825
TEX19	17	4.35314668080534E-08	-25.7746714366879
CFDP1	16	0.000841593972349411	-2.03362607426683
HAS3	16	0.0000474701117930545	-2.10053839333889
BRD7	16	0.00299930786287206	-2.12843688961049
RFWD3	16	0.0164905488724184	-2.199101
LAT	16	0.0187032141102403	-2.21842107352202
COX6A2	16	0.0154461927618045	-2.41678976577893
LINC01569	16	0.00036571871736025	-2.4339153419837
THAP11	16	0.000195651687010563	-2.434063
FHOD1	16	0.000184595409704968	-2.51054926041667
GNPTG	16	0.00122626179370081	-2.53434
FANCA	16	0.00311809967512261	-2.59519208191158
NFAT5	16	0.00654652933433649	-2.64275415435605
CENPN	16	0.0000926614752836268	-2.7645
DPEP2	16	0.0113128660440449	-2.878533
NAE1	16	0.00132215228712292	-3.049689
C16orf70	16	0.0108203821536353	-3.156031
SF3B3	16	0.00679518465159159	-3.24836630002533
POLR3K	16	0.000401368567864272	-3.35065
LOC283856	16	0.0000703707482019821	-3.36229524227681
ZNF267	16	0.000425120697048723	-3.78455781865463
SNORA50A	16	0.00756779520993671	-3.989024
PDP2	16	0.0000469303915267871	-3.991926
KNOP1	16	0.00353340063320165	-4.19959781554794
GINS2	16	0.00261462134919438	-4.743304
NETO2	16	2.96397882328329E-06	-4.754891
ITFG1	16	2.27939654397638E-07	-4.908822
MMP25-AS1	16	0.0000709405355914866	-4.92600646094062
PARN	16	9.88987155259186E-07	-5.1028388197083
HBQ1	16	0.000205599361099628	-5.17026429636914
MEIOB	16	0.0000967979712329009	-5.67934117596752
VKORC1	16	0.0000653313404350879	-5.718472
SLC9A5	16	0.000485341347178157	-5.863333
DPEP3	16	0.00188252030801926	-6.462648
LPCAT2	16	0.00146143583531574	-8.94551
PRSS41	16	0.0000317062904964655	-11.3022939590065
PRDM7	16	2.86714063439538E-10	-17.3553646387385
LCMT2	15	0.000297175028641911	-2.021473
LINC02204	15	0.0108445840297081	-2.05235542909846
TPM1	15	0.0068687824336678	-2.067881
EID1	15	0.0198609414581383	-2.08021265025591
DMXL2	15	0.00166099535027368	-2.10302930822519
AP4E1	15	0.00583214851682282	-2.14522274349025
TP53BP1	15	0.000021918367167324	-2.176623
ADAM10	15	0.00340551853276703	-2.35508254794538
GABPB1-IT1	15	0.00199744014505979	-2.379199
IGF1R	15	0.000789631570913515	-2.47634125743885
MGA	15	0.000664053394378454	-2.60385882110276
STARD9	15	7.32124913350576E-06	-2.6186
ACAN	15	5.16104216641857E-06	-2.81549486924994
CCNDBP1	15	0.00184103107731723	-2.89607780602221
SPG21	15	0.000905753802838533	-2.903696
UBE2Q2	15	0.000203948438135642	-2.925357
CIAO2A	15	0.00137801854719901	-2.935437
NPAP1	15	0.00539305073072961	-2.95495853953668
HMG20A	15	0.00160544447159473	-2.96438244727222
ANP32A	15	0.00542141910020403	-2.995494
CHRNA7	15	0.000084661426118231	-3.05239035428061
ICE2	15	0.000226120799139692	-3.124295
ETFA	15	0.00103074366739441	-3.13987058413879
RAMAC	15	0.0114703025384119	-3.204374
INTS14	15	0.00214984912321457	-3.339615
MYO5A	15	0.000187385782394256	-3.61080379043412
IQGAP1	15	0.0000474188737480643	-3.881187
NPTN	15	0.0000229819136964658	-3.90742016735049
WHAMM	15	0.00421905966585265	-3.92180588092137
TICRR	15	0.00046066681599207	-3.943316
SCG3	15	0.000988855765959853	-4.1715710662944
ZNF770	15	0.0000468869411523801	-5.318517
ADAL	15	0.000019676149919989	-5.3932748399649
WDR76	15	0.000232278295445485	-5.561334
TRPM7	15	1.00047713729806E-06	-5.619247
GLCE	15	7.72269078324927E-06	-5.88689525107788
TNFAIP8L3	15	2.47903748827922E-07	-6.1353908240273
NEO1	15	1.7565827066113E-07	-6.57183067735764
NOP10	15	0.00447263020579335	-6.717241
CHRNA5	15	0.0000340257165423915	-8.84549685392501
STRN3	14	0.00102688669824829	-2.01076338586109
TRAJ44	14	0.00979303125628477	-2.01272300646021
PSME1	14	0.00326949655691332	-2.033513
HIF1A-AS1	14	0.000297273801925742	-2.03362386440023
C14orf39	14	0.000535967648777958	-2.14463370280564
MOAP1	14	0.0000095880680520094	-2.297612
SNX6	14	0.0000860255839192398	-2.313385
WDHD1	14	0.00102847076898525	-2.39008906426785
INSM2	14	0.000293144408925657	-2.546748
CFL2	14	0.00204974507217934	-2.58012647171347
LOC100506071	14	0.0026461154278257	-2.60533101147363
PSMC6	14	0.000281209250026071	-2.649632
NPC2	14	0.000938339508286609	-2.66925288545774
POLE2	14	0.00347996473640618	-2.821137
PELI2	14	0.0130589401674314	-2.881822
COCH	14	0.000200153654555681	-3.38510863149652
TCL1A	14	0.000133101588470095	-3.499566
SUSD6	14	0.0002610085683397	-3.500784
MARK3	14	0.000107893414569879	-3.58728122831406
TMX1	14	0.000226878069421948	-3.638781
KLC1	14	0.0000186320026580269	-3.81296909490539
PRPF39	14	0.0000126171710390592	-4.12446
DICER1	14	0.0000124545176578509	-4.16859298000222
PARP2	14	7.94145761924748E-06	-4.17504073264286
ARHGAP5-AS1	14	5.06683067419995E-07	-6.855751
RNF212B	14	2.03863009962486E-07	-7.38375097400473
MPP5	14	1.38319858726724E-07	-7.482724
HIF1A-AS2	14	3.89116019257532E-07	-7.87688946645805
HIF1A	14	2.0853844929183E-08	-8.8318888581738
NDFIP2-AS1	13	0.0196940188638579	-2.00513833599434
HNRNPA3P5	13	0.00105829478373471	-2.05267835596091
DIS3	13	0.00141013014366449	-2.05341312889677
LNX2	13	0.0120868720873333	-2.09733672796957
UFM1	13	0.00421320080284431	-2.17979
WBP4	13	0.000760029172225159	-2.19506095478777
LOC101927437	13	0.00139914662300143	-2.41450559300243
OBI1	13	0.00275875297533583	-2.493457
TPTE2P3	13	0.0001678994361126	-2.49492117261518
LOC105370105	13	0.00986667940622668	-2.6805319692368
RFC3	13	0.00223213932839191	-2.894603
CLN5	13	0.0012023202594168	-3.06053126908783
VPS36	13	0.0000611652861300664	-3.58903753893545
SCEL	13	0.0112576001150731	-3.616416
BRCA2	13	0.000203562656597679	-3.623307
ZC3H13	13	0.0000193638257428285	-3.63627559222101
DNAJC3	13	6.83622301174293E-06	-4.024459
CLDN10	13	0.0000205084520989584	-4.129374
BIVM	13	0.00272598201275695	-4.27536
CCDC122	13	0.000988160897040049	-4.53829227176052
RASA3	13	0.000629616967705384	-5.54031529394881
ITM2B	13	3.40196558462455E-06	-6.022674
TFCP2	12	0.0167254245469735	-2.008665
EEA1	12	0.00323338126769015	-2.018764
CPSF6	12	0.0036244467387382	-2.0405822816942
MED13L	12	0.00355927079589926	-2.04605449267922
MDM2	12	0.00894800849918832	-2.06358109306625
ANHX	12	0.00241531617425315	-2.074648
MAPKAPK5	12	0.0163891767715319	-2.117781
CLIP1	12	0.00185883800572443	-2.143449
HCAR3	12	0.000376100256334575	-2.199569
NUP107	12	0.000228447591493418	-2.233314
SLC11A2	12	0.001571873974722	-2.23793239467854
ATN1	12	0.000589700941446182	-2.24004229128765
ATXN2	12	0.0000749892521103302	-2.241007
CAPRIN2	12	0.00599263273495486	-2.262571
KANSL2	12	0.00115195851207518	-2.264716
SMARCC2	12	0.00618949628937623	-2.274284
MAPKAPK5-AS1	12	0.00519480680758708	-2.443116998931
ATP2B1-AS1	12	0.000347660464911946	-2.45162687348875
ZDHHC17	12	0.00233192146476591	-2.45729238886205
VEZT	12	0.00174231524120512	-2.47149
C1R	12	0.00102330235289448	-2.603911
DERA	12	0.000197135368648797	-2.65836306656941
UTP20	12	8.33398056335259E-08	-2.72240930575202
ERC1	12	0.000638811455989476	-2.74656170279091
TUBA1C	12	0.000219748991192875	-2.758557
UNG	12	0.0132585963497461	-2.781804
RAD9B	12	0.0119903479279006	-2.8908131359613
FOXJ2	12	0.00494893360188949	-2.898258
SRSF9	12	0.000145068441235504	-2.914351
SNRPF	12	0.0019997883842351	-3.005195
APAF1	12	0.000163035252212064	-3.1601120636081
IQSEC3	12	5.95409141792009E-06	-3.18492986656507
RAP1B	12	0.000769529317795508	-3.214081
TNS2	12	0.000133522637797236	-3.24153161235012
LRP6	12	0.000456955919394647	-3.34418253982445
CACNA1C-AS4	12	0.0012522505080849	-3.49159448297147
HOTAIR	12	0.0000512858323196726	-3.53938848266603
RESF1	12	0.00506041428310297	-3.685483
SLC38A2	12	0.000241981718008133	-3.736719
ERBB3	12	0.000807043037405569	-3.74707739636023
TMED2	12	0.000214759195676084	-3.8657106271543
PLBD1	12	0.00143615020300989	-3.894109
FGD6	12	0.00609683728612625	-4.023425
NCKAP1L	12	0.00253474408889582	-4.09287713354577
HOXC9	12	0.000135053891253779	-4.22825914198573
GNPTAB	12	3.57096020342006E-06	-4.261158
RNF34	12	0.000618141361417768	-4.287637
HOXC5	12	0.000273830877846872	-4.35814561671013
PTMS	12	0.00592562167672621	-4.453901
BICDL1	12	0.0000133702050302358	-4.869873
CS	12	9.85315293452383E-07	-5.04302305030022
ERP29	12	0.000153205558094423	-5.04686218684538
OSBPL8	12	9.3794238333202E-08	-5.11035025200837
TAOK3	12	0.000161905644075501	-6.148786
CD9	12	0.000310791528463174	-6.559768
DENR	12	1.81983666018193E-06	-7.372438
PRIM1	12	0.0000168967159539704	-10.25818
ATP2B1	12	1.28824045352387E-07	-18.6710148825967
FLI1	11	0.000982439299622846	-2.00221232025239
RAB39A	11	0.00816047351390792	-2.022513
ATM	11	0.00792710635041895	-2.09694321347311
POLA2	11	0.00930843680808424	-2.10950960310403
SPTY2D1	11	0.00887254931341941	-2.12023007549563
PIDD1	11	0.0013103308149443	-2.142737
RDX	11	0.00879471801579012	-2.155143
EXT2	11	0.0179143200903022	-2.18925573765603
PHRF1	11	0.00109020847581548	-2.198133
CLNS1A	11	0.00450598074290705	-2.21657316876958
PRMT3	11	0.0112198703660107	-2.25414125100605
RRM1	11	0.00645775466630363	-2.297325
MAJIN	11	0.00170560854275153	-2.2976554503714
SELENOH	11	0.0015571322945326	-2.34661441071731
CKAP5	11	0.0017154584677508	-2.362009
CST6	11	0.015296016214944	-2.36807884086209
SLC3A2	11	0.0062930846736469	-2.401903
API5	11	0.000790197233307615	-2.419279
RSF1	11	1.92669820636693E-06	-2.475612
SRPRA	11	0.00270092421867903	-2.522645
CHRDL2	11	0.0000646374908303224	-2.58220831044596
DDB1	11	0.00368203496171487	-2.58721834402921
LAMTOR1	11	0.00166153794576145	-2.619654
WEE1	11	0.00375489238119728	-2.642835
PPP6R3	11	0.0000277277346454616	-2.64617
LOC105369468	11	0.00101980300555252	-2.73237642156044
CDK2AP2	11	0.00124357177030554	-2.81696994371939
STIM1	11	0.00307069723004637	-2.913628
TEX12	11	0.00784453908033142	-2.915099
LBHD1	11	0.00955228547999716	-3.094304
PAX6	11	2.82175952460061E-06	-3.16097572745272
PRPF19	11	0.000588296663732117	-3.32127358798872
USP28	11	0.000461999803435696	-3.408906
IPO7	11	0.00374781461327521	-3.50182380617676
CTSD	11	0.000203997790073591	-3.51360555455059
KCNQ1OT1	11	0.000191066997413013	-3.52241476045517
P4HA3	11	0.0000158540773773516	-3.53334515966812
KMT2A	11	0.012117702499699	-3.57135467786274
FCHSD2	11	0.0000289591402254004	-3.608703
APLP2	11	0.0000701537555949793	-3.74298209685835
SERPINH1	11	0.000366549563844223	-3.795426
TMEM123	11	0.0000331332785979897	-3.83781051294024
JAM3	11	0.000523677585775717	-3.940399
TMEM41B	11	0.000136428853583134	-3.98056856200908
TRIM44	11	0.000134801811353459	-4.171954
SORL1	11	1.64156123584805E-06	-4.224214
MRE11	11	0.000122301603761636	-4.65930245637113
MIR3160-1	11	0.000275392489756012	-4.76587821721973
ARHGAP20	11	0.000130932498215973	-4.872618
SNHG1	11	0.00341245147628358	-5.81905063536
CCDC73	11	0.0000264233061090527	-6.25561779580383
MIR606	10	0.0135811147644163	-2.042366
AP3M1	10	0.0142255776940139	-2.05490437774969
GRK5	10	0.00837841511533063	-2.12111765561867
ANXA8	10	0.00367070125129172	-2.126181
TNKS2-AS1	10	0.00287823825912775	-2.22898926132692
DNMBP	10	0.013822091378092	-2.27472987369895
DUSP5	10	0.0137042299699627	-2.29843889479764
NOLC1	10	0.000025000594522075	-2.341498
TM9SF3	10	0.00314760557526179	-2.359317
COMMD3	10	0.00565958250667483	-2.36321956275126
PCBD1	10	0.0160059685745101	-2.40235373268773
RBM17	10	0.00100714828348697	-2.427304
SMNDC1	10	0.0000395117520433075	-2.43764349245354
RRP12	10	0.00299597015397379	-2.47481266236086
EXOC6	10	0.00621401891453868	-2.487484
TAF5	10	0.00597519932096043	-2.500854
PDCD4	10	0.000201637846276054	-2.52100949388413
LCOR	10	2.37037792140318E-06	-2.671752
MASTL	10	0.000161574367001101	-2.801722
PCGF6	10	0.0125668255270998	-2.805333
BMS1	10	0.016336089872267	-2.839528
SEPHS1	10	0.00116382019077475	-2.8446329484858
CCDC6	10	0.00191092751903182	-2.869047
VCL	10	0.000371819060197122	-2.874396
STAM	10	0.000166499687474188	-2.907168
CASP7	10	0.0000228285076991542	-2.981232
MCM10	10	0.00458389861727922	-3.007728
SFR1	10	0.00294516219261669	-3.23939016833057
LOC107987150	10	0.0187546185190848	-3.25465229651784
COL17A1	10	0.00189954230903681	-3.28455034429462
MXI1	10	0.000403276290793897	-3.51880355893892
SLK	10	3.3226760428856E-07	-3.597389
IFIT5	10	0.00273096023187006	-3.62648179028445
OAT	10	0.0000218761765511722	-3.85506633813806
NRBF2	10	0.000934995477949448	-3.97464640973218
CSGALNACT2	10	0.0040855942031534	-4.229677
SMC3	10	2.20886221029004E-07	-4.512712
RBP4	10	0.0015385846585095	-4.540384
MCMBP	10	2.74644803602179E-06	-4.589311
NMT2	10	0.0000557864920198869	-4.716459
LOC100499489	10	6.52040912649587E-06	-5.13159929966362
P4HA1	10	6.66576544021953E-06	-5.54705280243662
ARHGAP12	10	0.000100975914725227	-6.299183
PRAP1	10	1.13860633471724E-07	-6.90627458141885
DNAJC1	10	3.0797818582668E-08	-7.267568
HELLS	10	3.61368857105653E-06	-8.90465149614735
NAMPTP1	10	1.88256047936308E-07	-10.79339
RAPGEF1	9	0.008084912178262	-2.03923752721362
BARHL1	9	0.00101783139306707	-2.040464
SEMA4D	9	0.00528629940619853	-2.04169852925491
EPB41L4B	9	0.00689795363263351	-2.072526
RAB14	9	0.0111367555309872	-2.092728
ST6GALNAC6	9	0.00102585471407096	-2.10577797553491
PUM3	9	0.00960166922481764	-2.120189
CDC37L1	9	0.0000477853255918029	-2.132788
B4GALT1	9	0.0163456943795722	-2.13887985399918
ZFAND5	9	0.000225932101980604	-2.175793
SPTAN1	9	8.48517551393382E-06	-2.190081
GARNL3	9	0.000148149830307954	-2.238294
PLIN2	9	0.0129455450862227	-2.41107724292717
MEGF9	9	0.0102389049135733	-2.47503703077352
TMEM245	9	0.00197881728954598	-2.60600353303563
IARS1	9	0.0000740079592242181	-2.66171455216252
TXN	9	0.00821234247590053	-2.718245
DPH7	9	0.0019769737980155	-2.88183
MLANA	9	0.0107588609444252	-2.9066857878429
SNHG7	9	0.00248153463247636	-2.948825
XPA	9	0.00351686556367427	-2.975299
EBLN3P	9	0.00850247616785776	-3.17521823391575
MFSD14B	9	0.000182008977561014	-3.374564
ERP44	9	0.000499493841126292	-3.38677920937797
ELP1	9	8.64498753509876E-06	-3.684058
NOL8	9	0.000210782752441196	-3.719014
DMRT1	9	0.0000184317369416264	-3.73739438545946
GOLGA2	9	0.0000420727907225296	-5.045218262036
CNTFR	9	0.000436439923431056	-5.33399444448621
CTSV	9	0.0000700303548454771	-5.34929432293288
FNBP1	9	0.0000247272278580016	-5.77334162622457
STXBP1	9	0.0000391326119723864	-7.168475
MELK	9	0.0000136101524365283	-7.177922
ANP32B	9	0.0000312434266864689	-7.66928771311019
TUBBP5	9	0.000115237244683944	-10.7376
SLC31A1	9	0.000888137195017434	-13.549631450717
SPIDR	8	0.0129762993408438	-2.00388029622329
CHRAC1	8	0.0053441833046972	-2.046327
PIP4P2	8	0.0106720579124711	-2.067619
WRN	8	0.00642354244011225	-2.074493
RRS1	8	0.00311027739332892	-2.07694553679932
RIMS2	8	0.0011296572662982	-2.108967
CTHRC1	8	0.0054949145013024	-2.12879448597364
GOLGA7	8	0.00429531757908748	-2.17371432978853
SNX16	8	0.00125266558261619	-2.203696
GTF2E2	8	0.000590286306950771	-2.20771519366949
NCOA2	8	0.00170728184718262	-2.33081863816552
ASAP1	8	0.000382397495010526	-2.33097247826248
TGS1	8	0.00682209087510539	-2.414841
SNORD13	8	0.00289186761374034	-2.473059
TERF1	8	0.00936680368302018	-2.557857
TAF2	8	0.00081869536240447	-2.714227
NSMAF	8	0.00067745274558397	-2.768874
POLR2K	8	0.0000202560537356851	-3.067399
RAD54B	8	0.000809707145311219	-3.29647681080877
PTP4A3	8	0.000924687659846292	-3.47998889056543
PTK2	8	0.0000512957653610057	-3.642794
MTBP	8	0.000766020538020154	-3.71764982644349
LOC100996662	8	0.0198529988573147	-3.84052703653498
LOC101927815	8	1.17276746375318E-06	-4.19752504520194
LAPTM4B	8	0.000638905751947441	-4.596549
POMK	8	0.00254305963687802	-4.898108
LOC105375690	8	0.000026886529160066	-4.91311166969311
WASHC5	8	4.35033515701837E-07	-4.917015
TMEM65	8	0.00183432976728405	-4.94861565835508
DDHD2	8	5.55050168081778E-07	-5.30071033431601
GGH	8	0.000171039478761985	-5.470308
FZD3	8	3.84669277863667E-07	-6.386739
UBR5-AS1	8	0.000135441127480766	-6.59525241816034
ESCO2	8	5.42872757029501E-07	-6.73111494856976
TEX15	8	2.94995905145586E-07	-9.704459
C1GALT1	7	0.018843313929933	-2.033213
FASTK	7	0.0111990871131919	-2.03614906945743
RUNDC3B	7	0.0148093631750109	-2.04426662791726
PAXIP1	7	0.00105732586273103	-2.05157391765333
ZNF467	7	0.0151425723834059	-2.12744860193827
ESYT2	7	0.000737094307216824	-2.140696
RBM28	7	0.00127340363337885	-2.151574
CALU	7	0.00844185012761906	-2.299388
MRPL32	7	0.0166745233456246	-2.307712
KMT2C	7	0.00196680016195731	-2.3092
AKAP9	7	0.00025921508788423	-2.3522019826892
DLD	7	0.00616912091509909	-2.50389288996629
ZSCAN25	7	0.0000723273127412029	-2.65611537699236
AUTS2	7	0.00103285275698106	-2.72629561926356
KLHL7-DT	7	0.000898255118182928	-2.74898371927539
PHTF2	7	6.16616850728309E-07	-2.860057
RNF216	7	0.000025623737315818	-3.000874
AGFG2	7	0.00161091174710631	-3.24660485010908
CASTOR3	7	0.000034865639107967	-3.28086123731495
BAZ1B	7	0.000010411549385556	-3.44218
LOC650226	7	0.00216846202615303	-3.483772
CPVL	7	0.000147349185031539	-3.599558
GALNT11	7	0.000397499564372421	-3.625347
SEPTIN7	7	0.000118870571107334	-3.991594
GGCT	7	0.0000198292277505159	-4.265276
BAIAP2L1	7	0.000164360235779225	-4.419969
GNAI1	7	0.000471839343114037	-4.52313504835889
TWISTNB	7	0.000728542577056666	-4.70538530843249
SNORA22	7	0.000235305108675442	-4.731038
NPTX2	7	0.0000274360213204401	-4.78491378604054
STRIP2	7	0.0000140993487394429	-5.291628
SGCE	7	0.0000191790897248586	-5.506334
ZCWPW1	7	2.85040078106186E-06	-5.949482
LOC105375605	7	9.08728210031369E-06	-5.96682086566593
RAC1	7	0.00133898601454922	-6.66553
PTPN12	7	2.32353051782986E-06	-12.28495
PEG10	7	2.30906183158038E-06	-14.4165254026412
STEAP1	7	8.25852094457522E-07	-25.3575362830006
LOC100294145	6	0.00260219518871187	-2.00775535454363
MRPL18	6	0.000514311806698057	-2.01541155366736
MCM3	6	0.0104793528777134	-2.08338360485016
SYCP2L	6	0.01782480694275	-2.08476562417057
RTN4IP1	6	0.00286252692411018	-2.132667
SLC29A1	6	0.00065656017209097	-2.14234907792771
PPIL4	6	0.000180147371709454	-2.1479
FANCE	6	0.0040511388750881	-2.16313305092234
VEGFA	6	0.00357886474942646	-2.182746
REV3L	6	0.00118442526602028	-2.196428
SHPRH	6	0.0000347307073027093	-2.22826067828104
H2BC15	6	0.00284244159272862	-2.281591
CARMIL1	6	0.000478555459741643	-2.301156
CD2AP	6	0.000897629905997452	-2.3044467132741
JARID2	6	0.00233005478711991	-2.35794127292525
PHIP	6	0.000394540509688092	-2.491243
CDC5L	6	0.00237186356937441	-2.53969
PNRC1	6	0.00287823024425639	-2.55299073574745
AFDN	6	0.00285589987228735	-2.57080941139564
SERINC1	6	0.000211389832300279	-2.573145
TAF11	6	0.00222161617291252	-2.73209
HDAC2	6	0.000212577336989881	-2.78882148928942
EPB41L2	6	0.000116071128210039	-2.91806546513521
EZR	6	0.0000263849106400284	-3.233942
MAP3K5	6	0.0000993137001780432	-3.45589990206859
HLA-DPA1	6	0.0107410534664437	-3.63706396021754
KIF13A	6	0.000117790181609829	-3.664645
H2BC11	6	0.0149849144665372	-3.713069
H1-4	6	0.00511686789555336	-3.73407270898093
SNRNP48	6	0.0000710328289275093	-3.86106008925139
MDN1	6	0.0000256589942523499	-3.88511027671685
TRERF1	6	2.04938070300568E-07	-4.158552
DEK	6	1.44835017200826E-06	-4.189149
H4C4	6	0.00686747905000016	-4.712258
MED20	6	0.0000261363703486537	-5.088043
H1-1	6	0.000649731705247423	-6.06654882990682
H2BC14	6	0.00275439435611361	-6.170387
HSF2	6	0.0000156633921914673	-6.2647352573484
ADGRG6	6	0.000338487535157065	-6.842347
MTRES1	6	0.00021351956682607	-7.0562431959498
PSMB9	6	0.00510187505303737	-8.828375
H4C5	6	0.00175009251937192	-8.918737
H1-2	6	0.00144806628953626	-9.91837232598202
MIR3692	6	0.0000375940656317799	-12.4088457560016
H3C2	6	0.0000629168400916822	-13.18085
H4C13	6	0.000383440489253551	-14.70917
FBXO5	6	1.37154261851269E-07	-16.2210705183255
H1-3	6	7.97392236237752E-08	-18.627586398961
H3C11	6	0.0000497774365181216	-22.87064
H2AC8	6	0.000130126714360577	-24.8870713916833
WDR36	5	0.00392687036063026	-2.01247577419724
CDC23	5	0.00269810968803005	-2.018969
MACROH2A1	5	0.00714165587442112	-2.038115
FCHO2	5	0.00514254806621969	-2.11959297552114
HSPA9	5	0.00194685701094903	-2.22192082569326
NSD1	5	0.00567843575080583	-2.225737
MIR1229	5	0.00160636581265628	-2.26901204690975
FBXO4	5	0.00666324805762224	-2.30488518960811
CYFIP2	5	0.000505185335407221	-2.43842519511801
NIPBL	5	0.0000309886002833032	-2.46842523960581
PANK3	5	0.00189094469444428	-2.5926
MAML1	5	0.000646763075550324	-2.642954
PPIP5K2	5	0.00290735556014126	-2.66285260813621
DUSP1	5	0.00054786986505387	-2.66926671610195
CCDC152	5	0.0103763407487431	-2.75849715733493
FAM193B	5	0.000147036822410751	-2.803477
GDF9	5	0.00055838930674331	-2.81365587253742
ATP6V0E1	5	0.0129640153898389	-2.818706
ANKRD31	5	0.00242241975509713	-2.90147689562158
TRIP13	5	0.0003928797580774	-2.917708
ICE1	5	0.000136568298337858	-2.9336998768992
LPCAT1	5	0.00216447494085408	-3.0061
TENT4A	5	0.00491597618430743	-3.1913336881163
ISOC1	5	0.00832809871626141	-3.2083139596508
TTC37	5	0.00411106891014027	-3.296664
PRELID1	5	0.000942572477949518	-4.04904384143414
CENPH	5	0.000596959904544009	-4.123549
PWWP2A	5	0.000110739279717884	-4.28347468187518
P4HA2	5	0.000266561125777575	-4.418334
CLINT1	5	0.0000303394524035816	-4.436892
ANKHD1	5	0.0000841902621199647	-4.529217
EGR1	5	0.00095646690865338	-4.67298529299615
PPIC	5	0.000704396753342736	-4.675764
UTP15	5	0.000256231509099658	-6.157379
MALINC1	5	0.0000221999477938462	-6.30895138677086
SKP2	5	0.00198033319362917	-6.372933
LINC02116	5	0.00172821749509081	-6.51607043835362
OTULINL	5	0.0000944203676335437	-7.761197
PRDM9	5	0.0000218782442367822	-8.284706
HERC6	4	0.0158693967748685	-2.032483
SEC24B	4	0.0136089081606143	-2.04719565443802
SRD5A3	4	0.00717251403436655	-2.074109
RAP1GDS1	4	0.000337569537072263	-2.081735
JADE1	4	0.0188267375938659	-2.155648
SMARCAD1	4	0.00581076526456752	-2.163588
DGKQ	4	0.0000213419257472039	-2.1887636707719
MRPL1	4	0.00808403822658257	-2.191394
DCK	4	0.0100986297507187	-2.21838032550145
MAD2L1	4	0.00364985656109111	-2.22969654411393
SLBP	4	0.0000132238944791297	-2.233867
ANKRD17	4	0.0000453948538433913	-2.25419861508543
BOD1L1	4	0.00498422171326379	-2.25664851115994
ZGRF1	4	0.00116752032755059	-2.289838
QDPR	4	0.00488104556660333	-2.303392
ANAPC4	4	0.000671909790633926	-2.30344395751908
ABRAXAS1	4	0.000183147696075757	-2.40954
TNIP2	4	0.000013491656418787	-2.491995
ABCE1	4	0.000302383256922184	-2.545753
METTL14	4	0.000551792694608736	-2.588398
LINC02505	4	0.0042073037611957	-2.87576407237992
POLN	4	0.000713671993568738	-2.88110902704059
GUF1	4	0.0189399854777026	-2.934765
NCAPG	4	0.00890529000052064	-2.987289
RNF212	4	0.00206808866582859	-3.02795066802418
CCNI	4	0.000507449156747486	-3.05146586408883
METAP1	4	0.0012825244490183	-3.16100922898343
CCNG2	4	0.00266924240378635	-3.327147
UGT8	4	0.000643043873133651	-3.588835
KLHL8	4	0.00219195304030087	-3.741862
BBS7	4	0.00255842485202132	-3.753866
NEIL3	4	0.000168500137399762	-3.76558
KLHL2	4	0.000101566547166128	-3.87858772193785
PPP3CA	4	0.0026269681621766	-3.918598
ZNF732	4	0.0135430451836374	-4.040032
UGDH	4	0.00376881884688213	-4.072009
KIT	4	0.0097082552509402	-4.14629415259845
OSTC	4	0.00784237367998098	-4.148932
MCUB	4	0.00187620265274572	-4.174643
UBA6	4	2.70950113436937E-07	-4.177959
MND1	4	0.000165760864498246	-4.668701
PDS5A	4	1.11209926300219E-06	-5.11188647677867
HAUS3	4	0.00149436051978712	-5.767539
AADAT	4	2.61368876404459E-09	-6.96983263579618
FAM160A1	4	0.0000192262042392443	-7.23554
SNX25	4	0.000104787634491475	-8.904009
HERC5	4	0.0000248990203887941	-13.4016123114823
TFRC	3	0.0015977412627567	-2.070907
OSBPL11	3	0.00464444713478258	-2.10925515759232
U2SURP	3	0.000107917520977975	-2.13444137603265
MCM2	3	0.000392809617133977	-2.14322291136552
COPB2	3	0.00135396233889352	-2.169587
RPSAP69	3	0.000488951486761448	-2.23472913963305
CAMK1	3	0.0035285326243638	-2.245613
PIK3CA	3	0.00891198465719707	-2.279964
PDE12	3	0.000533635087832866	-2.31614126258085
SENP5	3	0.000171790705144068	-2.3317478770329
MTMR14	3	0.00494362117482768	-2.333216
SENP7	3	0.00379895270879183	-2.381962
STAG1	3	0.00186313666019668	-2.415796252792
XPC	3	0.000141272502267859	-2.427386
PIK3CB	3	0.0165010129137045	-2.432546
NAA50	3	0.000491151281312957	-2.480768
YEATS2	3	0.000146045329540233	-2.508189
FANCD2	3	0.00934377944793302	-2.50915100613063
RAB7A	3	0.0000935087233608506	-2.538427
LMLN-AS1	3	0.000876084856042091	-2.54328080925416
TOPAZ1	3	0.000583578223213366	-2.62372088127486
ATP1B3	3	0.000129240840450587	-2.63149950950021
MIR4442	3	0.00065877729991242	-2.64334837504529
NIT2	3	0.00523716844986037	-2.665502
IQCB1	3	0.0143432717947585	-2.744886
CHCHD4	3	0.00319779602804135	-2.74594481521829
EIF2A	3	0.00408841876752462	-2.750813
MFN1	3	0.0176913445145028	-2.76149
SETD5	3	0.0002296316434507	-2.918137
UBP1	3	0.0010232677279485	-2.928003
PARP3	3	0.000107031565146243	-3.02396332483692
DNAJB11	3	5.31681740720156E-07	-3.089125
PTPRG-AS1	3	0.00752549030299998	-3.11951896376407
CACNA2D2	3	0.00173719716540078	-3.186216
PRR23C	3	0.000538862190837193	-3.1925886933247
C3orf70	3	0.00283775088092658	-3.21840498814593
STXBP5L	3	0.00022047740363887	-3.257121
SETMAR	3	0.00027803178667939	-3.403209
NUP210	3	0.000985497284934359	-3.44008297701335
FGD5-AS1	3	0.0000541302125004379	-3.54182898515588
SNRK-AS1	3	0.000713492783694437	-3.76274565662644
ARHGEF26	3	0.000649962365037858	-3.86903300100855
H1-10	3	0.0000174663914453456	-4.13696
GTF2E1	3	0.00045078658372778	-4.43584294147331
PRR23A	3	0.00225651045089591	-4.481977
TERC	3	0.000165442784782203	-4.707828
PLOD2	3	0.000800792293532877	-7.350868
SLC25A36	3	7.27666352493069E-07	-7.398891
PRSS50	3	0.0000548268830757488	-7.41955568935957
TOP2B	3	0.0000308775907412612	-7.468818
HESX1	3	0.0000038437631685617	-13.6379
PCOLCE2	3	4.82847486018608E-07	-14.5668903057718
PRR20G	3	8.10831935606715E-08	-19.8149498894815
ACTR3	2	0.000167306038910543	-2.04909325149056
SDC1	2	0.0169360500977869	-2.068156
NCL	2	0.00110999252618792	-2.07412727788261
RNF149	2	0.00024857085072504	-2.09069736133241
RGPD4-AS1	2	0.0112996858312362	-2.121009
PAPOLG	2	0.00188321620566315	-2.139126
RANBP2	2	0.0000763604757231157	-2.143067
PPM1B	2	0.00172546268340047	-2.146407
FAM136A	2	0.00160945946871167	-2.147769
FBXO11	2	0.000140652376304268	-2.176733
METTL8	2	0.00676166597187254	-2.20867
TRAK2	2	0.013386353324561	-2.212637
SLC35F6	2	0.0174740038865029	-2.234052
PPIG	2	0.00353314985523594	-2.292156
MYT1L	2	0.00171736618128212	-2.35970088582014
NOL10	2	0.00904602218538538	-2.395862
DQX1	2	0.00009254746885822	-2.39771023002825
PELI1	2	0.00113326096079095	-2.488354
UXS1	2	0.0000882650097885682	-2.538524
MPHOSPH10	2	0.0012719674950439	-2.71490092256084
UGT1A1	2	0.0000498369222412171	-2.739851
NDUFS1	2	0.0000590084340005565	-2.82070686981633
REL	2	0.0153164544745131	-2.832453
RHOB	2	0.000178340718507716	-2.8466692763677
PDIA6	2	0.0000671846172969452	-2.88011415850481
CCDC93	2	0.00114234075013391	-2.883223
ADAM17	2	0.00273999401139637	-3.000035
WDR75	2	0.00163126433705241	-3.013912
PPP3R1	2	0.00857490178248137	-3.02161
RAPH1	2	4.42318935800465E-06	-3.050319
METTL5	2	0.00313535392976704	-3.16225161905716
HEATR5B	2	0.00127832190728567	-3.217208
CENPA	2	0.0000395543853911814	-3.24200807060411
LOC100506563	2	0.0115119570001892	-3.30821104894335
LINC00471	2	0.00291700265668568	-3.40012452076736
MSH2	2	0.000229132772393116	-3.47800412039129
ITSN2	2	0.0000743366593759495	-3.4827122651425
SPTBN1	2	8.85107879313896E-06	-3.495892
EIF5B	2	7.26800005943766E-06	-3.524404
FOXN2	2	0.00166364275029091	-3.71305679859937
LCLAT1	2	0.000173352841396422	-3.97989437963806
NCKAP1	2	0.00133266421443405	-3.99780916755698
RIF1	2	0.0000519996035225207	-4.048747
SSB	2	0.0000197205519544089	-4.114635
BMPR2	2	0.00144513068322945	-4.248313
PSMD1	2	2.15052543077972E-06	-4.286003
M1AP	2	0.000687729376232147	-4.31554720716753
ASNSD1	2	0.00342084176143655	-4.413997
MYO1B	2	0.000191998440231279	-4.46791595359104
EPCAM	2	0.000438167900107875	-4.95448065049045
ROCK2	2	0.0000251055484346563	-5.011263
MAP3K2	2	0.0000223665167556401	-5.14525961027133
ADAM23	2	0.000287374803221384	-5.34773
MAP4K4	2	3.36144120705228E-09	-5.614074
HSPD1	2	7.02629103339476E-07	-5.76711085766427
KIF1A	2	2.10649388687594E-07	-6.194288
SPOPL	2	6.07698835076145E-07	-6.52642984364922
STRADB	2	0.00118771814598355	-6.624965
SNORD82	2	0.012193299331897	-7.26819328910703
MCM6	2	7.89747554699009E-08	-7.33683522772462
RAD51AP2	2	0.00089303599359387	-8.856615
STARD7	2	0.000254012240019848	-10.18788
RRM2	2	0.0000238013961167223	-10.51084
PCYOX1	2	1.16103671471807E-06	-11.47945
CREB3L4	1	0.0000103443651809165	-2.03625179594162
GDAP2	1	0.00212210946835026	-2.077343
UTP25	1	0.00814134527528971	-2.09305451507796
KCNA3	1	0.00343140787655231	-2.10541479441555
TSEN15	1	0.00471563185517595	-2.11184610722985
ARID1A	1	0.00304745144351477	-2.122045
UQCRHL	1	0.000034640553459994	-2.12391628160994
AGL	1	0.00267089211310794	-2.13293199140398
HCN3	1	0.0018158918313732	-2.134708
UCHL5	1	0.00538028558861858	-2.142958
GNB1	1	0.00123703950044691	-2.14628877390997
LOC100133331	1	4.97777242864158E-06	-2.14653208267938
SYCP1	1	0.000680708682741488	-2.158784
MPZL1	1	0.00439412444044132	-2.160705
SDHC	1	0.00550662130789411	-2.181176
ICMT	1	0.0149164385024111	-2.19292783315486
PGD	1	0.0016874412552729	-2.199992
YTHDF2	1	0.00593206681504053	-2.258305
ZNHIT6	1	0.000623385565727518	-2.267258
L1TD1	1	0.00126300112513701	-2.294181
LOC100288175	1	0.0000327391388240535	-2.30546156931859
DVL1	1	0.0000169890295467236	-2.31901631109339
HP1BP3	1	0.000272422691819309	-2.33755559716016
DDOST	1	0.00715253103936688	-2.34331635616532
C1orf35	1	0.00482030514116937	-2.350217
SIPA1L2	1	0.00310749807304824	-2.361772
PDIK1L	1	0.000528618172382926	-2.36421720365637
ZCCHC17	1	0.000438340924331826	-2.39548
LCE2A	1	0.00246529858664395	-2.39807735389005
INSRR	1	0.0000158113432217881	-2.41194344287053
ARPC5	1	0.000814689067365838	-2.41521364206682
AGO1	1	0.000271138927128691	-2.43451139757955
RCAN3	1	0.00872876904244691	-2.47819747738517
ENAH	1	0.00157903691505315	-2.487427
MTF2	1	0.000510479503188114	-2.49503158278129
RNF11	1	0.00139296483856991	-2.52456080834398
SFN	1	0.0197896865174159	-2.55059583904166
TTC13	1	0.000709155390382126	-2.551889
DPH5	1	0.0102864130950058	-2.613649
MFAP2	1	0.0002207072331689	-2.61778996985977
PER3	1	0.00390815312719491	-2.675871
ACBD3	1	0.0000028781370842171	-2.773276
CDC42	1	8.46933222891166E-06	-2.78471
ARHGAP29	1	0.00140608531724216	-2.824884
GAS5	1	0.00593431883561942	-2.845472
HFM1	1	5.01179762762707E-07	-2.85069589446768
RNF2	1	0.00184189092659569	-2.854399
S100PBP	1	0.000155255688236113	-2.88032
WDR3	1	0.00122733688142148	-2.9007086070748
LRRC47	1	0.00130905536897537	-2.90881
PKN2	1	0.000347547264357259	-2.93424
PRDX1	1	0.00512872133939735	-2.93467182167044
TP53BP2	1	0.00194457012834011	-3.042389
SLC9A1	1	0.000832616210940234	-3.063213
TAF12	1	5.35262400257639E-06	-3.069584
LRRC42	1	0.00881715526287343	-3.08476415124388
GPATCH3	1	0.000202041253996475	-3.109971
HNRNPR	1	0.000917245731867533	-3.13140031762926
TFB2M	1	0.00281692926770038	-3.191197
LOC729737	1	0.000040149726463792	-3.205902
RABGAP1L-DT	1	0.00432569621473502	-3.25700121518601
LRIF1	1	0.00136946123479691	-3.264687
ZFP69	1	5.77918210652481E-06	-3.27163744904961
ABCB10	1	0.00026727180045532	-3.29283931701266
EGLN1	1	0.000584572448798289	-3.296938
EYA3	1	0.000868200555320048	-3.31586270989497
RPL21P28	1	0.018375010765857	-3.33865977236216
DOCK7	1	0.000031750464672622	-3.346944
ZYG11B	1	0.000254054286579258	-3.402407
TACSTD2	1	0.000743923151323519	-3.52660097284296
CDKN2C	1	0.0000140145748454309	-3.6783091409914
RWDD3	1	0.0000902045165622437	-3.68025099312601
MACF1	1	0.000108904874132012	-3.73451452159922
LRRC40	1	0.0000189620079007794	-3.788401
PDE4DIP	1	0.000251845719582884	-3.952822
EXO5	1	0.000801813869790863	-4.279468
GLMN	1	0.0000329667520459429	-4.87405440590211
ZFYVE9	1	0.000606950450577193	-5.9794
CMPK1	1	0.00244462432130365	-6.502082
CLSTN1	1	0.000012516612347762	-6.50524842291084
GEMIN8P4	1	1.06280731880613E-06	-6.62239074395768
C1orf146	1	0.000267777453512659	-7.85436305606948
CDC42SE1	1	0.000332884345426043	-8.392889
EPB41	1	1.01569862255382E-08	-9.56508307302215
LAMC1	1	0.0000238643743078344	-12.8401225780419
H2BC21	1	0.000513773925127962	-13.13229
CLSPN	1	1.14207864273038E-06	-14.05584
PRSS38	1	0.0000239505790460614	-16.8835983264483
GBA	1	0.000714566932060263	-16.9546626652975
H2AC20	1	1.40123850879647E-06	-50.20098

## Sheet: spI (comp spI-"Sphase")
Symbol	chromosome	p_comp spI-"Sphase"	fc_comp spI-"Sphase"
SPANXN5	X	0.000215692488422312	11.1765681279594
SPANXN3	X	0.000490401254060439	10.1057193096098
AKAP4	X	0.00088163578874929	7.426055
TMEM31	X	0.000266795115698233	7.34422966672085
SPANXB1	X	0.00160123618769493	6.999578
CXorf66	X	0.0000605282477437485	5.4646573202562
HSFX3	X	0.00227228915831344	5.33275578228632
CT83	X	0.000148460256317292	5.09932446027586
CPXCR1	X	0.000107450127727564	5.080634
CXorf65	X	0.0110567343149113	5.01557839163024
AKAP14	X	0.000355800959375832	4.147134373671
ZCCHC13	X	0.00429695612984998	4.13881494106906
LOC101928128	X	0.000113873399254742	3.29192217027642
SPANXN4	X	0.00467045188608872	3.24372583742256
H2AP	X	0.00790658673493202	3.20303637297054
CBLL2	X	0.000512307318703987	3.16694677863702
MPC1L	X	0.000687599652372968	3.08928793673838
TEX13A	X	0.0188829736972593	3.050247
PAGE3	X	0.00126796906863949	2.82437157432459
ETDA	X	0.00953148282746245	2.77263254315162
UBE2DNL	X	0.00292476753609757	2.44319915013947
NCBP2L	X	0.0186173158652892	2.2317282540937
ACR	22	1.38574045875007E-06	29.171715365464
POM121L9P	22	0.000195331652533923	19.5531474237582
CLTCL1	22	4.55048733192589E-06	7.951023
C22orf23	22	0.0000608093841754751	7.38036
LOC102725072	22	0.000711313744046539	7.30932924517058
POM121L8P	22	0.0000644171188037787	7.23249756760014
LOC100506271	22	5.36004304920353E-06	6.58527037448741
WBP2NL	22	0.0000837095673501918	5.91629635088126
LARGE-AS1	22	0.000620010897657269	5.87434634229299
PLA2G6	22	0.000028614019283572	5.722408
GRK3	22	0.0000194829848279294	5.5654076144473
TEX33	22	0.000776626378072462	4.83484710165946
MIR4534	22	0.000988768407414832	4.53025238003662
LOC100996404	22	0.000129169172810432	4.14593414555149
MORC2-AS1	22	0.0000418380496353662	4.12652831717858
POM121L1P	22	0.0000286433680183506	4.017975408022
RIBC2	22	0.000144552424595346	3.9824151220809
C22orf15	22	0.0000062493647881516	3.74245448533738
RSPH14	22	0.0001534790785297	3.69478841448424
PKDREJ	22	0.0000535304137277628	3.68503969746376
POTEH	22	0.00113951108945554	3.66413969360045
ARSA	22	0.0021592658169694	3.61892973066918
TOM1	22	0.000104606765617178	3.3612772409145
EIF4ENIF1	22	3.19261802092945E-06	3.268622
YPEL1	22	0.0000835578290723516	3.23191596035642
RANGAP1	22	0.00111790558914242	3.22932
DNAL4	22	0.00198435190032536	3.20994296417877
PICK1	22	0.000135524155065262	3.200469
OSBP2	22	4.64538874754813E-08	3.17768972856697
ASCC2	22	0.00238897230791208	3.149133
PMM1	22	0.0000884795025294897	3.114762
LINC00229	22	0.00124704650811387	2.95214243583263
FAM230B	22	0.00356037842059076	2.864256
CCDC134	22	0.000747538159079376	2.852917
IFT27	22	0.000442211175706574	2.84355945574022
LOC105373100	22	0.00503150988071239	2.83061845743178
PISD	22	0.000189751571765357	2.34807766754345
DNAJB7	22	0.00133588621621314	2.18497632136824
SCUBE1	22	0.00177441137439799	2.167459
MPST	22	0.000899875009667692	2.16304766272454
DRICH1	22	0.000879163470421885	2.05630490255698
GGA1	22	0.00280642784440784	2.05325280047901
TFIP11	22	0.00306270888506852	2.04056785779022
EFCAB6	22	0.00286279458573105	2.033883
LINC01589	22	0.0192710310170869	2.03186324439225
LINC00898	22	0.0000326711577499534	2.00457229519682
DNAJC28	21	0.00033335823775236	5.569986
LOC107985505	21	0.00155484554411114	4.74954356398748
TCP10L	21	0.00213482281080261	4.36442772121565
SLC37A1	21	0.0000622989131304426	3.744554
BRWD1-AS2	21	0.000451862104892085	3.3011813692755
LCA5L	21	0.00659618097548859	3.25856970203845
PKNOX1	21	0.000713824482251474	2.909625
LOC105372750	21	0.0130281402143464	2.88078295837503
IFNAR1	21	0.0023574684102414	2.57620359575424
EVA1C	21	0.000469217458355074	2.569933
YBEY	21	0.0161216761966664	2.407873
PSMG1	21	0.00141533198187829	2.39381
POTED	21	0.00201473168338013	2.0188357154139
FAM209A	20	0.00128379266811633	26.3956467675948
DEFB121	20	2.25137313876917E-08	18.0523742542144
LOC729296	20	0.0000794186408038606	13.24624
GTSF1L	20	0.0000715939096995636	12.8282135157037
LOC105376980	20	0.00268602057904031	11.9030152374057
LOC101928048	20	0.00923049689349225	11.3791770582316
BANF2	20	0.000242009334589341	9.78626088165805
LOC643406	20	5.26323981233253E-06	9.051576
HAR1B	20	0.0000140198287219493	9.001451
LINC01723	20	0.000213671165046082	8.79182304889211
LOC112268268	20	9.59226243957529E-06	8.32144904463662
TTLL9	20	7.64185262389649E-07	7.49226066987833
MIR663AHG	20	0.00140475731038818	7.39880605203389
LOC284788	20	0.0000341689090013253	7.12969989100424
CFAP61	20	3.23785665751889E-09	6.9269241431624
NFS1	20	0.0000419965107747462	6.809746
GGTLC1	20	8.68185765296688E-07	6.748135
OSER1-DT	20	0.0000220644386819992	6.69580538834397
LOC105372640	20	0.000639827830674333	6.57890309971243
DEFB124	20	0.0000414147405136008	6.42595502141112
FAM83C-AS1	20	0.00282373732950946	6.31348441145352
LOC105372535	20	0.00386368257438287	6.165372795892
SCP2D1-AS1	20	0.000388869058597244	5.84093812539776
SIRPD	20	0.00332399616603626	5.63768586163377
AHCY	20	0.000206407533709064	5.6297928988933
WFDC3	20	0.00582279336477557	5.5864102024708
FNDC11	20	8.65971565620815E-08	5.51302
C20orf144	20	0.000601409716537408	5.36991135601759
LOC105372551	20	0.000402458541390968	5.1619112133649
LINC01431	20	0.00124355111523434	5.01936449813642
ZNF341-AS1	20	0.000376483865342899	4.99427027133684
UQCC1	20	0.000589106152293865	4.812974
OSER1	20	1.72291624514491E-06	4.587788
AURKA	20	0.0000415694632024864	4.428238
CSE1L-AS1	20	0.001952861398425	4.25343082107951
SCP2D1	20	0.0148610304548758	4.20038449326981
SUN5	20	0.0000194011663404167	4.13013702729669
TP53TG5	20	0.00177556235478183	4.00800308302787
CSTF1	20	0.000141196127226978	3.93013881410988
TOMM34	20	0.0000189183929899101	3.87966132079286
SLPI	20	0.0107796944534458	3.77854
LINC01729	20	0.00600991711573147	3.72559960765852
LOC107985433	20	0.000790552363465603	3.65946973749115
MROH8	20	0.000226664074068936	3.51605483143511
LOC105372725	20	0.00417956311438983	3.44528430125772
C20orf96	20	0.0153680415249849	3.27082845516694
LOC105372672	20	0.00613676001992438	3.16578162308783
KIZ	20	1.81686050120954E-06	3.151131
TMX4	20	0.000700477176990396	3.143499
LOC105372520	20	0.00488704817189691	3.12315926710772
LOC105372629	20	4.83469642500208E-07	3.09717160175083
RAE1	20	0.0000919576573404033	3.094177
LOC102606466	20	0.000384512463073263	3.05118881527737
MMP24-AS1-EDEM2	20	0.00758157759896661	3.03425978277357
ANKEF1	20	0.00803652649178556	2.991676
LINC00658	20	0.000113616896583115	2.97976866030781
LOC101929863	20	0.0024883856032875	2.88331684199445
PCNA-AS1	20	0.00539139325823638	2.80072033727219
CNBD2	20	0.000167285425602365	2.78365089836704
RNF114	20	0.0000549694048821007	2.73265
MMP24OS	20	0.00456728038386792	2.71992174778826
FAM209B	20	0.0137079343552143	2.71384185113825
LINC01440	20	0.0100673494207341	2.69755540984359
SLC13A3	20	0.00134522405128158	2.648179
LINC00654	20	0.0113060080113783	2.46559396934031
RTF2	20	0.00313143356541342	2.406251
CABLES2	20	0.00518996577232252	2.399675
TMEM239	20	0.00552220936736917	2.38866788888532
SEL1L2	20	0.0110951412701477	2.368388
PRNT	20	0.00347972801275035	2.22262067779954
PFDN4	20	0.0121894578459353	2.209869
LINC00851	20	0.00677723155437806	2.10105259241735
NORAD	20	0.00591050910208026	2.05257
LOC149935	20	0.00144312538853049	2.00096556853846
LINC01766	19	0.0000039425696666379	32.9393230736181
BIRC8	19	2.17529123611888E-07	22.7017317430511
ZNF233	19	3.06431833823792E-07	13.4904214308903
WDR87	19	1.05780958495513E-06	13.42644
CATSPERD	19	8.26861238800299E-08	11.9681697142755
LOC105372440	19	0.000266876929167136	11.8106043952123
RSPH6A	19	8.87301778223626E-06	11.60498
FLJ25758	19	0.0051351740515462	9.65974726561051
CATSPERG	19	1.77429660784162E-06	8.527145
ISOC2	19	3.01612420886524E-06	8.094393
IL4I1	19	6.18271208604007E-07	8.08990100942507
ACSBG2	19	0.0000120518306968523	8.005077
DKKL1	19	0.000773603084820064	7.95658877591813
ELOF1	19	0.0000405604624622958	7.689959
ZBTB32	19	5.23239033000384E-07	7.50705212749331
IZUMO4	19	0.000245568412438717	7.50611179492022
WDR88	19	5.31093250334121E-06	7.41186102492049
DNAJB1	19	4.09786978698228E-06	7.24515532910868
GGN	19	2.17782483360914E-06	7.14739392876149
LINC01764	19	0.000182126049363305	6.95325023009228
GPX4	19	0.0000375913550812172	6.86760684066181
DUS3L	19	2.58805499703644E-06	6.472025
ATP8B3	19	5.4477952196778E-07	6.43758045950017
SLC1A5	19	4.16409332309198E-06	6.220426
GAPDHS	19	0.000239312612471898	6.14950768162634
ALKBH7	19	0.0000760629126577372	6.141507
ZNF793-AS1	19	0.0000263788816528847	6.11451378837375
BCKDHA	19	9.60586492827478E-06	5.876321
LINC01801	19	0.00207100687098012	5.87445871202522
LINC00904	19	0.000063345955486247	5.48461712478695
IZUMO2	19	0.00263270269856114	5.34075396177645
MRPL34	19	0.0000837432959774045	5.135983
IRGC	19	0.00607907231401528	5.100015
SIGLECL1	19	0.0000986806180791159	5.08720466779797
DCAF15	19	0.000796390148587584	5.050556
RFX2	19	9.37966925095316E-07	4.956426
LOC112268245	19	1.85856315843194E-06	4.82599087866667
SLC39A3	19	0.000478307858512881	4.75248343613341
ZNRF4	19	0.00168160930101501	4.68531277886758
POLR2I	19	0.0000034980423597662	4.642549
NOSIP	19	0.000159303907692039	4.47753614165228
TSPAN16	19	0.00161493040796141	4.46720854866133
RUVBL2	19	0.0000210401003884274	4.16098862612759
LIPE	19	0.000700581015166067	4.08116894433974
PRKACA	19	0.000781510118804414	3.986118
GPR108	19	0.0000216653710181873	3.984533
HDGFL2	19	6.63949664812483E-07	3.980876
PIP5K1C	19	0.0000818256344499347	3.93030281451606
LOC100996681	19	0.000290270629613591	3.87439442790365
PROSER3	19	0.00107796693800847	3.71235523907355
LOC105372377	19	0.0000279891874087538	3.6858831342615
CAPNS1	19	5.00238448655705E-07	3.672995
NR1H2	19	0.00110680441498195	3.668119
UBXN6	19	0.0000406827499507626	3.663318
CNN1	19	0.0156231048076244	3.65977319668039
ZNF846	19	0.000541146466075271	3.54538825696006
PLIN3	19	5.23958073780271E-06	3.49953136034577
COX6B2	19	0.00264763679796972	3.48449194468532
STK11	19	0.00132431255478936	3.437265
SRRM5	19	0.00533061306618459	3.38178252616778
PCSK4	19	0.00153031278010647	3.312581
ATP1A3	19	0.00156049928788548	3.27428337739744
PLEKHJ1	19	0.00425700627094535	3.273807
TSSK6	19	0.00467048632784073	3.260732
ZNF546	19	0.0130903630590063	3.26014418781693
ATG4D	19	9.88158762124588E-08	3.259103
KXD1	19	0.00270376755978897	3.249798
THEG5	19	7.69739981560875E-06	3.24557367953545
SGTA	19	0.009265121279536	3.244449
C19orf18	19	0.014003585912743	3.23729841652566
FAAP24	19	0.0000241851477539459	3.229954
LINC01859	19	0.0132390075785222	3.20292628686031
GNA11	19	0.00918858781469105	3.1673920093615
NDUFA3	19	9.97723906557119E-06	3.13746360798748
POLR2E	19	0.00192494147033416	3.111829
ZNF649-AS1	19	0.00146958511519731	3.10471169044153
DNM2	19	0.00283325783269696	3.0910516899816
TMEM190	19	0.00200483886470357	3.05031689019565
FAM71E2	19	0.00692515003486005	2.99059731461302
CCDC114	19	0.0000901890041782034	2.984232
EEF2	19	0.0000401795004621148	2.98129487108973
DNAAF3	19	0.0000769499806402576	2.96862601059217
SPPL2B	19	0.0186127991396829	2.94631
ISYNA1	19	8.35892735145593E-07	2.902178
ZNF428	19	0.0112702991124869	2.85195341040338
PIH1D1	19	0.00130564316282172	2.787363
AURKC	19	0.00306368772494066	2.728278
AP2A1	19	0.00274850282604383	2.72567498452337
ZNF329	19	0.00152203891156886	2.699484
PSMC4	19	0.001187588659341	2.679159
DOT1L	19	0.000255608657966824	2.658494
LENG1	19	0.00268341599556639	2.624958
PSMD8	19	0.00680092189166682	2.617227
EIF3G	19	0.000296671761463305	2.573956
ARHGAP35	19	0.00213917727890954	2.55238816204424
LOC100505555	19	0.00263806781231556	2.54530729828451
LOC101060187	19	0.00341567294332282	2.51652964316318
RNF126	19	0.00677657962363014	2.50409
LINC00905	19	0.00414806307838766	2.49993158313687
ZNF57	19	0.00483196903192609	2.48205175054625
ZNF577	19	0.00173242642288358	2.469789
DDX39A	19	0.000655481562594117	2.45047264745645
EIF3K	19	0.00950043640329668	2.42205530588556
FUZ	19	0.00171784632475976	2.407054
ZNF578	19	0.00945737539096477	2.40308164558219
AP1M1	19	0.000684133939923654	2.393633
C19orf47	19	0.00249871645494581	2.35491946122989
ZNF585A	19	0.0146489958472971	2.34768949068838
ZNF91	19	0.00350054078992184	2.320631
FAM187B	19	0.0174882575348907	2.31315968922726
ICAM3	19	0.00193091838975631	2.24915801196639
NDUFS7	19	0.0120676550812015	2.22692590003246
SLC6A16	19	0.00314785580371013	2.19719583067864
PIAS4	19	0.00157192323678877	2.181652
SYMPK	19	0.00269035077778626	2.179893
TSKS	19	0.00389106303236231	2.160808
OAZ1	19	0.005474258489037	2.09303219602959
ANKRD27	19	0.00108520346166661	2.090527
ABHD8	19	0.00141836163601191	2.074527
CCDC151	19	0.0000574519396150259	2.06633338889887
FAM71E1	19	0.0101904831147801	2.06583700641208
PAF1	19	0.00836448345364211	2.047427
PNMA8A	19	0.000227773413442984	2.042509
REEP6	19	0.00135702872004788	2.00338
SPACA4	19	0.017086402265293	2.00164681823645
LOC105372016	18	0.0000218532920940881	14.2238870048147
SLC25A52	18	7.53736005999607E-06	11.6958752019633
BOD1L2	18	1.13632791176545E-06	11.3258579317422
LOC104968399	18	0.0000723212114908916	9.72025102870765
STARD6	18	0.0000237825900904521	8.54839940456927
LOC105372217	18	0.00160114071734701	7.80842503801398
ANKRD30B	18	0.00508601793819195	6.64822851517609
LINC02864	18	0.000832417833743324	5.6079199716651
INO80C	18	0.000143011133296671	5.60560353851528
LINC01905	18	0.00368201390374784	5.55149092376283
RIOK3	18	0.000106992089362282	5.414113
CETN1	18	0.0000532603972426296	5.35202262765678
C18orf61	18	0.00165933576998106	4.90398992694537
TXNDC2	18	0.00094912608593547	4.805444
ANKRD20A5P	18	0.00356777780407437	4.09370574813829
TTC39C	18	0.000142384959974609	4.07776626050505
LINC01255	18	0.0194702767316805	4.00358902660853
SERPINB5	18	0.0000742506288676239	3.879642
TYMS	18	0.000199067950302413	3.731364
CCDC68	18	0.0000159893786243674	3.499716
LOC105376874	18	0.0011940466290127	3.46607402785547
KATNAL2	18	6.60333419364809E-07	3.41307
LINC00305	18	0.0000367963396607967	3.32432888813979
MBD1	18	0.00772397860072082	3.12626432122531
ARHGAP28	18	0.00177015293251505	3.04336
CABYR	18	0.000408613010385454	2.99139545763787
DYM	18	0.000207318889068747	2.959779
LINC01917	18	0.0176002765072898	2.92800083834265
CFAP53	18	0.0000101783113323824	2.63854119772932
CCDC178	18	4.09656698809523E-06	2.5910642165412
NPIPB1P	18	0.00334039217552178	2.553425
L3MBTL4	18	0.000487569917838059	2.537318
DCC	18	0.0000625015299557208	2.51070921832476
NOL4	18	0.00601432547391905	2.506753
LOC105371961	18	0.0000512300685679033	2.38772309649507
TCF4	18	0.00722136283920474	2.299864
FBXO15	18	0.00359705142000022	2.25521222383759
LINC01539	18	0.00179067526475986	2.11760093509402
CNDP2	18	0.000763671106262801	2.024047
FBXW10	17	9.5232509627158E-10	88.2868007585984
LYZL6	17	4.19244812506071E-12	18.25819
LOC101927367	17	3.10335721089118E-06	16.4527873439937
MAPK8IP1P2	17	0.0000127621952493191	15.69158
ODF4	17	4.9035682589521E-08	15.5431499936398
EFCAB5	17	1.37256104770589E-06	13.5034041961484
CFAP52	17	2.43357850199927E-06	11.5653587438048
DNAH17	17	2.54988399967256E-11	10.94449
TEKT3	17	6.42735089206044E-06	10.78021
LOC101929552	17	0.00382684675725997	9.87444194211414
CFAP97D1	17	0.000231615235974592	9.70646311616521
DNAI2	17	3.98397868957216E-08	9.121094
FNDC8	17	0.000256262069155059	8.257314
MYCBPAP	17	0.000263669755878578	8.147546
TTC25	17	0.000352158594501723	8.113706
AMZ2P1	17	0.0000160639578434736	7.87109502997363
CCDC103	17	5.68249368850822E-06	7.83506174137709
MARCHF10	17	4.99767357981353E-07	7.59756557972973
LOC105371509	17	4.15034201901419E-08	7.36355603331255
GIT1	17	2.06877823884943E-06	7.32256208859722
LRRC46	17	0.00141451673209796	7.288443
BCAS3	17	2.59167666859045E-06	7.168526
MFSD6L	17	0.000140832583228235	6.86350377028604
CCDC42	17	0.0000224593216608966	6.6728505552711
PCYT2	17	0.000053285899646813	6.299924
CYB5D2	17	7.17653975807578E-08	6.14748098515094
COIL	17	0.0000154334203155588	6.134124
SPACA3	17	0.000206291996751984	5.80260655609789
SLC25A35	17	0.0000774144853053609	5.79677614520531
NACA2	17	8.39004746092828E-12	5.7748148036106
KIF2B	17	0.000366821159721937	5.767475
LOC105371508	17	0.00752138370764454	5.70487115924361
SLC25A10	17	0.0000217447611281818	5.64562475848441
KLHL10	17	0.000643422016099182	5.17356776995492
TMEM99	17	0.0000401050342151395	5.17308214734072
SPEM1	17	0.0129083045454987	5.09733480356944
LOC105371544	17	0.000129136171212293	5.04228622497349
KRT23	17	0.00034889995274698	5.03639956389756
CCDC40	17	9.32541168593859E-07	5.0302
MRM3	17	0.0000163058982615076	4.965076
STX8	17	0.000136716551276476	4.889656
LOC105371430	17	0.000564851502294334	4.7793634740352
RNF126P1	17	8.74680644859917E-06	4.69175275737045
C17orf64	17	0.000874488654047098	4.60715532209
LRRC37A16P	17	0.000386412600548348	4.372776
TTLL6	17	0.000767270404167232	4.35900538571684
MIEN1	17	0.0000876915997342165	4.216033
HSPB9	17	0.00103358564072977	4.21572
YBX2	17	1.00995089812561E-06	4.18884731551571
VPS25	17	0.000558751373492334	4.164547
C17orf97	17	0.00261818824372455	4.1058320005233
LOC105371597	17	0.00250848223714081	4.00909456278384
NMT1	17	0.0000178797820570211	3.94123729904269
HSF5	17	2.97438265593701E-06	3.918389931249
KRT18P55	17	0.000827453622379832	3.83202670378579
LOC100287042	17	0.000182885479183799	3.79091275823846
ZMYND15	17	0.000098340236102917	3.726817
SYNRG	17	0.000107422869053524	3.6775395410175
CTNS	17	1.55988214142231E-06	3.65086329979542
TOB1	17	3.29585983600553E-06	3.64446152362772
FAM104A	17	0.00107414537811589	3.513278
UBALD2	17	0.00691462893686914	3.48577155600737
METTL23	17	5.46636077508816E-07	3.47402881764324
G6PC3	17	0.0000275670666607661	3.471763
TEX2	17	0.0000953798090680116	3.467722
PSMB3	17	0.00541036140410561	3.458645
LOC101927060	17	0.000250958213141154	3.40031834763199
DNAH2	17	0.0000078208663160479	3.33354538213633
MRPL38	17	0.00226346001355557	3.319935
FBXO39	17	0.00214912220636056	3.30505782317253
LOC101927839	17	0.00252250358929589	3.30081338760505
RANGRF	17	0.0000594162005757998	3.30058179718056
RNF157-AS1	17	0.0000246259340370874	3.26750075609281
SPATA20	17	0.000166249239130416	3.254639
KAT7	17	0.0000839034803562427	3.25211340643091
SLC9A3R1	17	0.0000685698857641652	3.244136
DRC3	17	0.00032915136072098	3.223304
JPT1	17	0.0000914921656576147	3.22236996177041
MRPL27	17	0.00127319787843084	3.18460599971972
ARL4D	17	0.000587608318449056	3.14678195540329
DHX58	17	5.92790919323517E-06	3.100057
PROCA1	17	0.00426229006638634	3.06829970682045
CCDC182	17	0.00265510900911091	3.01416856727175
SPDYE4	17	0.000598450263495351	2.969516057481
COX10	17	0.00103566271031407	2.95977411526423
AP2B1	17	0.0003346342251433	2.91226341600366
PSMB6	17	0.000485062578530741	2.907827
RNF157	17	0.000170492668311393	2.87344505916688
PRR29-AS1	17	0.00513989283383157	2.86081832005968
KPNB1	17	7.96970665073866E-06	2.78474611896026
TEKT1	17	0.00135057104935461	2.777678
GEMIN4	17	0.00154843077905235	2.77290960310667
PHOSPHO1	17	0.0183201376402765	2.7600741782301
CCT6B	17	0.0000965700983742284	2.7391168662928
SPAG5	17	0.00013152964798791	2.69092411841058
WBP2	17	0.00298678195412033	2.6814669848045
SPATA32	17	0.00779769242199171	2.67910677403301
STAT5B	17	0.00663309331834931	2.658469
COPRS	17	0.000803480449537755	2.608931
ALYREF	17	0.0110132074121428	2.58757791934922
PSMD3	17	0.000983244273418132	2.559141
DCAF7	17	0.00942463894937322	2.55039033877762
COPZ2	17	0.0184735279882558	2.53791754838313
BORCS6	17	0.000102772070717504	2.483218
HEXIM2	17	0.00129119338656917	2.46797696827343
SNX11	17	0.0032007670728609	2.42153405431099
FLII	17	0.000188761360031276	2.42072875860533
ELAC2	17	0.00125689505667577	2.407214
RNFT1	17	0.000119857476697656	2.37825055228168
APPBP2	17	0.00261890243281916	2.37016469168981
CEP295NL	17	0.00719013375375733	2.33121932870169
ST6GALNAC2	17	0.00658702705018812	2.32955319106176
COX11	17	0.00200324155216447	2.32255650382617
C17orf50	17	0.0189526255178821	2.32236628942597
KPNA2	17	0.000237773481210669	2.31528134605788
ELP5	17	0.00441252524119655	2.3105241546904
LOC105371744	17	0.00698061804348453	2.30283575939239
LRRC37B	17	0.0113700206154691	2.28694504087121
COASY	17	0.00338454423924885	2.147021
STRADA	17	0.00579409258298401	2.123916
ERAL1	17	0.011380658309189	2.11278261439946
WFDC21P	17	0.000648198626811576	2.105038
CALCOCO2	17	0.0162207578205006	2.05040032657346
CMTM1	16	0.000355238556420601	19.0334590673993
LOC105371296	16	0.0000236711952184236	16.4395420675595
LOC101927480	16	0.000456003963489686	16.4129911025813
PDZD9	16	2.0122570906459E-07	16.0439281421965
LINC00919	16	6.82577743896689E-09	15.14534351438
LINC01082	16	8.18209745513249E-08	13.1440082711996
LINC02140	16	0.0000750791342498635	12.003031042021
SEPTIN12	16	2.43283846661457E-06	11.7252575285428
LINC01568	16	0.000450107956705302	11.0690745083091
ABCC12	16	1.70836225374903E-08	10.06441
C16orf82	16	4.49770474645226E-07	9.39437984089576
DKFZP434H168	16	2.13366451534123E-08	9.34001913820961
ZNF689	16	3.08956750865335E-09	9.17201991522308
SMIM22	16	1.07371717681642E-06	8.5398517712781
CMTM2	16	0.000267817335668104	8.19073294200116
CASC16	16	7.22314177606615E-06	7.921609
DRC7	16	3.27809232147951E-06	7.678013
YBX3P1	16	1.69581403932701E-06	7.623052782377
PLK1	16	0.0000303510970315233	7.573102
ESRP2	16	6.72242072487691E-06	7.184935
LOC102724084	16	0.000234718749562108	7.14628819571305
LINC02169	16	0.000557096308162602	7.06283517377834
RNF151	16	0.00208863830942342	6.99040033090551
TAT-AS1	16	0.000143100009533833	5.69187733281992
NPIPB8	16	0.0106491603479759	5.671778
TEKT5	16	0.000243037373246552	5.57850528440214
LOC107984867	16	0.0000210563784636888	5.33840226013793
CASC22	16	0.00932751212655219	5.25819489330872
MIR193BHG	16	0.000105631262287753	5.22924631045862
RPL23AP5	16	0.0000287950896800653	5.127897
ZNF821	16	0.0045516737235474	4.848269
SLC5A2	16	1.80122701992721E-06	4.618569
SPATA33	16	3.12303984041488E-06	4.56789949827288
DYNLRB2	16	8.51867337602648E-07	4.567012
LOC730183	16	0.00237161110665799	4.538524
C16orf71	16	4.24953680737626E-08	4.45877959250949
RPS15A	16	0.0000932965530037127	4.414998
CBLN1	16	0.000118963204486242	4.372533
TP53TG3HP	16	0.000500204311997336	4.25132275292523
TLCD3B	16	0.0000922503731202115	4.171806
MVD	16	7.42191662550133E-06	4.03076833355139
NSMCE1	16	0.000174645032177386	3.94334343959316
ANKRD26P1	16	0.000514984508202958	3.79108119626032
C16orf95	16	0.0000811480241132498	3.7414945855516
AHSP	16	0.000367596583540097	3.729225
LINC00254	16	0.00103185940627545	3.729135
COG8	16	0.000485359128490424	3.719857
PRM3	16	0.000638732348950809	3.512341
LOC105371335	16	0.0102958934928125	3.39235448565812
AMDHD2	16	0.000425312087587513	3.27609346983859
PHKG2	16	0.00229219412560403	3.250429
ZCCHC14	16	0.00117577063424706	3.24532029139833
C16orf86	16	0.00115172344643134	3.23939077235756
DNAAF1	16	0.000645527249663983	3.19228167834514
TSNAXIP1	16	0.0000626445582686704	3.1575
CIAPIN1	16	0.000030117031502012	3.136389
BCL7C	16	0.00009075542961427	3.127183
PMFBP1	16	0.000282162598183695	3.126646
CLEC16A	16	0.0012104673866762	3.0871524970919
PDILT	16	0.0000522769562517174	3.04037371083831
PGAP6	16	0.00349176280653883	2.881687
VPS35L	16	0.00115995360264571	2.842914
PRSS54	16	0.00138031993707332	2.8353956989951
PGP	16	0.0000147794201028505	2.81677377120441
KATNB1	16	0.00160489825836131	2.80782388480526
SYCE1L	16	0.00777744048508561	2.76116021943012
MTHFSD	16	0.000154161549220556	2.753625
LOC105371116	16	0.0132833435588367	2.70137635085099
TUFM	16	0.00149605459105827	2.678983
SLC6A2	16	0.000391852994695952	2.673713
IQCK	16	0.000624111921645712	2.62636009044895
CDR2	16	0.00224680802640682	2.60780216038116
CCDC113	16	0.00954579911390184	2.59049689801969
DHODH	16	0.0000699937655012689	2.56283928606125
BMERB1	16	0.0191791112587515	2.542373
LOC101927814	16	0.00994500595228886	2.52638878627717
HIRIP3	16	0.0119868439194336	2.522743
HAGH	16	0.00649004214308958	2.46746119875922
TMEM219	16	0.0000572169062834018	2.41327302141143
DUS2	16	0.019094357026182	2.302257
RPGRIP1L	16	0.0069362365532629	2.25267882749766
MON1B	16	0.00149694464678945	2.20084611493096
UQCRC2	16	0.0000871350497237806	2.111517
TMC7	16	0.00625005688435964	2.080356
DOC2A	16	0.0116942868554507	2.055623
CYLD	16	0.0028432314341455	2.0510274269057
LOC101928557	16	0.0142525560294933	2.0459925422929
LOC102724847	16	0.00295724909922764	2.03707267602903
PRM2	16	0.0118926250560654	2.021159
ATMIN	16	0.0017116089658583	2.00810804366084
TRIM69	15	5.2953583370569E-11	27.4293566186429
LOC105370844	15	1.0176461217594E-08	22.3714215038899
SLCO3A1	15	3.46040942412709E-06	11.1831162324829
CERS3	15	0.000024383287688949	11.1168407935132
MPI	15	3.63802547489804E-09	11.0316911221524
SPATA8-AS1	15	8.34827539475474E-07	9.18921561966524
BNC1	15	0.000157191688241684	8.46543
C15orf39	15	5.03876493115008E-06	8.403422
TMEM202	15	2.44297845412383E-06	7.95953984307282
TMCO5A	15	0.0000131989537655131	7.00575427440862
APH1B	15	8.52231279845972E-06	6.68384
CT62	15	6.73806615773103E-08	6.65184387350142
LINC01579	15	0.00024350489234382	6.40444842840433
LOC105370878	15	0.0000250341659504962	6.3752770704541
MAN2C1	15	0.0000145802211230403	5.20527441485742
LINC00933	15	0.00150996463350821	5.00873112271379
LINC02853	15	0.000843110825784726	4.4247543136816
LOC102724587	15	0.0147274217955889	4.33741430540689
REC114	15	7.57651587405398E-06	4.30233290975491
LOC105370784	15	0.00102852550926534	4.27319339144836
ODF3L1	15	0.000456896249723285	4.26303479749937
TTLL13P	15	0.00271116104233866	4.22251201428964
LINC00930	15	0.000101849994642995	4.19497219521315
WDR93	15	0.0000241123752194892	4.0746
LINC01491	15	0.00171350943377987	4.05740471733485
ELL3	15	0.000436545843814195	4.051204
PEX11A	15	0.000485416996803291	3.958487
CCNB2	15	1.32839598814862E-07	3.884097
FAM227B	15	0.000589246272479004	3.74578661637056
TTBK2	15	0.00350477330946646	3.5884309012367
ALDH1A2	15	0.0136303663828264	3.575763
CIB1	15	0.00167848308148114	3.53900859568036
KNSTRN	15	0.00836632089741213	3.468505
MNS1	15	0.0000245457843350551	3.448189
ABHD2	15	0.000248646167811341	3.31533153921204
NRG4	15	0.00145323104980024	3.30101564581369
GOLGA2P11	15	0.000911326351198681	3.25484746922886
SNUPN	15	0.0139345667095302	3.20828788111929
LOC107983949	15	0.014946145972235	3.17803853529939
SPATA41	15	0.00410871915289394	3.15819053421781
TBC1D21	15	0.00567124873379597	3.1389787797936
MAPKBP1	15	0.000023401681199261	3.05377410362201
CEP152	15	0.00302412859402929	2.92925602415762
EXD1	15	0.0106648748355188	2.91165161846718
RTF1	15	0.000862431053521372	2.90929095299556
LOC104613533	15	0.00398539297379669	2.86309568703713
LRRC28	15	0.00335964185569317	2.76788760127608
LRRK1	15	0.0000149704387194128	2.756777
GOLGA6A	15	0.00959230618912607	2.75388239343343
TMCO5B	15	0.000371308833254449	2.70022660881182
LOC645752	15	0.0124854143258971	2.642316
BTBD1	15	0.00073403493502177	2.627381
MAGEL2	15	0.000233621081036428	2.590987
RORA-AS1	15	0.000768236664143995	2.55774120976836
C15orf61	15	0.00113874651721307	2.50025822881283
ELOCP2	15	0.0161068344104345	2.4987334471566
CFAP161	15	0.00134024955065428	2.47085935452011
SLC51B	15	0.0000848692060111284	2.44489792601766
LOC105370838	15	0.0093311109290932	2.42677528088743
PSMA4	15	0.0000301115296956991	2.421021
IQCH	15	0.0076600116634372	2.416098
ZWILCH	15	0.0115364167728359	2.391736
SH3GL3	15	0.00546517684723387	2.390541
FMN1	15	0.000154468592184159	2.38957898795969
IQCH-AS1	15	0.000306971881575629	2.35460759236855
GOLGA8S	15	0.000989138791896247	2.306731
SAXO2	15	0.00134020432108497	2.30133832283411
ISLR2	15	0.00165314507223236	2.24742
FSIP1	15	0.00103780089184783	2.22088553375274
LINC01580	15	0.000733043657040424	2.17609952569375
MINDY2	15	0.0108326398628113	2.16916
SNORD116-15	15	0.00703356759554841	2.06535352320154
SNHG14	15	0.00121842647469083	2.04146738034756
LINC00911	14	3.68455491228765E-07	31.3703523185969
LOC105370613	14	0.000409214582569826	18.6860079261192
LOC105370612	14	0.0000211734405533333	15.4620695711339
PPP1R36	14	9.98178871011902E-07	13.3537220084295
LOC112268136	14	6.91607760758627E-06	12.3552998483746
LOC105370482	14	0.0000107576576446932	11.8444769054634
LINC02281	14	0.000331343225647658	10.6110666988061
RPGRIP1	14	7.11634842210269E-08	9.892099
ZC2HC1C	14	1.13304812719326E-06	9.792415
TTC6	14	7.90805198097405E-09	8.70100329290445
LOC101927483	14	1.88045547529485E-06	8.53101239562833
LOC102723809	14	0.000038707783040637	8.37885830051873
LINC01500	14	0.000795693002289039	7.88649792341108
LOC102723604	14	7.47279028499892E-06	7.49412981489334
MTA1	14	0.000344739182253563	7.218792
CDKN3	14	0.0000563502531962682	6.41133712681062
LOC105370460	14	0.0109569989796718	6.18291065753925
RPL10L	14	0.00732196841629756	6.1443388400701
LOC105370509	14	0.0149713994176869	5.94192989803919
LRRC9	14	0.0000680926917563666	5.83218741958861
FSCB	14	0.000102673074249852	5.824418
ADAM20	14	0.0000413761783467616	5.586243
PCK2	14	6.84749775024893E-06	5.29816777300197
L3HYPDH	14	9.9188635471303E-07	5.18048571770736
CCDC196	14	0.000330225116613443	5.14389046408786
LOC105370589	14	0.00558835037033583	5.14340518332092
LOC112267899	14	0.00243169158403239	4.89215276571244
LINC00643	14	0.000986808178982479	4.845645
LOC105378183	14	0.00147269504978185	4.84232699786479
SAMD15	14	0.00353737954007731	4.76788174833353
LOC107984685	14	0.000749427918201661	4.74674250825828
COA8	14	2.63960436388006E-06	4.737163
PIP4P1	14	0.000071204806766259	4.533933
CATSPERB	14	0.0000300371660521532	4.4421
LOC101927418	14	0.00500858112642733	4.30094743618617
LOC112268124	14	0.000340145273401609	4.20914996491152
LRR1	14	0.00242842927156398	4.1186907624713
LOC105370473	14	0.0121437317571789	4.05283274202566
SAMD4A	14	6.83063475809284E-06	3.99145043011465
THTPA	14	0.00014217420110179	3.985704
FAM71D	14	0.00157849173705073	3.97010645860434
RPL13AP3	14	0.000929834421756191	3.687583
ESR2	14	1.83324520352958E-06	3.67785045114954
TTLL5	14	0.0000140053792323973	3.63569719737019
LOC105370489	14	0.0156882385985376	3.61755354235881
GSTZ1	14	2.93470253546999E-06	3.61507324090986
LOC101927702	14	0.000845863394556189	3.61359003497862
LINC01551	14	0.0000147619460976292	3.61325402266226
ATL1	14	0.000288030016813578	3.50077386601314
TSSK4	14	0.00218279729698893	3.44890450470304
FOXG1	14	0.0000426568862931814	3.4337685973309
CEP128	14	8.40442748563499E-06	3.40881177379485
RANBP20P	14	0.0000199761438839624	3.38400666105067
PNMA1	14	0.000819301053912815	3.322211
LINC00221	14	0.00168240275062187	3.3188219344215
IPO4	14	0.00135428417796395	3.303964
PPP2R3C	14	0.00217490568815213	3.277069
DAD1	14	0.0000258843364557845	3.27252180846159
MOK	14	4.67443086301364E-07	3.142907
SAV1	14	0.0119075357919068	3.084712
UNC79	14	0.000223228196754236	3.066679
AP4S1	14	0.000036346274131582	3.0600324558026
TXNDC16	14	0.000414243780984386	3.028776
EXD2	14	0.00164210684769631	2.989748
DCAF5	14	0.00520219389920204	2.881709
BBOF1	14	0.00867699587629314	2.816019
SLC7A7	14	0.0008131955122014	2.805178
LINC00524	14	0.00752267235145751	2.77744427906105
PSMA6	14	0.000104733762767181	2.769194
ACTN1	14	0.00482983158971117	2.735564
TPPP2	14	0.0190106052397799	2.73112502559134
BAG5	14	0.0000103154340147633	2.707433
LINC02318	14	0.0000471110614611901	2.70057057643032
FAM181A	14	0.0000929856676859753	2.654942
EFCAB11	14	0.000011797966018144	2.650155
ZFHX2	14	0.00163238693490019	2.60645
PTPN21	14	0.000420728907149361	2.5175584769037
DNAL1	14	0.000338032194655048	2.49816
ACYP1	14	0.00893826466028076	2.405112
GNG2	14	0.00303777400906643	2.372219
TOMM20L	14	0.00109350580700448	2.36148464697806
SGPP1	14	0.00949780092645139	2.235452
EMC9	14	0.0118656081289782	2.17437539289624
AK7	14	0.0044237175140993	2.17354536283062
KIAA0586	14	0.000967265925110674	2.132473
HSPA2	14	0.0163102661815719	2.1020571058603
IFT43	14	0.0153688906739365	2.04256370709825
ADAM21	14	0.0142637756025498	2.026477
RGCC	13	2.51109866366852E-06	21.8193243397428
LINC00343	13	8.23180276912049E-07	21.2406464906612
LINC00348	13	0.0000030993202701171	14.4229244939979
LINC01309	13	0.000111630925174231	10.8784898532116
CAB39L	13	0.0000697254187260254	9.509704
PCOTH	13	0.0000129186611274553	9.428701
LINC00359	13	0.0000283918563642003	9.35223180150428
LINC00354	13	0.0000990162532293395	9.11583960492955
TEX26	13	0.000437011276803133	8.53877397854019
DACH1	13	1.79365502415329E-08	7.74473743065101
SPACA7	13	0.0000121241032463449	5.6175101976376
LOC105370327	13	0.00138596375181606	5.43956385093534
PCDH17	13	0.0000127475847701133	5.32432903078711
CCNA1	13	0.0000623738934445628	4.928281
NEK5	13	5.81367708602907E-07	4.87026158454871
SMIM2-AS1	13	0.00012556417113822	4.82555750680206
CBY2	13	0.00495618472245199	4.67431722528363
CCDC169	13	0.00159026280118606	4.639551
PABPC3	13	0.00418349700172873	4.41765154702463
DZIP1	13	0.0000369927222943846	4.12526308779479
TULP3P1	13	0.000605764226972667	4.10432545817862
LINC00424	13	0.00424933456973255	3.97930288612141
LOC102725228	13	0.000645846754876124	3.96665066106306
LOC105370167	13	0.000728018168538242	3.92193835384659
TEX29	13	0.00671315458565935	3.84104271353097
RNF113B	13	0.000582452243924363	3.64607554111325
MTRF1	13	0.000176228507668887	3.62971
LOC105370145	13	0.00147727239262489	3.5654488688655
MTIF3	13	0.0000517807853625609	3.44421291749029
LMO7	13	0.000073241528609775	3.42981622130079
LOC102723968	13	0.0153280832001829	3.31867878096489
SLC7A1	13	0.00163146896059029	3.307931
LRCH1	13	0.00140351985266817	2.97550307573886
LCP1	13	0.00851539975659283	2.95605054661894
SMIM2	13	0.0000235429307892992	2.759692
LOC105370364	13	0.0113749025583193	2.67907815267344
LOC105370187	13	0.00883578832757746	2.62837724178984
LINC00445	13	0.00346075761157481	2.48528575356973
PCCA-AS1	13	0.00343136159910731	2.42579262882385
LOC105370120	13	0.00104625828497025	2.39633037093489
LOC107984132	13	0.00003204774274532	2.38469096850927
RNF6	13	0.00011314319670825	2.364977
LINC00395	13	0.00721343762296158	2.30874483192266
ATP8A2	13	0.00804130899849485	2.300088
ATP7B	13	0.00366771909073734	2.268926
ERICH6B	13	0.00568255577675076	2.25989627125786
TSC22D1-AS1	13	0.0000158401281989882	2.246365
FGF9	13	0.0143978914615821	2.20022660940017
TPP2	13	0.000559701167154161	2.178395
TRIM13	13	0.0112528891464848	2.16726599053997
MRPS31	13	0.0059215269927107	2.10521851267374
KATNAL1	13	0.0104996455525752	2.069473
FNDC3A	13	0.000306255305535001	2.0637771669089
AQP5	12	4.05123919686903E-07	36.9607687903314
PPFIA2-AS1	12	0.0000818624451029592	29.2956318414754
LINC01486	12	4.79625525029527E-06	27.9838773676349
LOC105369728	12	0.0000592474996986581	25.1163078165333
KRT72	12	3.0390261220915E-07	20.4852065560353
LOC101928317	12	0.0000666588070070311	20.0860211394698
LOC102724680	12	0.0000301339093375387	19.309911709822
GLIPR1L1	12	0.0000138905763748582	16.5746269984238
LOC101928030	12	0.000880053925730129	15.053731979849
SBNO1-AS1	12	1.98591464200083E-06	13.3509520368864
LIN7A	12	0.0000157203224369116	13.00452
CAPZA3	12	3.23807105501947E-06	12.40011
AKAP3	12	0.0000002168180701194	11.3645990681235
USP44	12	6.73239656105185E-06	9.499089
LOC101927882	12	0.00479680016964071	8.68623531096146
GSG1	12	0.000140306274833008	8.561273
LRRC23	12	0.000112757632387588	8.24089007655977
CCDC62	12	0.000207460734823633	8.178944
DNAH10	12	7.210935077241E-09	7.88536447741921
TMPRSS12	12	0.00254334379018591	7.61577527966694
CCDC65	12	0.000219107638229654	7.525958
PLCZ1	12	0.0000722381225159428	7.193061
C12orf50	12	1.01674474209725E-06	7.14617030630896
LOC112268087	12	5.05071752782125E-06	6.73783575953494
ACRBP	12	0.0000678535767870203	6.700492
LOC105370030	12	0.000142149188522372	6.34960221413436
LOC102723757	12	0.000181933255181584	6.12263639582944
H2AJ	12	0.000192793950135663	5.695665
CCDC60	12	0.0000250161102216507	5.60884110844952
C12orf56	12	0.000298380981272333	5.54990401385878
LINC00943	12	0.0000498360163213054	5.46261316487936
LINC00615	12	6.15928466487636E-07	5.38737614432924
SCARB1	12	0.0000157587725517913	5.350214
MYL6B	12	0.000662777961365788	5.28745152920098
CLEC9A	12	0.00020165613922267	5.14356358889439
ZNF84-DT	12	0.000154211395200792	5.11700694314252
FAM186B	12	0.0000493389987855654	5.063672
C12orf54	12	0.000280240694406525	4.8612515003479
ATP23	12	0.000192444644467965	4.830176
XLOC_009911	12	0.000258694728462273	4.82431845620715
CEP83-DT	12	0.0000589846306946003	4.57431724536816
CCDC38	12	0.00341019334369323	4.55995656047788
PIWIL1	12	5.32575740247633E-06	4.456379
FAR2	12	0.0000079079029110553	4.384812
C12orf10	12	0.0000273289946999029	4.33786
LOC105369645	12	7.90849534148703E-06	4.26203845071123
IPO8	12	0.0000310355699405682	4.18005497207658
PABPC1P4	12	0.0000416139498139788	4.10615091729026
FAM71C	12	0.00683651187836522	4.04958441665276
AACS	12	1.88479309798356E-07	4.032133
ESPL1	12	0.0000841537628089439	4.014743
LINC02467	12	0.000266366343585179	3.92887420369649
RASSF8-AS1	12	0.00156600880585486	3.80643100488888
PRPH	12	0.000256162046043131	3.727449
CD163L1	12	0.0000426043630156657	3.72643077669996
IQCD	12	0.0147166722651644	3.69539771541962
ACADS	12	6.33928230677747E-06	3.68578195965972
TBK1	12	0.0000163591285852341	3.63644278033924
LOC100505978	12	0.00326374367958866	3.60873959482096
CLEC12B	12	0.0000585681592922487	3.58685875743406
AMN1	12	0.0000096343032683772	3.58685467460989
CCER1	12	0.00273378905433273	3.53978938713101
LOC105370061	12	0.0117209310480613	3.51091595669913
LOC105369714	12	0.00803483588739367	3.47927308884545
USP5	12	0.0000254513471982289	3.459678
B4GALNT3	12	0.000054267081597773	3.43531066927214
ANKRD13A	12	0.00076868771107819	3.427161
SOX5-AS1	12	0.00411699257933842	3.38708041555397
HVCN1	12	0.0018865840386125	3.310372
OVCH1-AS1	12	0.0000119840277182881	3.29179002448973
DGKA	12	0.000314213215370154	3.26395521575315
LOC105370062	12	0.000120782419332006	3.24641857287078
TROAP	12	0.00322564483129232	3.10740002041509
LOC105369736	12	0.0078187853357297	3.04536691123791
FAM186A	12	0.000290577152981362	3.02992053253416
MDM1	12	0.0000620428154198121	3.016335
DYRK4	12	0.00101785687568307	3.001632
CASC1	12	0.000779385860229338	2.999328
CIT	12	0.0000916847316080798	2.96572313739681
SLC2A14	12	0.000618035861789405	2.95751521423526
H1-7	12	0.0000348727030675795	2.93072633969317
WDR66	12	0.0000492536829742327	2.88612846006774
PGAM1P5	12	0.000137829714975755	2.88318081571105
LINC02420	12	0.000683438021433364	2.86117386290247
DCTN2	12	0.00196439255629771	2.85975964102317
CDCA3	12	0.000537353608832439	2.83962
FOXN4	12	0.0000284247377778254	2.83095508082299
CFAP54	12	0.000321169728303463	2.79934643445267
FAM216A	12	0.0146258970075734	2.78628781244216
CAPS2	12	0.000353423424693112	2.770161
LINC02366	12	0.00125876009995796	2.7618453758252
C12orf40	12	0.00494697893111738	2.73149516583574
TSPAN19	12	0.00536594709257135	2.71532808815575
ETFRF1	12	0.00537965508853793	2.68965615157524
LOC100507250	12	0.00092629233873283	2.68418498804773
PRICKLE1	12	0.00259251489975444	2.67726751214718
PPFIA2	12	0.00922711294587408	2.615427
DPY19L2	12	0.00012085646840994	2.61355697704277
LOC101928617	12	0.0107240464342251	2.59376174945725
LOC105370002	12	0.0108981579506339	2.58727126515371
CCDC91	12	0.000283703194351959	2.582937
LOC107984535	12	0.0100539851798959	2.56482719207602
LRRIQ1	12	0.00053007666520881	2.558514
PAN2	12	0.00941640867034879	2.55366
LOC101929058	12	0.0163007085889325	2.49073385703184
FOXM1	12	0.006407915190822	2.48674388504543
PPP1CC	12	8.39545560558427E-07	2.453593
PLBD2	12	0.00219725506092886	2.44958072518208
ITFG2-AS1	12	2.35915092553618E-06	2.38640386606551
LOC105369921	12	0.00350755986010319	2.34374783371238
ACTR6	12	0.00229850505160982	2.325966
LOC101927267	12	0.000219275879060146	2.30191675409224
LOC105369691	12	0.00372289114096619	2.26422240332251
DEPDC4	12	0.000377856849288862	2.25884405255947
GIHCG	12	0.007731949250668	2.25849340636612
LINC02443	12	0.00626726866148686	2.25567112045191
SUDS3	12	0.00155088944812732	2.253775
C12orf42	12	0.000135641108488676	2.24528563318775
LOC440084	12	0.00128364357694468	2.16297953134058
LINC02395	12	0.0192035339825455	2.13079609915478
MRPL51	12	0.0124272105639	2.12657164694597
RXYLT1-AS1	12	0.00576501236340517	2.10406737281318
PEBP1	12	0.0150058187097869	2.09347377553171
PARP11-AS1	12	0.00540701810984138	2.09031078843546
PRKAB1	12	0.00688218225729726	2.067186
DCP1B	12	0.0112212936911848	2.04334533878989
TMPO-AS1	12	0.0152324282951875	2.00787407470847
PLAAT5	11	1.18854698426355E-11	46.8465913154555
TMEM225	11	9.91437476574113E-09	28.6998881049153
LOC105369559	11	0.00741310348975422	26.915518588661
LINC00301	11	0.0000157821445876691	22.535126637115
CAVIN3	11	6.86684775385849E-07	20.4660886815195
LDHAL6A	11	5.95118497979626E-06	15.4884150715525
LINC02721	11	3.32657546170792E-09	13.2407864217599
CCDC83	11	0.0000312149324694496	12.3343871990478
SLC25A51P4	11	1.15356238524837E-07	11.8402773370554
C11orf88	11	0.000224854508082147	11.7336347513917
ANO5	11	3.30880904056705E-07	11.0136985716008
MS4A14	11	0.000131776822895591	10.49724
FBXO3-DT	11	0.000232116251804227	10.2585463064311
LINC02742	11	0.0000631346589691594	9.79570524782672
UBQLN3	11	1.9548109371537E-07	8.77050099601838
ACRV1	11	0.0000381206892893243	8.565203
ART5	11	2.33936163297518E-07	8.15864688283451
SPATA19	11	0.000915766477445937	8.11411936651543
KIRREL3-AS2	11	0.00274198075268808	8.08030326346581
PRCP	11	1.37980367841975E-06	8.061954
LINC00958	11	0.0000129204897391222	7.68868190484498
LOC105376588	11	8.34976317030192E-06	7.48062845987876
CCDC89	11	0.0000094902669205919	7.42730687076593
LOC107984411	11	1.89485707848537E-07	7.27415125180834
ASRGL1	11	0.0000729728738050704	7.171385
KDM4D	11	0.00535009707954857	7.011454
STARD10	11	1.01666873907086E-06	6.68870928514853
AGBL2	11	0.0000406598255393728	6.211347
DNAJB13	11	1.18591000966736E-07	6.20341521321799
LINC02729	11	0.00348681458326861	6.19424995989518
LINC02727	11	0.00162701211498904	6.18609211182697
USP2	11	9.85155217475438E-06	5.968046
DDX25	11	3.19495092279746E-06	5.54140794204739
JHY	11	0.000122527920913061	5.327178
DNHD1	11	5.26419129098193E-06	5.28120126891322
MS4A6E	11	0.00159619025673531	5.22357762643605
C11orf94	11	0.000297094945110104	5.01039935433686
CATSPER1	11	0.00259797790912018	4.98154466961987
LOC107984403	11	9.29416844549779E-07	4.88568555494628
LINC02737	11	0.0037230346306804	4.8038310867657
CYB5R2	11	0.0000278799501177345	4.756659
LINC02739	11	0.0000055867804912379	4.48477319950932
MRVI1-AS1	11	0.0000330152133688671	4.47739730200724
DIXDC1	11	0.0000110649113612347	4.404253
LOC105369527	11	0.00512913705081829	4.33465911049356
SPTY2D1OS	11	0.0000759206588659977	4.18156238941597
PLAAT3	11	0.000479633535920079	4.17159451091945
MS4A5	11	0.000749016355198881	4.061974
SOX6	11	0.000202809166239307	4.037741
DEPDC7	11	0.000261548068104256	3.976857
TRAPPC4	11	0.0000549008066548376	3.951549
TRIM6	11	0.000168513833637052	3.92954874806866
PPFIBP2	11	0.0000322651061967286	3.81847
CCDC87	11	0.00922379026672169	3.720501
ZBED5-AS1	11	0.000114643497919629	3.698487
LOC105369352	11	8.42968445799503E-06	3.6223455011227
LINC00167	11	8.40982163201115E-06	3.55853180296433
CCDC86	11	1.39737236179423E-06	3.523629
ZC3H12C	11	0.000284429536549776	3.52165
PTPMT1	11	0.0000164723328846164	3.43013780143
XRRA1	11	0.00188293455458457	3.42739992360254
KRT18P59	11	0.00476758859499561	3.37331419482292
ACAT1	11	0.0000664158104924174	3.28506253230378
TESMIN	11	4.36908092966287E-06	3.236744
ZFPL1	11	0.0000223900484591797	3.202293
CD59	11	0.0032428011769699	3.182591
C11orf49	11	0.000229991898100764	3.155447
TTC12	11	0.0000116347961459276	3.108252
ZBTB44-DT	11	0.00895276066025656	3.023617
CTSF	11	0.00760787885505736	3.020623
SPA17	11	0.00347118581483633	3.013433
MAP6	11	0.000638998296691094	2.98688154997758
PPP1R32	11	0.00440852821725784	2.96856202666344
LOC100506675	11	0.0106871702141782	2.96180083283542
TBCEL	11	0.00157655824029211	2.93412963190025
MIR670HG	11	0.000916412819406346	2.92092174107289
DDI1	11	0.00414040758680845	2.85393135006941
CHKA	11	0.00690648810098065	2.8141164372319
FIBP	11	3.95225764945211E-06	2.809776
LDHC	11	0.00250651435614955	2.79754226470664
GPR137	11	0.000423048700873915	2.735448
CHST1	11	0.0000050327757983601	2.718094
PPP2R1B	11	0.00170362586880775	2.669498
C11orf71	11	0.00021355368831295	2.649897
STK33	11	0.00129017810876073	2.644273
E2F8	11	0.000432321845185398	2.620701
DENND2B	11	0.000412478148760296	2.557266
EIF3F	11	0.0000507399782129407	2.545734
SPTBN2	11	0.000602655911853846	2.469451
MTMR2	11	0.000443824687059547	2.461683
C11orf74	11	0.0155704360349343	2.45158749424303
C11orf1	11	0.000631406548405543	2.443596
CEP126	11	0.000225604667143516	2.443065
ZDHHC5	11	0.00860110819933999	2.41602620782925
C11orf16	11	0.00102103138744206	2.409241
LOC107984423	11	0.0140104888922905	2.40623246688542
PIH1D2	11	0.000214778426263226	2.40367141735816
SESN3	11	0.00320881013008061	2.3825929512
DEUP1	11	0.0122852174792267	2.30679201917209
NRIP3	11	0.0148254659813367	2.279009
CASC23	11	0.00944900850462534	2.22083844850325
SIDT2	11	0.0124607004414725	2.21675232273775
PCNX3	11	0.00239573235799823	2.20288366338771
AP2A2	11	0.00517286939646488	2.19066166435361
ARFGAP2	11	0.00320775503098282	2.177568
IGHMBP2	11	0.00577811449679186	2.14689292701282
PTDSS2	11	0.00905984625617771	2.08094
CEP57	11	0.013876162252784	2.027946
LOC105378412	10	1.39914950936892E-10	24.5967075669427
ARMC3	10	2.41409539256745E-08	21.4948812356996
CABCOCO1	10	1.64985429579083E-08	20.8109146273491
LOC105378328	10	1.43833100884258E-06	15.6641357653587
LINC01517	10	0.000696160422577402	12.54348379963
LOC105378308	10	1.58221993641333E-08	12.261464921288
KCNMA1-AS2	10	0.000194823718810794	11.4333423497105
SORCS3-AS1	10	4.12600223803594E-06	10.6262138609248
PAPSS2	10	1.38801312018275E-07	10.52058
EIF5AL1	10	2.37142986226508E-06	9.64193841235564
MARK2P9	10	0.00157890508556223	8.65697274838089
LHPP	10	3.23405512943561E-08	8.461945
HTR7	10	9.50930840717503E-07	7.95825911415996
CC2D2B	10	3.81621042466799E-08	7.55085243013464
LINC00708	10	2.73203895705757E-06	6.84660689032461
LINC00865	10	0.0000292304633304077	6.815708
CCDC7	10	1.7229927111962E-07	6.556831
REEP3	10	0.0000024542953701373	6.41288720226877
TYSND1	10	0.0000939544980352555	6.10212916318919
LINC01553	10	0.0000174214641142252	5.86138851878841
LOC102724439	10	0.00294553981531609	5.80547986528743
FANK1	10	1.26753060284575E-07	5.756266
LOC105378448	10	0.00049314028913799	5.69296009434914
ARMC4	10	0.000106068954232872	5.635986
TEX36-AS1	10	0.000641202246829658	5.63403562670948
ZNF487	10	0.0000650567936082519	5.601288
OPTN	10	6.87533948636147E-07	5.59555923269938
TEX36	10	0.0000017406223260598	5.56287098222382
C10orf62	10	0.0000517264673847465	5.44809191849247
LBX1-AS1	10	0.0000156910180777771	5.38297008681437
PHYH	10	9.09495248163087E-06	5.375081
OLAH	10	0.00379074127802634	4.953819
PCGF5	10	1.55269430350751E-06	4.569162
FAM238B	10	1.83019142562135E-06	4.365127
HIF1AN	10	0.00114408454635361	4.344715
FAM24B	10	0.00424552205566927	4.31593254503794
SLIT1-AS1	10	0.00100684056397753	4.25896296876432
LOC101927278	10	0.00314841741111233	4.1922214045609
ZNF485	10	3.92818739591647E-06	4.17616467671281
ACTR1A	10	0.0000448153058110316	4.060897705512
BBIP1	10	0.000206628965402295	4.040678
LOC101929431	10	0.00435732115081104	3.96852702613503
PFKP	10	0.000138073443642308	3.964805
NSUN6	10	0.0000102195219624612	3.94596884240075
C10orf82	10	0.00220934701428671	3.90594657616228
GSTO2	10	0.0000556043370610294	3.89060007969306
LRRC18	10	0.00122701633124573	3.80939391191532
LOC729815	10	0.0180526177917466	3.781921
ACSL5	10	0.00168539669489297	3.756056
ENKUR	10	0.00125171464883354	3.74316924858177
ANKRD30A	10	0.000033497772965924	3.722601
ZNF22-AS1	10	0.00280149156028869	3.65085095243738
BTBD16	10	0.000475783967939354	3.57268266735376
POLL	10	0.000352102578875514	3.55676090302759
SFXN4	10	0.0000258429724966343	3.54946065976735
PAOX	10	0.0000195024867188234	3.54375283978717
ZFAND4	10	2.00135619396911E-06	3.496889
FAM24A	10	0.00484623513096313	3.39971558239104
LINC02641	10	8.71597049078533E-06	3.39116302982972
ADD3-AS1	10	0.000850925467424891	3.34031639287555
MRPL43	10	0.0000587079242134226	3.308795
DNAJB12	10	5.68179052180183E-06	3.301476
LRIT1	10	0.0000298378236966039	3.27253560088333
LOC102723439	10	0.00475025237685767	3.24511460374372
HK1	10	0.000805877673046725	3.22430102494106
DYDC1	10	0.000538749995123393	3.19078219062378
CFAP43	10	0.0000151999790486096	3.167089
ZNF32-AS2	10	0.000279963721220651	3.15877234413407
LOC105378499	10	0.011456002390446	3.14230602261968
LOC107984243	10	0.00549941251649453	3.12702709759833
MEIG1	10	0.00837499345238977	3.085056
CCNYL2	10	0.00342345277070316	3.08453992183129
LOC105378518	10	0.00437501687962439	3.01991167301271
STOX1	10	0.0117228376208272	2.9963290756124
ADO	10	0.00025894555049169	2.904917
LOC105378318	10	0.0185870675247232	2.90277821260416
LOC105378458	10	0.000169295927634172	2.86415777644615
LYZL2	10	0.00997794857793301	2.84364752807458
SPAG6	10	0.00315650977954397	2.83231
DPCD	10	0.000317557687175185	2.83100717468634
CREM	10	0.000012823721245935	2.8139943008901
TDRD1	10	0.000336387919469139	2.803647
LOC105376370	10	0.0143475257071734	2.79096382766885
AKR1C4	10	0.000031030489573573	2.72399662881633
LRRC27	10	0.012415117772032	2.691621
C10orf120	10	0.00541469866471629	2.68837752135244
LINC02633	10	0.00234700379034842	2.6861843485326
C10orf53	10	0.00131490817505062	2.66381939629399
TBC1D12	10	0.000290622796722308	2.63496046178234
LOC105378477	10	0.00212786492674732	2.61464667436294
ADRA2A	10	0.000628185108207574	2.59199578572085
ZEB1-AS1	10	3.62031661877002E-07	2.57438162781928
RHOBTB1	10	0.00277689059546397	2.514479
SLC25A28	10	0.00133425964959037	2.506998
ITPRIP	10	0.00205943995156544	2.397921
ATE1-AS1	10	0.000960869219434769	2.38122158143067
CFAP46	10	0.000389934785897103	2.328912
PSTK	10	0.00727513002392227	2.29546845242166
NRG3-AS1	10	0.0092944936847241	2.26950292229644
EDRF1-DT	10	0.00156875488409859	2.23494222512992
ARL3	10	0.00688183133212697	2.17751672571587
PHYHIPL	10	0.0016262090690484	2.173677
RPP38	10	0.00427344717086747	2.16742652575194
SUFU	10	0.0129850797405163	2.119513
TBATA	10	0.00663249400187007	2.11111842124463
TMEM254	10	0.00114464362688586	2.071284
USP6NL	10	0.00106137926018898	2.051596
STK32C	10	0.00310041158642161	2.0262634976706
C9orf57	9	2.04152444492352E-06	32.2547673933858
LOC105376168	9	0.0000481822082495802	20.7887591276866
CT70	9	1.1064560359984E-07	17.989911099759
LOC105376199	9	3.88886377768182E-07	17.301323762779
MORN5	9	4.08221114491844E-08	14.1017934611242
LOC105376271	9	0.0000113222924182407	12.4687061454104
LOC101928775	9	0.0000539111590426168	9.2844146773511
PPP3R2	9	0.0000962376446531876	9.176807
ACTL7A	9	0.00112288517430036	9.14815738129107
ACTL7B	9	0.0000959260378419144	8.82018411855452
SMARCA2	9	7.11254290834469E-09	8.563365
RORB-AS1	9	0.000179448495485793	7.71415840816025
SLC31A2	9	0.00026628281108227	7.43768628204618
PRKACG	9	0.000013248480504594	7.217137
SPATA31D5P	9	0.000152853099551747	7.01768328799942
C9orf135-DT	9	0.000699801214163053	6.8907634654693
DNAI1	9	9.61193676210128E-07	6.67647275625975
LOC105376101	9	0.000236647295835377	6.6746748360844
SPAG8	9	3.06786519038409E-07	6.58990456464738
SPATA6L	9	0.00137492391971104	6.585871
IZUMO3	9	0.000504122815254247	6.15844272995822
FAM205A	9	4.80538706829424E-06	6.07430134276575
VPS13A-AS1	9	0.000248715141724117	5.83292910335314
UBAP1	9	0.000547800205142947	5.60022664020791
LOC105376023	9	0.00362197872001331	5.52324514375045
SAXO1	9	0.000354238413571253	5.496104440186
LOC107987127	9	0.000725185040948868	5.27916951407029
LOC651337	9	0.0000145861345469926	5.205548
FAM205C	9	0.00130615107065277	5.12758694424564
ANKRD19P	9	0.000126345785491525	5.04350357958115
LOC105376193	9	0.000276518468620169	5.03364590991956
LOC101928608	9	0.00103508538495207	4.85149238095529
C9orf116	9	0.000288341195751074	4.78944631357786
TMEM210	9	0.00281840444510104	4.78926943165397
RNF20	9	2.80330701874396E-07	4.6425
RUSC2	9	0.0023423346816485	4.594956
EQTN	9	0.0030636046555008	4.592079
LOC105376017	9	1.48198536113452E-06	4.4874668968887
CYLC2	9	0.0000287558077931438	4.40298478447423
RFX3	9	0.00158728790757488	4.343295
C9orf153	9	0.00225328174981141	4.11213615343231
FBXW5	9	7.44758984594009E-06	4.10643
FAM225A	9	0.00300602655374973	4.08097420258301
NTMT1	9	0.000044568281777383	4.06918692441493
TPD52L3	9	0.000119669630560987	3.93853
CFAP77	9	0.000075415452125448	3.8170359147576
HEMGN	9	0.00257326846241972	3.681565
DCAF10	9	0.000143979777593225	3.571837
LINC01388	9	0.000180454781543919	3.56532638632368
DCAF12	9	0.0000810881344547525	3.5072149977544
AK8	9	0.000325372720696785	3.47746583936535
LOC101927450	9	0.0000378318292360145	3.38341763931611
CRAT	9	0.0000295578345948945	3.30629381418579
LOC102724156	9	0.000516815517273624	3.3000497084239
NDUFA8	9	0.000907062407259593	3.28800914618056
CDK20	9	0.00419950553488791	3.21014640309997
TTC39B	9	0.000777641106181322	3.14255556091517
CCIN	9	0.0056835616527407	3.08826
ZNF782	9	0.000110256049284989	3.08484727221137
INSL6	9	0.000338674828755968	3.03757203576778
TRIM14	9	0.0000041460134490672	3.000803
TJP2	9	0.0000315346516344223	2.996905
PIP5K1B	9	0.00068637045432895	2.981648
LOC101929014	9	0.00193146832675427	2.94713905636301
ATP8B5P	9	0.0000027621801980282	2.87647682230408
STKLD1	9	0.0000610234715396726	2.85802124721124
SSNA1	9	0.00954839176323975	2.855269
LINC01509	9	0.00903663536932368	2.82302314545699
TEX48	9	0.0117179978719028	2.76816723744814
SLC2A8	9	0.0000781892857386618	2.62753249579994
CUTALP	9	0.0192022990254947	2.58611192078171
GKAP1	9	0.000017260304544034	2.54642
CCDC183	9	0.00267471064284653	2.544617
FAM166A	9	0.00446085180355289	2.53457650253992
BAG1	9	0.00261726317842538	2.523364
KIF27	9	0.0000551961338068752	2.503047
SIGMAR1	9	0.00117639007266914	2.40204938450561
WDR31	9	0.0108665601341246	2.39903412727791
LINC02843	9	0.000289867366974254	2.39349374748154
ODF2	9	0.0000305963117451141	2.36547380053745
SPATA31C2	9	0.00592345907734001	2.322906
TTLL11	9	0.000387132422682197	2.3043131216288
SURF2	9	0.00385119180198287	2.264925
LOC105375971	9	0.0125920443139581	2.24247294557864
CDK5RAP2	9	0.000116486607302497	2.22868
LOC613206	9	0.0143659627452246	2.226619
CREB3	9	0.00447184401820718	2.22552054748292
CARNMT1	9	0.00727573148271028	2.22134263138335
C9orf24	9	0.000236529823384196	2.212928
KIF24	9	0.0166733464554211	2.19393789384314
DPP7	9	0.000274035815844332	2.15092070487743
CARD19	9	0.00486768818774608	2.150193
LOC102724929	9	0.00644897605307816	2.09171289178899
C9orf43	9	0.0109807998949427	2.05558763819027
PTBP3	9	0.0000415293127260808	2.003533
LOC105375843	8	3.42062095045122E-08	31.7320922315196
LOC100507071	8	9.4081723457285E-08	31.3586941636946
LOC101929897	8	0.0000225602111568641	20.2311329679449
LOC105375747	8	4.88435715548756E-08	18.4755788962435
ADAM18	8	5.4657496775944E-08	17.39558
NEFM	8	0.0000264327428974829	16.3317499839358
LOC105379388	8	0.000282776916916124	15.7351739807217
ADAM2	8	0.0000203208757272145	15.0475212872502
DNAJC5B	8	0.0000411964263364124	13.15981
GS1-24F4,2	8	3.92614370159391E-06	11.2628131986745
PEBP4	8	0.000011241668373219	11.2473981626116
NRG1-IT1	8	0.000212847347632272	10.7492397197881
LOC112268020	8	0.000538162930391246	8.83638069441811
ODF1	8	0.000449686853931469	8.80398692362209
LOC102725080	8	0.0000311408981296147	8.6594860035525
LOC105375742	8	1.92170081171602E-06	8.23403343855071
LINC00964	8	3.34766539627676E-06	7.85948293942539
LOC101929172	8	3.65857846422549E-06	7.85616172823743
CLU	8	0.000171796061988643	7.45163729649987
POTEA	8	7.58110444270924E-06	7.41622274437511
HNF4G	8	1.55069818782812E-08	7.35347342908788
EXOSC4	8	0.000115131994339728	7.222318
LINC02844	8	4.74291462199745E-07	6.89603939942994
LOC101927039	8	7.65804131596648E-06	6.81431096107296
LINC00588	8	0.000221946302819217	6.43857093782628
NACA4P	8	0.0000392640079484439	6.406136
HSF1	8	2.29445161278059E-06	6.29440453565132
REEP4	8	0.0000023514489565614	5.880733
LINC01603	8	0.000102591185110732	5.8528393843997
TRIM55	8	5.89178124703562E-06	5.617547
LOC101929488	8	0.0000404604524140413	5.58428381778106
LOC105375639	8	3.02016931444748E-08	5.2787461199871
CNBD1	8	0.0000761855168688814	5.21360599994939
C8orf48	8	6.97462523070384E-06	5.20419852865799
LOC101929315	8	0.00131233855117884	5.11500277072563
PENK	8	0.0000984323839842618	4.913825
FER1L6-AS2	8	0.0000824562018589039	4.78559346864687
COPS5	8	0.0000165881112371495	4.56229359734741
KCNU1	8	0.00129437227390273	4.55472477375955
ADAM32	8	0.0000264891507712657	4.52162903800964
INTS9	8	0.0000732711855286696	4.490598
LINC00293	8	0.000720357104269595	4.40829416045796
LOC105379332	8	0.0000110276662553859	4.37197806174903
C8orf44	8	0.000558030929031951	4.285394
LACTB2	8	0.0000688046232872867	4.28163665750185
LOC100507464	8	0.0112173596043252	4.11427750121124
LOC105379316	8	0.0183341323502811	4.08161220595852
WDR97	8	5.09370899104057E-08	4.06431389517014
PPP1R42	8	0.0000629263510914064	4.05488113613269
TTI2	8	1.78794861438456E-07	3.898868
FAM92A	8	0.000487647340907604	3.89485671671217
FBXO43	8	0.0000162997606040324	3.84111227524474
RGS22	8	0.0000651670510722057	3.83958591637216
LRRC6	8	0.000149956748100844	3.80441839372163
DLGAP2	8	1.84594606569341E-06	3.715282
TSTA3	8	0.000725084053235159	3.591745
SLC45A4	8	0.000670907593291463	3.573072
ZDHHC2	8	0.000127082974577982	3.55936684285941
ZNF596	8	0.0000922276856348682	3.50325007694489
SPAG1	8	1.15494341067948E-06	3.498014
PBK	8	0.000181806610861315	3.404232
LOC105375671	8	0.00327332605995201	3.36935602357655
LETM2	8	0.0000498325637509437	3.26211309068461
LOC101929622	8	0.00677273378949838	3.18712861437469
MIR3150BHG	8	0.016638981120524	3.14629779829827
AGPAT5	8	0.000250798541650668	3.14129
OTUD6B-AS1	8	0.000164977171349114	3.09880673602776
LOC105379363	8	0.00622061066319369	3.04267391540283
OSGIN2	8	0.00167912131097032	3.033658
LOC100128993	8	0.000201903093171659	3.01311375117665
FAM135B	8	0.000108424398428348	2.89921598245453
LOC101928087	8	0.00289305033428305	2.84373879850218
UBR5	8	0.0000025609114626988	2.700335
PPP3CC	8	1.84982192630379E-06	2.681261
EPPK1	8	0.0000208698540066451	2.662602
LOC105375871	8	0.00344127245229282	2.63369594033432
LOC105379230	8	0.00604721638407264	2.52563002191018
LINC02842	8	0.00369275717175584	2.4854630005624
LRRCC1	8	0.00417462028086993	2.484821
FDFT1	8	0.000013572651176421	2.47279257419783
FBXO25	8	0.00382870335875479	2.41102345281515
LEPROTL1	8	5.42238485999874E-06	2.38916283909502
LOC105379362	8	0.0016268718929437	2.37719786917741
LINC01289	8	0.0082408616279225	2.3321578958175
GOT1L1	8	0.0171217019539342	2.32945622302945
CDCA2	8	0.00109158014777791	2.32668148580825
DLGAP2-AS1	8	0.00899923347501898	2.32243559528209
KHDRBS3	8	0.00408883459576461	2.32103702826964
RBM12B	8	0.00565993458257504	2.2141467317301
SHARPIN	8	0.00346396224527216	2.19401
OXR1	8	9.11283576553698E-06	2.185063
SMIM19	8	0.0051015400381174	2.17755871904969
VPS28	8	0.00148163077926974	2.15905090759088
LOC105379301	8	0.0129418708341218	2.12897080131903
ZFHX4	8	0.000149877454965351	2.091586
MYBL1	8	0.00910677967170168	2.06274718480296
LOC100240728	7	6.91610014553835E-06	31.3276931313797
LOC102723885	7	6.33389065201971E-07	25.9374997119497
CDC14C	7	5.77912446665942E-06	25.402355225835
TEX47	7	0.0000549933988537945	19.8340971770088
LOC101928257	7	0.0000611160742289948	17.9262034439527
CT66	7	0.000016457908425533	16.7334180161575
POM121L12	7	2.58482397876176E-09	15.5194743003233
TMEM225B	7	8.03817259272109E-06	15.3413153542714
DPY19L2P4	7	0.00037519098867482	15.2698606957089
LOC100506236	7	0.0000866793652218871	14.5250390998491
LOC100134040	7	0.000136780948936174	13.8389813539414
NME8	7	0.0000765649472638932	13.18562
PGAM2	7	0.000137216128611752	12.49641
LOC101927609	7	0.0000458850187816433	11.7543161965215
MAGI2-AS2	7	0.000604169734692105	11.2972890722358
RNF133	7	0.0000495605719984091	10.90701480498
ATP6V1F	7	0.0000116324291170744	9.324439
HOXA-AS2	7	1.13348787044368E-06	9.27736181326545
YWHAEP1	7	0.0000139626744474739	8.609867
SSMEM1	7	0.0000174741970593277	8.45913870523507
RNF148	7	0.0000218563888339731	8.40818966994682
GSTK1	7	0.0000025688736740478	7.78358354039072
KLHDC10	7	0.00109487576982355	7.7819766529844
RPL37AP5	7	0.0000536718703729696	7.6583057112927
TSGA13	7	0.000023034408821031	7.38207944890276
ZNRF2P1	7	0.00570050668880317	7.10255580161874
TMEM120A	7	0.0000290766984182057	6.833546
SUN3	7	0.000375523989720492	6.58786482803567
CCDC146	7	0.0005778421830067	6.570755
STAG3L5P-PVRIG2P-PILRB	7	0.00115194984888839	6.39031090847822
LOC112267986	7	0.0000070412881745345	6.07105182859106
CYCS	7	0.0103676395304022	5.923159
GALNTL5	7	0.000022247408757155	5.80819137471207
FAM71F1	7	0.000114970652050076	5.731563
LOC100996249	7	0.00337484941853215	5.63363496297867
FOXL3-OT1	7	0.000263185918994498	5.47847382344483
GLCCI1-DT	7	0.00508300965853127	5.25276713868531
LOC105375291	7	0.00197379849494945	5.189135694633
FEZF1	7	1.7154013340612E-07	5.10899806812511
LINC01022	7	5.61183832428382E-07	5.04985814646284
LRGUK	7	4.03599024942602E-06	5.03139611861826
SRPK2	7	6.28527813610327E-08	4.805784
PRSS58	7	2.45067515816743E-06	4.73394635944114
NUB1	7	0.0000789164121781743	4.508955
C7orf57	7	0.0000134001863956802	4.31250341980929
PRPS1L1	7	0.000184123785223005	4.14544225753194
LOC101927974	7	0.000109079300365755	4.11414066476993
TMEM270	7	0.001371452220766	4.09922575817614
STYXL1	7	0.00100304785234303	4.030158
TPK1	7	0.0000144132206612776	3.93434327642505
LINC02848	7	0.0127970062722274	3.91077186224328
FOXK1	7	0.0000115871811927988	3.89846658256436
STK31	7	0.000067917399020088	3.841052
LOC101929088	7	0.00484400016829119	3.72266186545974
FAM183BP	7	0.000325264673408176	3.71584432734848
LINC00997	7	0.0000111316266903208	3.63553097022272
C7orf61	7	0.00268542789664727	3.6256684128847
ARL4A	7	0.0000212791425332294	3.58464456539066
LLCFC1	7	0.0015660566158697	3.53332626337958
LOC646762	7	0.00174009510202291	3.531394
HEPACAM2	7	0.000941426863302862	3.47711089311922
SMKR1	7	0.0020161808366827	3.45800615810464
LOC100653233	7	0.00030787225572008	3.44208798286168
DKFZp434L192	7	0.00100198270621038	3.43503712856305
LOC105375318	7	0.000106969306400957	3.36543363316404
CCDC136	7	0.0000256100687574832	3.360895
LRWD1	7	0.00699422912964614	3.21231316415449
EFCAB10	7	0.000806510510955817	3.19020390941514
WDR60	7	0.0000727754701065005	3.17994
ZPBP	7	0.00266675332033171	3.16877469297796
IQUB	7	5.60842375006365E-08	3.15528399279035
FIS1	7	0.0130101095059543	3.15528094841022
DBF4	7	0.000611731636512307	3.13243196379607
ST7-OT4	7	0.00182624599146398	3.06735645003796
FBXL13	7	0.012737523869235	3.01900980500701
DPY19L2P2	7	0.0000488696612487976	2.97015824379693
CPA5	7	0.000127184010465818	2.940661
ZC3HC1	7	0.00135106238846747	2.9317
RHBDD2	7	0.00468694479504534	2.91875
SDHAF3	7	0.000395065664484149	2.878385
AGBL3	7	0.00377423230704813	2.86226433485115
PAPOLB	7	0.000175618749542274	2.828844
LANCL2	7	0.00139480592781854	2.828325
ACTR3C	7	5.65789048371633E-06	2.808889
FAM126A	7	0.00807422174565505	2.781668
ANKRD61	7	0.00108853790070221	2.77224740989303
POT1-AS1	7	0.00340089512462229	2.76633361828584
AIMP2	7	0.00042743020292901	2.731452
ATP6V1FNB	7	0.0000208975607931781	2.71581195522007
CRPPA-AS1	7	0.00634642274915619	2.68795781822705
NSUN5	7	0.014222726813968	2.664787
SRRT	7	0.00184844897842405	2.65913
IFT22	7	0.012924528700908	2.643246
ZKSCAN5	7	0.0000720146442848194	2.61446205553464
TBL2	7	0.0194395632309289	2.60751498594197
CDK14	7	0.00127140460933432	2.451001
C7orf31	7	0.000766455864713131	2.41221169864648
BBS9	7	0.00515739324103211	2.40960067822795
HIP1	7	0.0158850552849645	2.37008625628916
COPS6	7	0.000165985765484355	2.2691240361799
GS1-124K5,4	7	0.00320325967148312	2.236236440553
LOC101927420	7	0.00120556021073834	2.16890246603262
SPAM1	7	0.00529128945936728	2.164804
MRPS17	7	0.00336602717798502	2.163147
CUL1	7	0.0000387448195784651	2.14042
LINC02860	7	0.00204290024051523	2.13156046384559
RNF32	7	0.000304199714239398	2.09459087552606
LOC105375564	7	0.00293346876540056	2.05298826126208
CUX1	7	0.000420138681791292	2.04981807595662
ANKRD7	7	0.00155288517531708	2.042106
MDH2	7	0.000344752223685087	2.02912737886055
LOC107986582	6	0.0000289879173357056	74.3735377902152
MCHR2-AS1	6	4.87087383210782E-06	58.63387
LOC105378044	6	1.82478388041605E-06	30.2293579268627
ZC2HC1B	6	0.000142690240797769	28.4045454214507
POM121L2	6	3.74166382884822E-08	20.56339
FAM135A-AS1	6	0.000295234538104622	20.5179327259732
LOC102723883	6	0.000120910325006338	18.9385076216359
PGK2	6	3.19659607614618E-07	18.84376
CAPN11	6	6.25165763151423E-10	16.0334983885262
LOC101926934	6	2.28344566914215E-07	14.5760890685879
OPN5	6	5.36422332859771E-06	14.3678010679367
TCTE3	6	0.0000106462563961783	14.14311
LOC105374928	6	1.99249802950868E-07	12.4787449224539
NQO2-AS1	6	0.000125027145202182	11.116816117806
LOC101927020	6	0.00275867699795649	9.6240858415175
TCTE1	6	3.93185249284844E-06	9.3987203961548
LY6G6F-LY6G6D	6	0.0042523055169678	9.22785660616647
KLHDC3	6	3.34560419986918E-06	8.86443367413141
H2AC2P	6	0.000195633079245607	8.83604777126997
DNAH8	6	0.0000102262378105365	8.71806356021782
CFAP206	6	0.000234747460799703	8.47321203622722
SPATS1	6	0.00386704695788221	8.3754061683141
LRRC1	6	0.000105679171625594	8.318388
SLC26A8	6	5.31580284447089E-06	8.27902988859303
FHL5	6	0.00510107232092499	8.246582
TMEM217	6	2.12642870209623E-06	7.85171138197522
TBX18-AS1	6	0.0000442421530758276	7.46284475629577
LOC105374870	6	0.0000175637705315521	7.28154026741285
ACOT13	6	0.000559726214361246	7.118813
CNPY3	6	0.00127216466548796	6.91853800473694
SLC22A16	6	8.91974910789005E-08	6.491577
LRFN2	6	4.90740279295014E-08	6.430237
ARMH2	6	0.000247053089101444	6.40624575989805
F13A1	6	2.53972426596716E-07	6.3774988013186
ZNF451-AS1	6	9.18294007950757E-07	6.3457149727896
TSBP1	6	4.94321693252485E-06	6.30167726777337
LOC100419882	6	0.00276672820936197	6.19019353181645
SMPD2	6	0.000016269493287542	6.169946
CRISP2	6	0.000133498736435214	6.15444
BAG2	6	0.0000173289017569557	5.891374
MAPK13	6	6.90774890374706E-06	5.798344
CCDC170	6	0.0000324002147948301	5.708118
SNAP91	6	0.0000262268735993825	5.674981
DCDC2	6	0.000246164113676277	5.553246
ZNF165	6	0.00043998218769998	5.495502
FAM229B	6	0.0000167248802898306	5.382739
LOC107986521	6	0.0015002771709833	5.25500752849157
MTO1	6	5.42699885470778E-06	5.03951433288623
RFPL4B	6	0.00027301646086191	4.94637985457962
HACE1	6	4.60477693502823E-06	4.925992
MAP3K5-AS1	6	0.000868988560713303	4.89097199581886
CRIP3	6	0.000132908633189607	4.87707232372716
TBPL1	6	2.61342902437697E-07	4.749527
KIF6	6	0.000347837854558757	4.74841093012888
FARS2	6	8.52475586765185E-06	4.70733557406219
LOC105374989	6	0.00536357814037772	4.68817617139379
ARMC2	6	0.0000252141807785409	4.672533
RMND1	6	0.0000309341403020563	4.618933
SLC25A51P1	6	0.000776889516416226	4.59740170122956
C6orf52	6	0.000157348144214789	4.59277836961485
LOC101927664	6	0.000136384029172816	4.57041091290723
ZKSCAN4	6	0.000380096207016609	4.56266278597406
JARID2-AS1	6	0.00222850725188932	4.46057638288557
RSPH9	6	0.00070840545225813	4.44929246601202
LOC105378146	6	0.0000916422558419935	4.306074149121
PDE10A	6	7.41950279726908E-07	4.29697118643785
CDK19	6	2.86712504127934E-06	4.25770167842587
KPNA5	6	0.0000266146186021914	4.24090793630875
MEA1	6	2.22715897429025E-06	4.23160670381897
SPACA1	6	0.00398763391085218	4.154446
HDGFL1	6	0.000146256515145719	4.12835737235556
LCA5	6	0.0000293753547609192	4.08479643843968
PHACTR2-AS1	6	0.000311388649880822	4.01715901631376
LAMA4-AS1	6	0.000224068194024357	3.96741516099939
ADGB	6	0.000553655968859159	3.890316
LINC01277	6	0.00096896020277384	3.89022126205969
PACRG	6	0.000257058361107691	3.79501107028029
LOC105377874	6	0.000469464071668524	3.78941827672699
LOC101927365	6	0.0125379049586929	3.73953387894154
C6orf201	6	0.00716716639207417	3.62680872713364
IRAK1BP1	6	5.94367842900848E-06	3.59028595116135
C6orf99	6	0.0135770703995182	3.5389786376143
HCG11	6	0.0000566730341122112	3.53447078391634
B3GALT4	6	0.0000531914365858662	3.504231
TNFAIP3	6	0.0000194900767535992	3.491269
ZBED9	6	8.31374832692623E-06	3.48036236906708
TRAM2	6	0.00751792395838909	3.376986
SDHAF4	6	0.000226628943158492	3.32171628958359
NKAPL	6	0.000064864999823933	3.32010546150538
RNF8	6	0.00141908516323128	3.312796
KLC4	6	0.000143637481143239	3.282123
POLH	6	0.0000729464987064495	3.224742
LOC102724511	6	0.00488767667404021	3.13273190722472
PRKN	6	0.00104194653342426	3.06364586856919
RNF217	6	0.00136848234890604	3.03186921198538
CLIC1	6	0.00037830871197953	3.01070237241663
LRRC73	6	0.00388337730696601	3.00790180857848
PSMC1P11	6	0.000552477195975857	2.99672696676611
TCP11	6	0.00441318863093806	2.990222
CRYBG1	6	0.0112261810834769	2.9790290319169
NELFE	6	8.02774937117949E-06	2.958472
AKAP12	6	0.0000752294672895432	2.874634
PSORS1C1	6	0.0000539852325014027	2.83539546512027
AGPAT1	6	0.000230384893492718	2.83179566811693
TXLNB	6	0.0000106809191834324	2.78292285427287
ECI2	6	0.00255536749630401	2.77713490629427
FLOT1	6	0.000208024138206125	2.76651453927842
EYA4	6	0.00995454461934171	2.76249584598045
LOC100505711	6	0.00663736806176752	2.72080212328742
LOC105377959	6	0.00504040101779693	2.68565040448718
ENPP1	6	0.00738159721317675	2.681479
COX7A2	6	0.0000023252328744922	2.66876530756717
CEP162	6	0.000261347902189265	2.66475572857235
SRPK1	6	0.000136277556513766	2.663155
GMNN	6	0.0156651172767867	2.59173000621401
SGK1	6	0.000297336725386437	2.590182
AHI1	6	0.000397618017883388	2.569105
SAYSD1	6	0.000751041853126517	2.547007
TBC1D32	6	0.00125372541231696	2.53836752193253
PRRC2A	6	0.00966910184660271	2.524817
POPDC3	6	0.0070855568271837	2.515031
MAK	6	0.000244156892691751	2.47780746172177
ATF6B	6	0.0128770208850086	2.46983832065701
TTK	6	0.0000484778591986341	2.454658
DXO	6	0.0109915147212629	2.44728982095293
VPS52	6	0.00270880263430085	2.440655
MCHR2	6	0.00024259733234075	2.405389
SNX14	6	0.00273182672626556	2.365258
GPANK1	6	0.000865624198584502	2.344125
TTLL2	6	0.0140035739777004	2.337447
PPP1R11	6	0.00200337371570557	2.301598
FAM184A	6	0.00609420797400581	2.298425
APOM	6	0.00334282451772114	2.295795
PFDN6	6	0.00582289185584088	2.21488199694047
WDR27	6	0.000133643998755586	2.18373296029376
EFHC1	6	0.0149663258144273	2.17324258097127
ZNF391	6	0.0177115830844782	2.17165101589089
PACRG-AS2	6	0.000315411829736413	2.16585304300903
CEP57L1	6	0.00783916790355608	2.15103512181545
ADCY10P1	6	0.00348876146480909	2.14774278118487
LOC102724463	6	0.00346451800961302	2.13144677906798
LINC00326	6	0.0034888174304393	2.11099021514865
FGFR1OP	6	0.000745649558504976	2.09377882652532
BAG6	6	0.00618469857879073	2.080385
TDRD6	6	0.000168412571118521	2.0369317000435
CCHCR1	6	0.00952611324560595	2.017189
PPIL6	6	0.0130078952608448	2.00697482684695
DHX16	6	0.00172034078980293	2.004802
ROPN1L-AS1	5	8.98020646733216E-08	38.3605932377732
MROH2B	5	1.35469097155041E-09	28.00654362379
RGMB-AS1	5	0.0000553345252820601	18.2844547580049
LINC02219	5	0.0000611947462673518	17.4190778918662
LOC100506406	5	0.0000862229436944293	14.7300624901487
IL13	5	1.31798158034874E-06	14.6230164339657
CTD-2154B17,1	5	0.0000674592225146394	13.962181361427
CDH18-AS1	5	0.0000577502117742009	13.5543638761863
PTTG1	5	1.06919212725652E-06	12.76447
LINC02105	5	8.25257044905252E-07	12.2510040726421
POU5F2	5	2.34528182612163E-08	10.9510590720463
ACSL6	5	3.06834207760687E-07	10.9081763765149
LOC101927488	5	0.000667155925490121	10.1174019532841
LINC01950	5	0.0000251146977481029	9.78728778541674
LOC105374732	5	0.000531941551137474	9.72012159443453
PCDHB6	5	0.0000158202145264177	9.327545
LINC02197	5	3.66590986770374E-06	9.31350646636525
MARCHF11	5	0.000435764036995061	9.0213823917722
LECT2	5	0.0000548658932755684	8.85308040623664
GMCL2	5	1.58427414361887E-06	8.629355
PTGER4	5	3.54820534851849E-08	8.308755
PPP1R2B	5	0.0000206442425378701	8.178486432377
PCDHB2	5	0.000303268586070802	8.078063
ARHGAP26-IT1	5	0.00257507331182972	7.85245998255207
CAMK4	5	2.40149349204585E-07	7.773431
SLCO6A1	5	3.72320096624573E-06	7.76485599476752
PDZD2	5	1.56347627393759E-06	7.47089343276775
LOC105377769	5	0.000596345915279881	7.45379404763127
SPATA24	5	8.42221266228454E-08	7.44124387148685
PCDHB15	5	0.0000610072061463225	7.322451
CARTPT	5	0.0000557280868477512	7.307018
LOC101929154	5	0.000373154794241409	7.29653095021116
IL5	5	0.0000779580650688217	7.18565780628059
FBN2	5	6.53924321745096E-08	6.95826028762617
LOC102723740	5	0.0000188364743783084	6.69717639151444
PCDHB12	5	0.0000125772964988047	6.585618
SLC25A2	5	5.64349961216858E-07	6.451599
FAM170A	5	0.000400059949847562	6.42904511540592
JAKMIP2	5	0.0000214751242002331	6.405268
CCDC112	5	3.93516370601628E-07	6.22053413800558
ROPN1L	5	9.85988897477023E-08	6.168598
CATSPER3	5	0.0000168485250381951	5.9235232685508
CTD-2350J17,1	5	0.000336916856466983	5.92059615626188
THG1L	5	0.0000619383715945549	5.720315
LINC02064	5	1.72237100742849E-06	5.44785872090797
C5orf52	5	0.0118303556082955	5.41562759645209
PCDHB18P	5	0.0000926737837399014	5.399186
FAM153CP	5	0.000376101297821817	5.07789
PKD2L2	5	3.73896497947074E-07	4.90453084677459
LINC02039	5	0.0000228760691486066	4.87429521528923
LINC01962	5	0.000766317472583689	4.77007551299429
RFESD	5	0.000164050717164228	4.72556836916009
LOC107983966	5	0.00119794504855808	4.70595017189383
LOC100505841	5	0.000725001220167581	4.64618519755988
LYRM7	5	0.0000332557118721931	4.632069
CAMLG	5	0.000862923733156519	4.61773
ZNF474	5	0.000743147502222034	4.61389111541416
FOXD1	5	0.000124513247696047	4.56799518194512
FAM71B	5	0.000466370798714432	4.51134329081539
PLAC8L1	5	0.0000121625008059348	4.4514534797267
LOC731157	5	0.000203251392486064	4.385503
CDC20B	5	0.000129649087083303	4.36605725431643
TMEM232	5	0.000126264122665042	4.250098
PSD2-AS1	5	0.00123203615644407	4.15798804841666
FTMT	5	0.000658101097961686	4.142244
PCDHA12	5	0.0000857347222145948	4.115795
FAM81B	5	0.000149635126897326	4.05780012547195
KIAA0825	5	0.000195827637406721	4.02760286229522
LINC01938	5	0.0000343076545890003	4.020802861895
TRIM36	5	0.000209912968715964	3.979987
LOC105374699	5	0.000186643215599824	3.97160161817146
RASGEF1C	5	1.14639137760687E-06	3.94836552911391
RAI14	5	0.000010085167541481	3.91526230638219
NME5	5	0.00421393720592798	3.812615
AGGF1	5	0.0000470396050836115	3.679074
LIFR-AS1	5	0.000134347211666543	3.44804894494046
NNT	5	0.00024316290412223	3.42838434573072
NUP155	5	0.00023771166468542	3.405113
EXOC3	5	0.00021150548419047	3.36812974270427
LOC105379100	5	0.0165787554499489	3.35830932748272
PRKAA1	5	0.0000391331982729381	3.314702
XRCC4	5	0.000744396303837474	3.304522
CAST	5	0.0000270999876658738	3.13594
PLK2	5	0.000881813388915289	3.06654062504833
PCDHA3	5	0.000235565028501048	3.024341
SCAMP1-AS1	5	0.000424554874935039	2.999608
LOC112267932	5	0.00582370115647075	2.97278449510814
ZNF300	5	0.0000808828493078792	2.955082
TTC23L	5	0.00606361575079543	2.85696760292467
LINC02143	5	0.013018924419035	2.83973927521064
RMND5B	5	0.000820219028873379	2.82692
CWC27	5	0.00385482081112081	2.79705687995427
LOC643201	5	0.0105687750433475	2.792435
SIMC1	5	0.00179509791799372	2.758309886836
SPZ1	5	0.0196138943666445	2.750651
CDK7	5	0.00137199416153506	2.6580761243449
LINC02113	5	0.0128383881449648	2.62981494441335
RETREG1	5	0.00139197045179574	2.605084
ZNF608	5	0.00321522873068518	2.518931
HMMR	5	0.00463418191910363	2.50875662925646
ADAMTS6	5	0.00453304483691154	2.48005918925139
DAP	5	0.000126197648067365	2.46642926860003
TIMD4	5	0.0124188269866302	2.460012
CAPSL	5	0.0000871741499218165	2.43597819365226
C5orf64-AS1	5	0.0105969939017641	2.43059255464834
NDUFAF2	5	0.00883905610973915	2.41261
SPEF2	5	0.00474627814340855	2.387151
SOX30	5	0.000219619501507321	2.30094580429403
FNIP1	5	0.00613235613869684	2.287553
IQGAP2	5	0.0187082211057749	2.20969576575498
LOC101928651	5	0.00548371122138117	2.20947448424109
TSSK1B	5	0.0195297137264672	2.105603
RIOK2	5	0.000756541520735364	2.079853
KIF2A	5	8.36671843761323E-06	2.06893263558197
C5orf60	5	0.0196873062383641	2.06510139685536
LINC02619	4	4.69503954457297E-06	41.4774718493618
LOC101928721	4	1.52067100780808E-08	34.3831847469799
CABS1	4	0.0000321344366708764	32.11546
BMPR1B-DT	4	0.000169851347641946	25.7231348691814
LINC01096	4	3.43720449200572E-09	15.2775782138909
CETN4P	4	0.0000158088492221881	12.47441
SLC7A11-AS1	4	2.42078296561139E-08	12.46429
LOC105374438	4	9.59536890380242E-08	11.6578873878569
MGAT4D	4	1.42884825733165E-09	11.0949659020477
CRACD	4	0.000019464989424205	10.18255
TTC29	4	0.000114287537218681	9.870718
NPY5R	4	0.0000235463367684647	9.33443538094311
LINC02263	4	0.0000446234992556601	9.02816474086988
COMMD8	4	0.000143569653636956	9.017933
LINC02264	4	0.0000187075373692277	8.96220677459752
LINC02270	4	4.1968530645381E-07	8.54918309090396
ADAM29	4	5.21254703476354E-06	8.44031476150213
LINC02475	4	0.00179899163554285	8.43267072313044
C4orf17	4	0.00198678301966801	8.425688
STIM2-AS1	4	0.0000120999639551249	8.31467232278451
SPATA4	4	3.44277092353574E-07	8.21476982733083
LINC02480	4	0.00379480773254842	7.84729667344496
CCDC110	4	1.07887352337115E-06	7.6932597538947
GK2	4	0.00580114872471218	7.29081409198612
CFAP299	4	3.08205677161092E-08	6.90361318633115
LOC105377284	4	0.000182280270295147	6.85955402284082
SLC34A2	4	2.85175098770362E-06	5.69597143898454
SLC9B1	4	5.02694061228638E-06	5.67884635740551
TKTL2	4	0.0008220722684761	5.599968
LOC105377555	4	0.000450883891198012	5.47556044421912
LINC02482	4	0.000232080117454346	5.37623800712256
STAP1	4	0.0000223921043054683	5.21520012412877
ADAMTS3	4	0.00035067311650684	5.207195
F11-AS1	4	9.87499541344216E-09	5.12892219884225
COX7B2	4	0.000220534099124143	5.05010804156152
LEF1-AS1	4	0.000807365166459748	5.017606
GSTCD-AS1	4	0.0012417463726278	4.69589247948893
C4orf45	4	0.00150196511007053	4.3784001224773
LOC101929353	4	0.0000545342803310662	4.30431707264418
CDKL2	4	0.000740020474703971	4.272165
SLIT2-IT1	4	0.00471019219324886	4.16755414195444
SPATA18	4	0.00382266492021042	4.11916078129912
PPA2	4	0.000350142258930167	4.05429550881081
C4orf46	4	0.00798684206165126	3.97806299476149
LINC02516	4	4.41228127726772E-06	3.9094397295276
FAM200B	4	0.00046368103288462	3.81538315288741
GRK4	4	0.000794147010646614	3.60025158854294
LARP1B	4	0.0000828994930896224	3.471972
PDHA2	4	0.00148954983969778	3.385829
LOC105377246	4	0.0103972375679952	3.34359667530564
CEP170P1	4	0.00307802349434857	3.328898
NUDT6	4	0.0013311883128447	3.30313947599658
SLC49A3	4	2.95130526654335E-07	3.149626
ADGRL3-AS1	4	0.0135576636947875	3.11521545177575
PCDH10	4	0.000171141645949241	3.07205
TAPT1	4	0.0000936023935786178	3.06967101112422
LINC02374	4	0.00554626482806207	3.05426117703551
CCDC96	4	0.00308140592627456	3.05135558444434
LOC100505685	4	0.000935165787056664	3.03699906594493
PROM1	4	0.0000615815474658603	2.975716
LINC02379	4	0.0040666301981533	2.96795200668301
LINC02269	4	0.0149116907885048	2.93627419008443
LINC02501	4	0.00283274299497995	2.9269495065152
CLGN	4	0.002218951154641	2.89269143079315
PACRGL	4	0.00457872063789296	2.88607067985878
LIAS	4	0.0000448033219128674	2.87855356182757
STX18	4	0.000626339487168503	2.845927
SLC25A31	4	0.00556819147864652	2.833717
C4orf47	4	0.0008123107994031	2.82201986088979
CFAP99	4	0.0011830868576649	2.80304394618918
CFAP97	4	0.0000424149069042955	2.792968
HSPA4L	4	0.000879765827949626	2.76918195575772
MTNR1A	4	0.0018123912453243	2.70665580997598
USP53	4	0.0018883459264052	2.701009
BBS12	4	0.00036373062747431	2.69270053406978
DCUN1D4	4	0.00264185620092839	2.68666821929351
MMRN1	4	0.000170909284029831	2.6786290267106
SPINK2	4	0.00306313218674975	2.654945
TRIM61	4	0.00610712108863639	2.62982806540098
CCDC158	4	0.00028965293842062	2.61333403712976
MTTP	4	0.0000481253947233991	2.61279475610191
COPS4	4	0.000320489666839814	2.59889602248582
LINC02498	4	0.000693083132317913	2.58041527601888
INPP4B	4	0.00208037389882717	2.524736
GPAT3	4	0.0000580160070198402	2.501694
LAP3	4	0.00403032544617273	2.46859142964616
ACSL1	4	0.0150924406884401	2.43489170836445
LOC101927237	4	0.00235535932440658	2.43255118753562
CPEB2-DT	4	0.00213524710262204	2.40950162612763
COL25A1	4	0.00371065781704111	2.407372
MFAP3L	4	0.00748106363306996	2.346486
ARL9	4	0.019316665416659	2.21348417120545
WWC2-AS2	4	6.11011984665947E-06	2.21099181540637
UFSP2	4	0.00933535377196908	2.17265
ADAD1	4	0.000119092857566951	2.17222716234658
RFC1	4	0.000764334182902904	2.147552
LINC00616	4	0.0185083673146455	2.143962
SCARB2	4	0.00290670446942917	2.136028
MAPK10-AS1	4	0.00303773885338278	2.03028603098537
FAM92A1P2	4	0.0135030722524455	2.01322634169305
LOC107986261	4	0.000518788238055404	2.01320219928325
LOC112268472	4	0.00438390901941935	2.00983008992035
LINC00882	3	2.09518046824073E-06	38.8789525121815
ZNF385D	3	3.38077796607914E-07	30.05646
AADACL2-AS1	3	0.000312611902692244	22.6589262617628
SPATA16	3	3.18993539370148E-07	20.41264
SLC9C1	3	1.14072315929886E-07	19.6871023555576
LINC01210	3	5.80991279341964E-09	17.5951534066335
LAMP3	3	3.84501800740029E-08	17.0050161668169
EEF1AKMT4	3	0.000452463581848883	16.7134231548629
LOC105377183	3	2.66606103843701E-07	16.616875662561
C3orf86	3	0.0022622872963904	15.8850145116722
LINC01988	3	0.000126783088116723	15.2541579413334
ERICH6	3	0.0000101752486927485	14.9829257761051
ROPN1B	3	0.00201834615035996	14.8990011918494
LINC00635	3	0.00037160608604898	13.0428636972706
LINC00692	3	5.65153947238297E-07	12.0337867439312
LOC105374114	3	1.61333289182513E-07	11.5016868909106
UBE2E2-AS1	3	0.0000104909953502382	11.0711538356356
LOC105374106	3	0.0000070495824901109	10.4102449753481
LOC105377100	3	0.000181936287581478	10.2188040170235
PXYLP1	3	0.0000023268407893961	9.822318
CCDC54	3	0.00148670594237391	9.803673
IQCF5	3	0.000701161653245527	9.22147701845521
PROK2	3	0.000492752487574423	9.135108
LINC00690	3	0.0000470872434265347	8.89283730814093
CCDC39	3	1.97458210307284E-09	8.84818649504825
LINC01811	3	8.67112074337348E-06	8.42304629974134
IQCF2	3	0.0000246935784339225	8.11409285902823
IQCF4	3	0.00115243488299245	8.08173308866452
EFHB	3	5.58353429215782E-06	7.23636752137266
KRBOX1-AS1	3	0.0000410837295167202	7.09223934996195
ZBTB20-AS1	3	0.000323342240672401	6.97453392493367
IQCF1	3	0.00574998490588249	6.77088424167268
GYG1	3	7.94966667731501E-08	6.64799596188955
DLEC1	3	8.06582478553007E-07	6.439227
ULK4	3	3.22085402106369E-07	6.360476
DNAH12	3	0.0000015838666747321	6.10692238981369
CSNKA2IP	3	0.00066630194991925	5.99696392037707
LOC100287290	3	0.0000012689691408323	5.8891641849382
LNP1	3	0.00291967545073367	5.84195044851858
CRYBG3	3	0.0000374683414723759	5.61432917545912
LOC101928105	3	0.000134156914208669	5.58201411181904
TTC21A	3	0.000792322827029805	5.52867281549461
IGSF11	3	0.0000496061543862168	5.33378727506087
TEX55	3	0.0000526050587160538	5.26274852247563
PEX5L-AS2	3	0.0000997713002660824	5.18536582098786
GRAMD1C	3	0.0000106900539294002	5.159259
NEK10	3	7.64082917729548E-06	5.13092490826279
ZMYND10	3	0.00112487968774553	5.057063
LOC105377128	3	0.000283363026591595	4.90400704263315
DNAH1	3	1.40874135795612E-06	4.77600918430895
LEKR1	3	0.00230230791959808	4.6512021882579
PLAAT1	3	0.00390876920033525	4.630731
CD47	3	0.000263475543858481	4.612374
C3orf38	3	0.00115928549676902	4.59318099246881
LINC00879	3	0.000139247001246457	4.58586861617796
SNORA81	3	0.0118725885443775	4.400798
MED12L	3	7.79191478480185E-07	4.40054660587212
LINC01487	3	0.0194506543729144	4.36636481641341
TIPARP-AS1	3	0.000257947989084041	4.35922994350968
CFAP44	3	0.0000119260160042882	4.348037
MYD88	3	4.42410092870012E-06	4.29287156434733
HSPBAP1	3	0.0000316277051878566	4.246446
SFMBT1	3	0.00128509166876264	4.214308
KIF9	3	0.00180812936695827	4.147575
GTPBP8	3	0.0000202191706994981	4.08497592314507
RPUSD3	3	0.000300546084991125	4.03371991688683
SPSB4	3	0.000209433386240306	4.012767
TM4SF4	3	0.000438056781902688	4.005507
IGSF11-AS1	3	0.0098500825627381	4.00272113903785
NDUFAF3	3	0.000159196284288163	3.94985279033557
ZDHHC19	3	0.00286215157270614	3.91497042455671
LYZL4	3	0.000396264175735324	3.87448400507267
MECOM	3	0.0000262957120468136	3.85564174156463
ZNF148	3	0.0000306741729206325	3.847032
LOC100996447	3	0.00336829200118342	3.77627311265428
ARL6IP5	3	0.00527792676104458	3.73602060254171
PRRT3	3	0.0000521403456909456	3.68387091849564
LINC01214	3	0.0000554473482584837	3.61456812601089
PP2D1	3	0.0000128018219075026	3.59189268834258
LRRC34	3	0.000441562363148859	3.57756474198506
IL17RD	3	0.000113961548021374	3.520729
LOC105377196	3	0.0057649079685222	3.46366072932961
LOC101929485	3	0.00153199058297442	3.43991461630421
LOC105377110	3	0.000135314191216395	3.43800509812879
LOC105374017	3	0.0000223366199263249	3.41839633921876
FANCD2OS	3	0.0112422184732316	3.35471618273826
C3orf67	3	0.000021221459143835	3.34545705253252
NICN1	3	0.00110784716108159	3.33915
GALNT15	3	0.0000107388060770642	3.29703407424952
GMPS	3	0.0000428102872710244	3.293366
LINC00901	3	0.0113010934451269	3.24900983822367
ENTPD3-AS1	3	0.000233414046698263	3.20200767548696
IQCF3	3	0.000701491294142401	3.20054349241808
EMC3	3	0.000191743219433416	3.170472
DHX30	3	0.000364711199605756	3.1523756406924
C3orf22	3	0.00594136928369293	3.12768493160709
UQCRC1	3	0.000370307116200462	3.127469
EEFSEC	3	0.00101504842712158	3.119381
LOC105374058	3	0.0191667668972149	3.11834219542044
DCUN1D1	3	3.79277462981934E-07	3.106425
ZBBX	3	0.0000139737689796356	3.054352
EOGT	3	0.000116463532506635	3.03769166197279
ZDHHC23	3	0.000894631844763159	3.0074467686288
PAK2	3	0.0113202286672784	2.95854429137323
CCDC13-AS1	3	0.00478551077225929	2.91691679808028
IQCG	3	0.00149671084407028	2.911486
CEP63	3	0.000115628187065625	2.81433
BTD	3	1.35196919350288E-06	2.802685
CHCHD6	3	0.00163263107976373	2.777001
SHISA5	3	0.0014731739899767	2.7564923267355
SSR3	3	0.0000615895328670064	2.625138
KIF15	3	0.000122297159358462	2.615752
LOC107986119	3	0.0135196838209972	2.59403142818692
B3GNT5	3	0.00100599344113832	2.57399
PRKCD	3	0.000284206796816607	2.543024
USP4	3	0.0000719025371090333	2.511707
RPL22L1	3	0.00402747627579675	2.51005955152077
NISCH	3	0.0000248098417617737	2.50592847860563
CEP70	3	0.011933858385796	2.494909
ZKSCAN7	3	0.00087159525075462	2.474152
POC1A	3	0.000666488458821717	2.45512183525433
BSN-DT	3	0.00304910747285206	2.45312123920924
ERICH6-AS1	3	0.00283614126782154	2.44363927566991
HPS3	3	0.00973272678458639	2.393177
TUSC7	3	0.00977724047501692	2.39240270786358
LOC105377156	3	0.0009572410078455	2.33006826074748
CNOT10	3	0.00174186364450289	2.32787518195542
LINC00620	3	0.000612146054687931	2.31276881159202
LOC102723364	3	0.000937060181973408	2.30226521111847
NAA80	3	0.00158824695519778	2.29566518791481
IQCF5-AS1	3	0.0000814725973155014	2.29552418983741
EIF5A2	3	0.0165185551134605	2.266142
WDR53	3	0.00760657684389183	2.2588829258353
IFT122	3	0.00238437680047884	2.236212
WDR48	3	0.0000968995833620665	2.207361
MRPL47	3	0.00688835423278198	2.144649
MOBP	3	0.00396483796466474	2.10782212215684
ELP6	3	0.0000304400640539109	2.101117
CFAP100	3	0.0051238253212648	2.08946991443452
NEK4	3	0.000591702674769877	2.039124
ACTRT3	3	0.0113874220440904	2.029916
MRPS25	3	0.000305491158815058	2.005857
LINC01249	2	3.37526395856367E-06	22.96819
LOC105374836	2	7.57432577777009E-06	17.6053682802141
LINC01921	2	0.00106260955575077	12.6807525965451
ABHD1	2	1.15068812239951E-07	11.32057
CNNM3-DT	2	0.0000600334010932026	10.8424389058628
LINC01191	2	2.00860914268546E-06	10.0343342995823
CERS6-AS1	2	0.000017234003537464	9.82823439946443
DPP10-AS1	2	0.000290273949946991	9.698256824174
LOC105373461	2	0.000182058693078883	9.50572700187026
DAW1	2	1.33295768232411E-07	9.50382257509126
PTRHD1	2	5.12919381319731E-06	9.50317733875697
PRR30	2	0.000242644319251887	9.41440866554332
LOC105373352	2	0.0000731769341660937	9.1597170959971
LOC643072	2	2.20563776419305E-06	8.855931
LOC100996637	2	7.60228140424596E-06	8.79375580772266
TP53I3	2	7.41764370660309E-06	8.383901
FAR2P2	2	0.000023900166159289	8.34397814590333
ATG9A	2	0.00110241917934805	8.244965
LOC100499194	2	2.42851055973533E-06	8.23558091601432
C2orf88	2	2.31631277202112E-07	8.131452
CT75	2	0.0000458822148056231	8.07114005228967
THORLNC	2	0.000038106518952467	8.0035015355333
STAT4	2	0.000701202929167577	7.992943
LOC101927402	2	0.00124110573242252	7.90154667182674
STPG4	2	0.0000295221760610102	7.75878658967422
FLACC1	2	0.0000397435981609532	7.64399811028753
LOC100507334	2	0.000706146670870273	7.41188888213926
LOC105373641	2	4.22137895687454E-06	7.37149050759023
PFN4	2	0.000222569798031372	7.33173865726475
MIR7515HG	2	0.000126651682793638	6.98043586060203
GALNT3	2	1.01429961877263E-07	6.81242317261886
C2CD6	2	0.0000592969302249237	6.74385404861267
MXD1	2	0.000261150539699096	6.69209961361724
SLC9A2	2	0.0000240865448551723	6.680123
SPATA3	2	0.000576286263128278	6.5970727524762
STK39	2	1.0188792730556E-07	6.56123578992026
LOC105369164	2	0.0000486389791446131	6.35425433387138
LOC101927687	2	0.0000188200125164502	6.07805920386237
GULP1	2	3.49022157319864E-07	6.019602
DRC1	2	0.000043115835062668	5.981999
FSIP2-AS2	2	5.17893216184948E-06	5.88555305409417
TEX37	2	0.0000253013216431321	5.83144858706947
C2orf73	2	0.0000186071099507139	5.82232061167054
PPP1R1C	2	0.0000958059898490892	5.81525478405101
LOC101929512	2	0.000518330838129292	5.79686197953986
MYO3B-AS1	2	0.00107120688616192	5.75892016812549
HJURP	2	0.00033969387331737	5.559557
SNRPG	2	0.000437161686486111	5.508447
LINC01304	2	9.29142668312605E-06	5.45886779861705
CCDC173	2	0.0000279314714860611	5.33357257048397
C2orf92	2	1.16681868266852E-06	5.309824
ZSWIM2	2	0.0000983118828818464	5.29895191686639
LOC105374328	2	0.000289933218215365	5.23688465239993
FSIP2	2	0.000157639832493226	5.23508282932126
MRPS9-AS1	2	0.00024266032118178	5.18805558181973
LOC100506317	2	3.68731645011252E-06	5.04235742531994
TMEM247	2	0.00124986379498202	5.04175775814576
ASAP2	2	0.000172774187355921	5.000186
MEMO1	2	0.000426395728229024	4.95748054501185
FAM95A	2	0.0000763430901417294	4.947107
TTC30A	2	0.00596595412485656	4.876756
MSL3P1	2	0.00062982175240773	4.86806342260602
LOC105373920	2	0.000309511656519634	4.85791225500274
LOC105373782	2	0.00965481998891442	4.8463391296225
LOC101929861	2	0.00398621390431494	4.78400675010691
ACTR3-AS1	2	0.00105135985435332	4.76458287287304
SNTG2-AS1	2	0.00245299668998856	4.75599968926826
LINC01815	2	0.000231419566364928	4.71680457247206
NDUFAF7	2	0.0000297153270116704	4.650666
CDC42EP3	2	8.28563492751627E-07	4.51376292927366
TEX44	2	0.0000208216977142723	4.4967266326902
DBI	2	0.000175489170955674	4.44498528193326
BAZ2B	2	9.33724629363277E-07	4.4347446666997
ERICH2	2	4.93691627840638E-06	4.39650151483047
LOC105373508	2	0.000260921657677079	4.38369978111917
MYADML	2	0.0000910689558658487	4.35072159518207
MDH1B	2	0.000263265141464706	4.30012940620713
POTEF	2	0.00331579084045563	4.273885
WDR92	2	0.00217558820222024	4.26828373351441
CLHC1	2	0.00010681477800384	4.25674340691468
TEX51	2	0.000104244212386684	4.05304139213245
TRAPPC12	2	7.30428890910594E-07	4.02831566795055
LOC105374802	2	0.00190236184444862	3.88422970436601
LINC01628	2	0.011910538786172	3.85002523009644
WDR54	2	0.000224784634364193	3.808214
SOS1	2	0.000413264912440641	3.781727
PABPC1P2	2	0.0000320966968821261	3.758717
DUSP19	2	0.000155057703337534	3.7572882903995
MFF	2	1.95377597579918E-06	3.710489
LOC107985863	2	0.00245224314676124	3.69011825971259
MRPS9	2	0.000809545336560322	3.672712
VAMP8	2	0.00400203224035174	3.649974
C2orf78	2	0.000935993777775399	3.61076050433352
FAM228A	2	0.00189209564453595	3.596583
ANKRD20A8P	2	0.0144907095859395	3.596533
ACKR3	2	0.000221609956065623	3.57566
RMDN2	2	0.0000418506786419848	3.56168207628624
CHCHD5	2	4.18142859010489E-07	3.531079
MAP3K19	2	0.0106527169719147	3.520883
LOC105373700	2	1.27224892743913E-06	3.50232390425214
CCDC121	2	3.73338887079211E-06	3.488771
[truncated: 276 more rows]

## Sheet: spI (comp spII-spI)
Symbol	chromosome	p_spermatocyte2vsspermatocyte1	fc_spermatocyte2vsspermatocyte1
FAM197Y9	Y	2.72048187392748E-06	-4.05305917543208
CSF2RA	X|Y	0.0000146971542506935	-4.94762375258037
ZBED1	X|Y	7.27716956724129E-06	-3.88820985872563
IL3RA	X|Y	0.0000934946364785012	-3.24866223843229
TAF7L	X	6.30740747584855E-09	-32.6723847595465
AP1S2	X	0.0000107831900435856	-15.6747259377056
DUSP21	X	0.0000116653121719977	-12.4221099321959
FAM9A	X	6.71853971180679E-07	-10.0060220538639
RIBC1	X	0.0010929412945394	-7.30484408459187
GDI1	X	6.64920540107849E-09	-6.833368
SPANXA2-OT1	X	0.000383350365176242	-6.644818
TCEAL4	X	0.000051633657203879	-6.17132667481469
ATP6AP1	X	5.76120939666713E-07	-5.16539258804209
CT45A10	X	8.13757162012181E-07	-5.148489
WWC3	X	2.46642334123487E-06	-4.294534
LOC105373150	X	0.000422682093398282	-4.01172507310098
ADGRG2	X	0.00014514996410299	-3.96231138960839
MBTPS2	X	0.0000182991985469812	-3.83177266997545
DNASE1L1	X	9.79612427163958E-06	-3.81762
PAGE2B	X	2.16093305694968E-07	-3.783304
ATRX	X	0.000676017020887438	-3.56868861392142
PLP2	X	0.00232290915494455	-3.55409
SSX8P	X	1.09970863367653E-06	-3.44150826320054
ABCB7	X	0.000550835738643873	-3.4065030168771
ZBTB33	X	8.23345671871952E-06	-3.37195327027061
PIH1D3	X	0.0058865830667329	-3.34864
TXLNG	X	1.23659702167549E-07	-3.34838226535119
CDK16	X	0.0000853581661200959	-3.3463291956966
PAGE3	X	3.17781792342731E-06	-3.29338376603095
AKAP14	X	8.38259328331307E-07	-3.14925
H2BW1	X	0.0000985533393585532	-3.10910804667195
MSN	X	0.0000194755605496568	-3.105006
TCEAL7	X	0.00018078029887863	-3.078697
MAP7D2	X	0.000241938218282648	-3.038364
TCEAL9	X	0.0007843555059297	-2.99757652054897
VCX2	X	0.000257198007497541	-2.96708600823515
NDUFA1	X	0.000064071983071353	-2.91685
HTATSF1	X	0.000192809386506934	-2.90022961968755
LOC107983959	X	0.0153817161773833	-2.82636438308819
LAMP2	X	0.000242042706725281	-2.77226583180955
SHROOM4	X	0.00734264928628194	-2.76755465640976
FRMPD3	X	0.000150174268304636	-2.727077
WDR45	X	0.000553652316606414	-2.689464
CMC4	X	0.0000174255636048611	-2.681316
LOC105373133	X	0.000388137758881676	-2.66936
PCDH19	X	0.00458305608874277	-2.597697
NONO	X	0.00245417469529504	-2.593996
RBBP7	X	0.00153176500032466	-2.593558
CCNB3	X	0.0000445911991457338	-2.573967
LINC01560	X	5.64507311911025E-06	-2.497653
DIAPH2	X	0.00735715924960341	-2.4974396589346
MAGEB10	X	0.0102302408723748	-2.47522564628451
ATP6AP2	X	0.000488208406397972	-2.44923193518858
SH3BGRL	X	0.00138032660702812	-2.442946
ASB9	X	0.000445239150874161	-2.3892267218784
GAGE1	X	0.00105993747061362	-2.38164883120233
BEX1	X	0.00178945658851971	-2.362871
CFP	X	0.000721178346964941	-2.35540779633624
MIR223	X	0.0049752761539282	-2.321596
TIMP1	X	5.21588454010253E-06	-2.24977911962996
WAS	X	0.00167900778826863	-2.22839774891013
RTL5	X	0.00017921806509661	-2.21156012609752
USP27X	X	0.000618220551065255	-2.20912279625603
COL4A5	X	0.00432435262568586	-2.198193
FAM50A	X	0.00734551686643961	-2.1776828565424
P2RY10	X	0.016527596789231	-2.16133453909021
GPR174	X	0.00845279142843799	-2.092721
RADX	X	0.00871953880852625	-2.027724
SASH3	X	0.000164128817243299	-2.02432373531254
H1-0	22	0.0000386249322743017	-40.2771099830808
FAM230I	22	3.84439276622035E-06	-8.45595942261933
SDF2L1	22	8.02908542140102E-07	-8.199735
BID	22	4.40147879309068E-06	-5.601265
TTC28-AS1	22	0.0000208374748434202	-5.56348688299234
PRAME	22	0.0000138046718508166	-5.163101
CDC45	22	3.92117935030929E-08	-4.93991842752935
IGLV3-1	22	0.000121194501960353	-4.777025
ZNF280B	22	8.5839290641515E-08	-4.589302071107
IL2RB	22	0.000445159203378665	-3.98000285534316
LOC105373022	22	0.00161561397851938	-3.732079
TRMU	22	0.00924456816823445	-3.41494051490369
POTEH	22	1.16745617133372E-06	-3.326321
SYCE3	22	0.000104955940456162	-3.23290345324604
PISD	22	4.85773995117124E-07	-3.158452
POM121L8P	22	0.000204384600387969	-2.95166256988424
MCM5	22	0.00755357498365611	-2.7889722219642
MB	22	0.000316809054655913	-2.76686
FAM230E	22	0.000984373935392029	-2.647685
PANX2	22	0.00116027180982383	-2.63744099409095
CCDC117	22	0.000544944606296773	-2.409434
LINC01589	22	0.000726349709461732	-2.394706
SUSD2	22	0.00761423096903827	-2.318124
KIAA0930	22	0.000817203589507791	-2.14653907987656
ZNF74	22	0.0163938432527729	-2.12955476725937
PMM1	22	0.00126751579510616	-2.11146227252326
LL22NC03-104C7,1	22	0.00742318490043036	-2.07758650585125
MORC2	22	0.000598932014084265	-2.04647388781919
TMEM191C	22	0.0135996141770052	-2.005617
IFNAR2	21	3.51268632331863E-06	-6.53950100600581
DYRK1A	21	7.73391842456011E-06	-5.02421407140891
COL6A2	21	1.00646734548811E-06	-3.465522
LOC101928796	21	0.0000287391480451469	-3.356465
LCA5L	21	0.00068667471996672	-2.830022
LOC102606466	20	5.69674845314173E-07	-19.85169
MYBL2	20	0.0000632062213632784	-13.42625
LOC105372665	20	0.0194919891853715	-6.16435027435054
ADIG	20	9.17905206961405E-06	-6.098933
ZNF341-AS1	20	0.0000175181965528315	-6.080152
LOC105372520	20	0.000153195787291991	-5.92890965287532
AHCY	20	7.03011903442693E-07	-5.711206
BPIFA3	20	4.83001759562113E-06	-4.6413415649643
GGT7	20	1.13605834029357E-06	-4.63041943705436
LOC105372544	20	0.000417976455409218	-4.62084756563103
LOC105372550	20	0.000196999442896723	-4.47155791084944
LOC102724950	20	0.0113119776651893	-4.155619
TMX4	20	0.0000781253970080463	-4.126831
LINC01723	20	3.95735000312983E-06	-4.00495160548434
ANKEF1	20	0.000120107165753691	-3.95778
WFDC11	20	0.000525427504358047	-3.91722668446544
DSN1	20	0.00775510990301633	-3.570968
YWHAB	20	0.000722492160270321	-3.514286
FAM209A	20	4.93308605849972E-06	-3.49385989095654
TOMM34	20	0.0000496475509942683	-3.365482
OSER1	20	0.0000144588736676805	-3.34840611707467
LINC01271	20	0.0000114717439655091	-3.345702
SYCP2	20	0.0000377129689352885	-3.137096
DEFB119	20	0.000174279581270458	-2.981488
LOC105376989	20	0.000166377986859368	-2.901746
PCED1A	20	0.0000028704104243198	-2.83268173807139
RNF24	20	0.0000131974511921786	-2.821933
WFDC3	20	0.000528633491649951	-2.8045475030838
LOC105372695	20	0.00370016661231415	-2.758238
LOC101929707	20	0.000374570093839519	-2.7542493440652
ACTR5	20	0.00763964887903653	-2.66118740732793
NORAD	20	0.000465077064283493	-2.595824
PPDPF	20	0.0000880671169228163	-2.51596520314659
SIRPA	20	0.000729353337402947	-2.47741087826303
LOC105372535	20	0.000634930549375094	-2.44552267033171
CST13P	20	0.0115636441103984	-2.443582
MMP24-AS1-EDEM2	20	0.00699066455219379	-2.39559622046459
LINC01522	20	0.00247791766007567	-2.356035
LINC01729	20	0.00180276289437418	-2.34394
MMP24OS	20	0.000108080359549014	-2.30749333037984
ZNF677	19	0.0000016487803929662	-13.24861
SELENOW	19	0.0000776945320010275	-10.0385531637299
REX1BD	19	5.99394563524926E-08	-8.887407
ATP1A3	19	3.92666789523563E-06	-8.0730044384239
LINC01801	19	0.0000791918329613304	-7.54707484350796
AP2A1	19	0.000109197877314816	-6.63387253897475
DBP	19	2.80411175527845E-06	-6.093186
VASP	19	7.23786653230361E-06	-5.69713530302586
ATP4A	19	0.000105453594636687	-5.32040183348596
NUCB1	19	1.17586968647029E-06	-5.057312
JUND	19	0.0000107392977048506	-4.817766
UBXN6	19	9.85324664962955E-08	-4.609041
DDA1	19	3.11393011087999E-06	-4.60711801189445
CYP2S1	19	0.0000331279764060578	-4.51477275589911
LOC105376917	19	0.000142167960570751	-4.49530152976452
ARID3A	19	0.000664795557671474	-4.272795
ZNF507	19	0.0000558843883983531	-4.25351199748503
RPS5	19	0.00631052816160099	-3.985541
PSMC4	19	0.0000295063290974824	-3.98449100066267
ZNF625	19	0.0000042172916032506	-3.869224
ZNF446	19	0.000119608962376175	-3.85676473801048
SPACA4	19	5.09641275729057E-06	-3.706743
TEX101	19	0.0000473090510974852	-3.63347286441219
GPX4	19	2.28958222162242E-06	-3.57647
LOC105372404	19	1.60098590398901E-07	-3.55605
PRDX2	19	0.000278726820207179	-3.49203979318803
FAAP24	19	0.0000070477190862834	-3.465224
FTL	19	0.000346769344003256	-3.41897689140243
LOC100996681	19	0.000105003265957312	-3.403319
CLDND2	19	0.000363659908547092	-3.400043
DPP9	19	0.0144838983057346	-3.345965
SHFL	19	0.00693827420024766	-3.31529285156025
LRRC25	19	0.000762524299137672	-3.229874
MIMT1	19	0.0000124921462956765	-3.19247053679034
APBA3	19	0.0000102956242290378	-3.18681
LSM7	19	0.000125360685812168	-3.13893104220502
LSR	19	0.000370439697828217	-3.120598
EVI5L	19	0.00127347105151885	-3.00462181927041
TYK2	19	0.00308200131975789	-2.96485
ZNF524	19	4.41547148905395E-06	-2.94506036703962
PDCD2L	19	0.000206215608425509	-2.91288865527028
FAM71E2	19	0.0063983058784024	-2.91258398814442
LRG1	19	0.00114220612396719	-2.797166
MPND	19	0.00906365584631639	-2.786753
LOC112268247	19	0.00112356803650728	-2.772662
CARD8-AS1	19	0.00288244320434754	-2.76740536139378
BHMG1	19	0.0131961589232189	-2.72496361012535
CIRBP	19	0.0023822900425805	-2.679304
PLIN3	19	2.00584316554358E-06	-2.652071
TSPAN16	19	0.000369739936494674	-2.642485
C19orf33	19	0.00518366933257049	-2.62051670980506
SLC1A5	19	0.000324044133505846	-2.57815430962281
GPR108	19	5.88381861439762E-07	-2.57811758849888
RAB3D	19	0.0106623579382787	-2.54288
LIPE	19	0.0000282433896724437	-2.53483099221323
ARRDC5	19	0.00246343115433361	-2.51954251893762
TICAM1	19	0.0066816162332167	-2.51106825604981
ZNF773	19	0.00591394253865288	-2.386909
CCDC105	19	0.0000626131177254523	-2.379504
NFIX	19	0.0000251645983563813	-2.36891292574422
LILRB3	19	0.000759629669618527	-2.367693
ASF1B	19	0.000164918581290286	-2.366905
ICAM3	19	0.00339486628560918	-2.361006
NFKBID	19	0.00190844876442325	-2.283198
ZNF699	19	0.000138820133065828	-2.272068
MIR4750	19	0.0117142071356019	-2.26042056273942
SBNO2	19	0.0016464552008492	-2.228023
VRK3	19	0.00164947194674896	-2.22800465695631
SLC25A23	19	0.0000058753755412481	-2.1997767920268
S1PR5	19	0.00382593628615023	-2.19956288239846
MIR519B	19	0.000168309994651838	-2.189079
VSIG10L	19	0.0174286391637742	-2.18557932974297
SSC5D	19	0.000849473963388132	-2.1809
OSCAR	19	0.0000348148446730364	-2.12831915648666
BST2	19	0.00417325265853103	-2.1060397553395
STX10	19	0.00012298646260341	-2.101374
CEACAM5	19	0.00334978687625076	-2.09137
SPPL2B	19	0.000201687453236914	-2.06368592276364
LOC105372331	19	0.0147876170364616	-2.04421342145096
FFAR2	19	0.0051380056093446	-2.043299
MIR519C	19	0.0164733896901813	-2.030864
LINC01838	19	0.00040647089320504	-2.00493726179001
MALT1	18	0.0000194879201637667	-10.74558
SLC25A52	18	6.05281096109081E-06	-6.90539625549526
STARD6	18	1.38381408733833E-06	-5.612345
SKA1	18	0.000668802089608336	-5.072731
RIOK3	18	0.0000391654289375131	-4.937831
RALBP1	18	0.000148911165508997	-4.79334918795963
ARHGAP28	18	0.0000118492774302591	-4.74397033329104
LOC107985173	18	0.00133436338445796	-3.92271486537548
DSG2	18	1.47868561411204E-06	-3.72365385272239
HSBP1L1	18	0.000293335687576981	-3.36980721321648
PIK3C3	18	0.000388806458878893	-3.34162690633979
DCC	18	0.000293153841266608	-3.1099967637032
MBD1	18	5.59031617184668E-07	-3.017482
SALL3	18	0.000219390360652828	-2.934423
IMPA2	18	0.00536574632574295	-2.87776
ELOA2	18	0.000293799545877519	-2.82688325170013
APCDD1	18	0.0110303994038116	-2.77136981487386
SETBP1	18	0.00945275702152322	-2.60434234105829
RAB12	18	0.00145668168214809	-2.45188751750293
B4GALT6	18	0.00593733164748399	-2.233875
MIR924HG	18	0.0187486057274125	-2.030997
LMAN1	18	0.000065557898452687	-2.019335
TCAM1P	17	0.0000159906044264568	-28.84946
ZNF750	17	0.000641320947421849	-16.0965162325215
AP2B1	17	3.62089566136575E-07	-14.1602
LUC7L3	17	9.18948341889997E-06	-12.2793207288055
CCDC42	17	1.30076696267716E-06	-10.1687972090287
TEX2	17	6.6726056423286E-07	-8.425172
CDC6	17	5.04042522996609E-07	-6.47672677777323
LOC105371597	17	0.0000324960573830391	-6.25507821259489
ZMYND15	17	8.48770075635305E-07	-5.75369810643911
PITPNC1	17	0.0000329028515524556	-5.48779103205864
SHBG	17	0.00163231987621263	-5.42693603755106
CA4	17	0.000142206604758332	-4.94534220317496
ALOX12	17	0.00710734525952772	-4.781444
MAPK7	17	0.0000583385826044636	-4.69273935761454
LGALS3BP	17	0.0000209690856441851	-4.614836
CD300E	17	0.00166650399044575	-4.334276
MAP2K4	17	0.000280054572035198	-4.30159028964267
MARCHF10	17	4.39060312734239E-06	-4.150306
DRC3	17	8.90661611325051E-07	-4.14963190288462
KIAA0100	17	4.20088465130663E-06	-4.13083309446843
MGC12916	17	0.000102706901258364	-4.0497772577404
HSPB9	17	0.0000310781809698452	-3.93998351478743
DDX52	17	0.0000280902292990976	-3.938057
CCT6B	17	0.000410316520582044	-3.911942
LINC02002	17	0.000834143571709154	-3.901348
SPACA3	17	3.61430489105993E-06	-3.882699
TEKT3	17	0.000020261732866043	-3.878222
RAMP2	17	3.4997805621051E-07	-3.87053241971608
SOCS3	17	0.000264292960865877	-3.85670532969715
EVI2B	17	0.0000281617574667095	-3.79757924110841
COL1A1	17	0.000956067375758922	-3.77675552475649
SUZ12	17	5.40687935734243E-09	-3.73814323057554
COPRS	17	0.0000961891852106324	-3.721693
GNA13	17	0.000242551017265454	-3.568879
KRT36	17	2.66374509250212E-06	-3.470337
CHD3	17	0.0084096894138257	-3.44492
KRT13	17	0.00425443209229067	-3.4373368956381
PLD2	17	5.06860573561937E-06	-3.39582008636361
ODF4	17	0.0000108165566740414	-3.38928053733457
ZNF652	17	0.017249003289078	-3.33969776686003
MYCBPAP	17	1.12792592684701E-06	-3.29387837820501
PMP22	17	0.00221259088372719	-3.27898130217546
TRPV2	17	0.00260024345058235	-3.237966
TMEM88	17	0.000130062009105662	-3.21717637167581
VPS25	17	0.000618719924470128	-3.13615754122838
ALKBH5	17	0.00282012062910346	-3.054559
MED31	17	0.000186796401700155	-2.980911
LINC01992	17	0.00874137561734597	-2.95414807574615
WBP2	17	0.000673000722761238	-2.94488826027526
QRICH2	17	0.000182181764109628	-2.85417383841639
SECTM1	17	0.0196498235065502	-2.85359313983284
PYY	17	0.000140791783869115	-2.84979814357059
TOP2A	17	0.000307745191606539	-2.836662
PRPF8	17	0.000134988768243407	-2.794308
CCL4L2	17	0.000219730953765909	-2.770463
CCL5	17	0.00110098946575032	-2.766302
YPEL2	17	0.000621961368956633	-2.735903
STRADA	17	1.91297051521972E-07	-2.70923245234715
DGKE	17	0.015511175284568	-2.678569
PSMC5	17	0.00735963509086322	-2.57943928604667
GALK1	17	0.00467136781687815	-2.556034
ALDH3A1	17	0.0000179775077891336	-2.50531354311118
P2RX1	17	0.00447840987788354	-2.404675
ALYREF	17	0.00354297502767482	-2.398439
RBFOX3	17	0.000659860812285355	-2.385154
UTP18	17	0.00657672892704438	-2.38133009109219
OR3A2	17	0.000420144306760876	-2.37878467935008
FBF1	17	0.002164582337993	-2.36056795413544
MFSD6L	17	0.00495782468295684	-2.31921062076505
KPNB1	17	5.61090698070787E-08	-2.28430258621447
MIR1250	17	0.0000163947228403847	-2.27614242890949
LOC101929552	17	0.000517340734652052	-2.239585
MFAP4	17	0.00442098867404643	-2.23943544491082
DDX42	17	0.0137331267584284	-2.2318845870023
BLMH	17	0.00055767258747374	-2.22695436384035
EIF1	17	0.00407629305119017	-2.199232
MNT	17	0.0048802125755368	-2.154069
DUSP3	17	0.000110521764065887	-2.15264957043973
RNFT1	17	0.0000136331568911394	-2.121668
SPATA22	17	0.00312587007812051	-2.12009028362781
TRIM47	17	0.000400024059862078	-2.113737
PECAM1	17	0.0114563936346032	-2.08610641980472
NME1	17	0.00526978983714759	-2.08346480905559
CCDC144B	17	0.000694450829826834	-2.03370903093757
BICDL2	16	0.0000128373653780563	-53.139
PARN	16	2.53069839390813E-09	-21.2334392350117
CFDP1	16	2.28352080942205E-06	-15.89194
AKTIP	16	0.000797791278474497	-11.20225
ELOB	16	0.000124296862613658	-7.81915
RFWD3	16	0.0000185575147180607	-7.45832434973307
ADAD2	16	0.000274576348163775	-6.879908
RNF40	16	0.00471572322435492	-6.79405032840269
SMIM22	16	3.55412872771168E-09	-6.062635
LOC107984867	16	7.81633415338302E-06	-6.04298165199021
BCKDK	16	0.0000195543148981252	-5.407158
MYH11	16	0.000101175045907735	-5.369041
CYLD	16	0.0000849900139651455	-5.34860748056568
IL32	16	0.0000176282345938843	-5.3082450797276
VPS35L	16	0.0000311045088109518	-5.18813634954224
LOC105371296	16	0.0000113968768312154	-5.125789
GAN	16	0.0000673547745512978	-5.07676629763537
LMF1	16	0.0000723271240605653	-4.748318
HIRIP3	16	1.23190880673116E-06	-4.59664762819461
UTP4	16	0.000023934684048717	-4.24788365047416
TXNDC11	16	0.000280715181600474	-4.05548262043377
SRRM2	16	0.0000217157902179037	-3.50108939131433
PPL	16	0.00464274313445299	-3.40281734270844
RHOT2	16	0.0012376186794063	-3.350754
MIR138-2	16	0.000571774189247615	-3.32363
HAGH	16	6.16586006556003E-06	-3.32308839042513
LINC02189	16	0.0000827251053132444	-3.26956139524338
LINC02134	16	0.000149032052355548	-3.263796696444
C16orf71	16	1.17415596712501E-07	-3.207325
CLUHP3	16	0.00312877545577853	-3.197879
IGSF6	16	0.000108550288933294	-3.11535800679435
CBFA2T3	16	0.0126955271999971	-3.06933791899228
IRX3	16	0.00332662780460207	-3.00534289314231
ZFPM1	16	0.00359720632866908	-2.98500203618065
LOC400499	16	0.0026992386155337	-2.933673
GALNS	16	0.000534680426350841	-2.84345694978826
CREBBP	16	0.0000462972311231974	-2.788268
CORO1A	16	0.0103984986762616	-2.78640156111037
IFT140	16	0.000478938972327468	-2.769529
ZNF19	16	0.00438441358856929	-2.68788568523529
NAE1	16	0.000667221760210035	-2.5502071003876
VKORC1	16	0.00315095453552721	-2.490498
EDC4	16	0.00245204322951387	-2.465762
CCP110	16	0.002923040066525	-2.43965528650358
COX6A2	16	0.000252516093963001	-2.41166450617102
BRD7	16	0.000180436509191545	-2.387578
LINC01568	16	0.00018876938729674	-2.352699
MRPL28	16	0.00010465501865551	-2.31917097866424
CLUAP1	16	0.0013508930783091	-2.312045
UNKL	16	0.00222056226327154	-2.29063625081387
TRADD	16	0.000633683455732739	-2.20289311727125
CIAPIN1	16	0.00212759503070607	-2.201191
FHOD1	16	0.000742237675990379	-2.19999843482776
PRSS8	16	0.00280696298422613	-2.094132
PYCARD-AS1	16	0.0000480687532436283	-2.07021357926168
SLC6A2	16	0.00640903283960348	-2.00638078878188
MAPKBP1	15	1.52753240161792E-07	-23.07696
ZNF710	15	0.000127765919446751	-12.10682
RCN2	15	7.76345810870901E-06	-10.9284026454992
LINC00933	15	9.08294709947087E-07	-9.90169671703543
LRRC49	15	0.000736959364045593	-9.056156
HMG20A	15	0.0000288499859137375	-6.74299446716702
CHRNA5	15	0.0000478584926143559	-6.45428038477013
MYO5C	15	0.0000199705367198213	-5.905069
ADPGK-AS1	15	1.88815145476535E-06	-5.20170399324082
CTXN2	15	0.000678815912105946	-5.10773106888474
SH3GL3	15	0.0000107956008869178	-5.099002
NRG4	15	0.0000734218857553087	-4.575906
FAM214A	15	0.000143621451942695	-4.533648
LOC105370823	15	0.00224362002730603	-4.239783
AP4E1	15	1.26385453820466E-06	-4.01108859419843
UBE2Q2	15	0.0000184360932700354	-3.944732
NPAP1	15	1.58289096600392E-06	-3.911378
GOLGA6A	15	9.5928314125309E-07	-3.89002922634355
EXD1	15	0.000289038028126025	-3.78796
SNORD116-14	15	0.00337776733609125	-3.78388088456107
LOC105370739	15	0.000690278626702405	-3.750692
EWSAT1	15	0.00001472044760689	-3.71720082558545
FSIP1	15	0.0000268750166497775	-3.6731
SMAD6	15	0.000388012514784528	-3.38849910039497
LOC145694	15	0.000122571818013372	-3.290562
RTF1	15	0.000009918316731978	-3.276878
LOC145845	15	3.61685277294703E-06	-2.90356329658542
CHST14	15	0.00514907234775672	-2.85095327547837
ELOCP2	15	0.0000614182942207876	-2.85079458151378
SELENOS	15	0.0148833512969983	-2.83551817148694
SPINT1	15	0.00950174942005662	-2.81808874053737
LOC105370733	15	0.00146990854641942	-2.79942239310331
IDH2	15	0.00246239873597954	-2.75719658634055
CIB1	15	0.0000156860593470067	-2.74689384928259
PDCD7	15	0.00168067626223466	-2.60572939505409
GRAMD2A	15	0.00269384676741703	-2.50603026536249
RPS17	15	0.00505805602485678	-2.413188
SPATA41	15	3.27055262571763E-06	-2.40813
LOC105370844	15	9.77586371647569E-06	-2.38392325068152
CHSY1	15	0.0096742200930336	-2.25142618228849
FAM98B	15	0.0000651634908776945	-2.12190470977389
IMP3	15	0.0000717309022565139	-2.073857
RORA-AS2	15	0.000441803950491224	-2.03254553608327
LOC105370829	15	0.00466767205573873	-2.00959367330463
LOC102724153	14	0.000340232370361312	-18.00499
PTPN21	14	1.40784240323216E-07	-13.0513246511185
SGPP1	14	2.33485828350272E-07	-9.81915326562648
MLH3	14	2.98695238185149E-06	-8.07130573878502
ESR2	14	3.16014734417126E-10	-7.79529331638249
INSM2	14	2.45687682156305E-06	-7.68227894087185
LINC02311	14	0.000018667702086004	-7.217419
MIR379	14	0.000127020223635186	-5.713905
PCNX4	14	0.000194665453636754	-5.651199
LRRC9	14	1.92636937403951E-06	-5.43394431925349
LINC02281	14	0.000363100837262034	-5.12907500090681
NIN	14	0.000829707298510739	-5.05776684750895
FAM181A	14	1.9534909914394E-07	-4.666707
SIVA1	14	5.22960595079551E-06	-4.52499696355545
LOC101928909	14	0.000185870073545198	-4.213727
MIR381HG	14	0.0000398267295246577	-3.963958
LOC105370461	14	0.0000261316637675943	-3.75712315462733
IGHJ3	14	0.000018519426097665	-3.728209
EXOC5	14	0.00370537138981088	-3.501724
LOC105370473	14	0.000365011489924097	-3.495964
TXNDC16	14	5.59703447764978E-06	-3.272532
LRR1	14	0.0000556551144896153	-3.254274
LOC102723342	14	0.000439334411842022	-3.22546969325527
DDHD1	14	0.00089361644297282	-3.19738587717961
HIF1A-AS2	14	1.52367030361626E-06	-3.168773
SLIRP	14	0.00340911735086237	-3.12811057603419
LOC100506071	14	0.0000720045951082764	-3.12347197655094
TGM1	14	0.00756083817465323	-3.002251
CCDC197	14	0.000277229476787827	-2.99501203914097
IGHA2	14	0.00168760227010915	-2.962554
LOC105370560	14	0.0102612103583297	-2.953506
L3HYPDH	14	0.000202566142987064	-2.65064614363978
COX8C	14	0.008486728831455	-2.517665
LINC02326	14	0.0162608659735036	-2.5045516609486
BBOF1	14	0.00404471354934798	-2.45665158761933
DEGS2	14	0.010296765107924	-2.418912
LINC02309	14	0.0129987509717275	-2.389215
AHNAK2	14	0.0000409052451680703	-2.37436509136299
FBLN5	14	0.000923328678721137	-2.36710454490817
RPS6KA5	14	0.00262340389272985	-2.339598
IRF9	14	0.000130724831018789	-2.30029961580137
FSCB	14	0.0000469894115358358	-2.29090230369147
EIF2S1	14	0.00197297149108102	-2.246733
GCH1	14	0.00984557710034334	-2.19980964244111
ATL1	14	0.000653687609586371	-2.163663
HSPA2	14	0.000251750581557615	-2.15221111389991
IGHJ1	14	0.000171857981464632	-2.11024102014163
LINC00221	14	0.0000902064676046243	-2.106859
LOC254028	14	0.00347614724351395	-2.09535787027096
CCDC196	14	0.00692165278587043	-2.093267
RNU2-14P	14	0.000593650173357168	-2.08286768774739
TRAJ38	14	0.0000762370870120031	-2.061043
NDRG2	14	0.0127064085358585	-2.023823
CUL4A	13	0.0000102220353257396	-18.7502864549502
BRCA2	13	6.59789196918568E-07	-12.04124
GJB6	13	0.0000333036690246494	-11.6123216042279
POSTN	13	0.000129766429516963	-11.1223250883588
MRPS31	13	0.000132206911677641	-7.37706705653184
DIS3	13	6.36533277974651E-08	-6.98753346790778
GAS6	13	0.00053084327364871	-6.1224972346038
LOC107984132	13	4.98064726557512E-06	-5.90671117846509
STARD13-AS	13	0.000431027802347725	-5.78190389955928
UPF3A	13	0.00366696828774588	-4.8223237151002
PARP4	13	0.000404838543465062	-3.90375830496368
PCCA-AS1	13	0.000438870774074107	-3.883864
SPACA7	13	0.0000508539736326412	-3.80122909173449
LOC107984596	13	0.000172893622506476	-3.762857680261
LOC112268108	13	0.00619482600385325	-3.52084356229207
RASA3	13	0.0000668753224996497	-3.47318508480033
KPNA3	13	0.000633737013535916	-3.4683417688982
MTUS2	13	0.000175959374187015	-3.323913
GTF3A	13	0.000130098493073905	-3.089293
MED4	13	0.000127739895955426	-3.079567
CTAGE11P	13	0.000106038216851976	-3.01874976859637
DIAPH3-AS1	13	0.000249267736388519	-2.97590794283392
LOC105370187	13	0.00156264472525618	-2.957455
SLITRK6	13	0.000203487272557689	-2.85007149490452
CLYBL-AS1	13	0.0000140256281488255	-2.825214
LINC00385	13	0.0000141579162755562	-2.631675
LOC105370195	13	0.000227837843681702	-2.599102
UFM1	13	0.000107287693512357	-2.57468080096715
LOC101060553	13	0.00308123072952601	-2.530836
LINC00347	13	0.000480217092443336	-2.52656394866972
CLN5	13	0.0000445394318164011	-2.49783271464591
TMTC4	13	0.0055015788091818	-2.389085
DOCK9	13	0.00196030659536503	-2.317164
LOC105370120	13	0.0129630989034607	-2.25716726071315
PABPC3	13	0.00392611947162789	-2.225575
LINC00331	13	0.0100725380815029	-2.07927660557828
ANKRD13A	12	0.0000149110084745665	-20.1537088910062
CAPZA3	12	1.77006193887194E-09	-11.50423
ANKLE2	12	3.56023700122329E-06	-10.3453928128471
HOXC9	12	1.98647282264221E-07	-9.60797813210733
LOC101928735	12	0.0000752941644559303	-8.1001126622961
GLT1D1	12	2.73154155850226E-06	-7.44698612406929
ZCRB1	12	0.0000147967849599043	-7.32000566562593
HSPB8	12	0.0000781148952561725	-7.21221338692323
AKAP3	12	4.32296524345535E-09	-7.11118
LACRT	12	0.0000130636541254454	-5.868889
TMBIM4	12	2.24466194655341E-06	-5.782381
LOC107984545	12	0.000270833288997152	-5.75735959682025
YARS2	12	0.000166027058638296	-5.697935
SOAT2	12	0.0000702583970731158	-5.60669850815492
CDCA3	12	1.44968634133258E-07	-5.195061
MRS2P2	12	0.000115882114632684	-5.190094
TAS2R20	12	0.000195459716465729	-4.97314148566116
SBNO1-AS1	12	0.0000129309102160173	-4.853261
LOC112267865	12	0.0004860163200836	-4.81389402329243
C12orf10	12	6.00741494931473E-06	-4.66675246883875
H2AJ	12	0.0000679839454735573	-4.59471257878375
C12orf42	12	6.19075009979195E-06	-4.52825557916193
AGAP2	12	0.00002340761036275	-4.49570294489401
AQP5	12	7.54291090125648E-06	-4.254981
OLR1	12	0.00257064839154971	-4.18281079368012
LOC105369750	12	0.000733919787726673	-4.16239988677551
PGAM5	12	0.000102430885435724	-4.07262710372006
SHMT2	12	0.0000177237350581766	-4.060435
C1RL	12	0.0000460376053265439	-3.97051900812669
RASSF8-AS1	12	0.00319851673950241	-3.963141
LOC105370035	12	0.00705559790141931	-3.94212085977478
CD69	12	0.00654942488524526	-3.914626
MYL6B	12	0.0000192588626668529	-3.900254
CLIP1	12	0.0000817981525685514	-3.89926158698265
RASSF8	12	0.00051462814312821	-3.86119209469192
RAPGEF3	12	0.000505288633834113	-3.670772
LOC107984445	12	0.00184300645139272	-3.61578216202242
FAM222A-AS1	12	0.00579962395307413	-3.5568647293552
ARHGDIB	12	0.000124313701474379	-3.50935438090118
FOXM1	12	0.00699353750587504	-3.50802985382702
PARP11-AS1	12	0.000138137896726039	-3.4899976552473
LOC100505978	12	0.0006507593099611	-3.48194277037706
PPP1CC	12	0.0000130754870614521	-3.43565475096302
HSP90B1	12	0.0015663579519396	-3.383837
DAZAP2	12	0.0000150526892308769	-3.33628326195194
LOC105369649	12	0.0179295093909754	-3.30690859158876
LOC105378250	12	0.000720690958022915	-3.2220559641327
IFT81	12	0.00506317742345264	-3.194476
HCAR2	12	0.000175272964727596	-3.16094693017614
LOC102724227	12	0.00255049372223543	-3.16075704398266
DDIT3	12	0.00128058170409212	-3.15418654797756
STAT6	12	0.00721335790862662	-3.07823
IQCD	12	0.0000927593732197642	-3.07648506330498
PPFIBP1	12	0.000252710601285237	-3.06621123286033
CASC1	12	0.000110674203819717	-3.04506354044464
MGAT4C	12	0.0000509622003637599	-3.017107
TMPO-AS1	12	0.000915817578632738	-2.99795925099909
LOC390314	12	0.00221431834638943	-2.98977799337567
ZNF10	12	0.000284061614781303	-2.985194
DRAM1	12	0.00397988198789231	-2.93806
USP15	12	0.000027251432723149	-2.93023510203489
LOC105370030	12	1.17089941638017E-06	-2.81238965592902
LOC105370061	12	0.00038252115765042	-2.719254
KIF21A	12	0.00713584796785135	-2.714398
IFNG	12	0.000752529424247401	-2.64154554791748
RAB3IP	12	0.00263422723438851	-2.62931272635066
LOC105369917	12	0.0133779254534699	-2.611532
UNG	12	0.000343244847437688	-2.58257024854744
LRP1	12	0.00838209141557054	-2.510353
ERBB3	12	0.000334447807607008	-2.506158
EPS8	12	0.00337305826336505	-2.47683169837589
ATP2A2	12	0.000226616741214025	-2.46815110051363
CD27	12	0.000275343498937341	-2.42971243265319
WNT10B	12	0.000064582290236973	-2.424441
USP5	12	7.47767694824313E-06	-2.420931
WDR66	12	0.0000233622835580533	-2.41718893406588
TMEM132D-AS1	12	0.000283862278107976	-2.399595
PLEKHA5	12	0.000368034269240841	-2.391129
ULK1	12	4.75496077309049E-06	-2.36819092946722
GLT8D2	12	0.0152750097309949	-2.358038
PLBD2	12	0.0000514385042192079	-2.323691
PDZRN4	12	0.000302403178541833	-2.32014
AEBP2	12	0.00144385704329095	-2.25331741376494
CLLU1	12	0.00433573678937122	-2.213335
KMT2D	12	0.00111691797507625	-2.182527
ZDHHC17	12	0.00525351211047687	-2.164414
CFAP54	12	0.000597496260777972	-2.16298728670685
CCDC38	12	0.00217762834988633	-2.129971
LOC105369736	12	0.0029274288603485	-2.11586440124917
RXYLT1	12	0.00153628023069511	-2.11229683296755
CD163	12	0.0108450181114977	-2.109932
RARG	12	0.000579414146671598	-2.08400862980395
TROAP	12	0.000145404127920152	-2.063316
KLRG1	12	0.00625715259428163	-2.059148
DCP1B	12	0.000188207014226707	-2.01049320762463
TMEM45B	11	0.0000101201025643538	-19.9531979134227
ACAT1	11	2.46204134595404E-06	-15.35314
UNC93B1	11	0.00126742123352159	-10.9741806710593
P4HA3	11	3.49879646291761E-07	-9.69117
USP28	11	3.67681293070355E-07	-9.52240378402823
SLC25A51P4	11	3.71625175299138E-09	-8.387933
PRCP	11	2.75990130836803E-07	-7.82263
E2F8	11	1.08756975971395E-07	-7.65331
MALAT1	11	6.03168206407586E-07	-7.155708
ARHGAP1	11	5.54386711842026E-06	-7.07077527428061
ARFGAP2	11	0.0000387149661891318	-7.02616141611141
TMEM262	11	0.000130728886047967	-6.7728950542238
ASRGL1	11	3.40526036194665E-06	-6.000413
C11orf94	11	0.000156613812143893	-5.508078
TRAPPC4	11	4.45276834541576E-06	-5.463104
PCNX3	11	2.57652132902015E-06	-5.10348670202294
CTTN	11	0.000640438038645745	-5.01836717721848
WTAPP1	11	0.00155426887841627	-4.91207800808559
UVRAG	11	0.000138403886293777	-4.70635030308431
SPTY2D1OS	11	3.33412960380242E-06	-4.62597395063699
SORL1	11	7.38883825313756E-07	-4.504607
EIF4G2	11	1.89344373736351E-08	-4.430088
GRK2	11	0.0000494999446870848	-4.42934297383169
UBQLNL	11	0.000674577874988617	-4.40946182442682
LINC02737	11	0.000152808800205743	-4.04245192074751
COX8A	11	0.000715920985728619	-4.036325
CDHR5	11	0.0000273716379495648	-4.02390231505947
MS4A5	11	1.0574442868105E-07	-4.01344554917859
FCHSD2	11	0.0000188459628848863	-3.97535599164019
POLR2L	11	0.000667033837289399	-3.95502057310062
KMT5B	11	0.000298642249931611	-3.8334653458707
CASP1	11	0.00026143688647174	-3.805581
PANX1	11	0.0000348522135427675	-3.733873
LOC105369352	11	1.91169367492203E-06	-3.64584508055093
ST3GAL4	11	0.0000128410086180975	-3.55562594809665
LYVE1	11	0.0000370097162143824	-3.16496518451006
USP35	11	0.000126110156913829	-3.131705
KBTBD3	11	0.000326415361703926	-3.105262
NRIP3	11	0.000361321166291187	-3.10376938091651
CD3E	11	0.0000286613447983197	-3.09429
TRIM21	11	0.00352956103710831	-3.070077
KMT2A	11	0.0000151290784971809	-3.061661
DYNC2H1	11	0.000338799468893121	-3.04081
IFITM5	11	0.00658296197987619	-3.036256
CTSF	11	0.00431587394626658	-3.00414
CATSPER1	11	0.0000396362669460764	-2.987561
UBE2L6	11	0.00643473671382681	-2.960291
DNAJB13	11	8.14951406087695E-07	-2.94762817464536
LOC105369351	11	0.0000636436415258608	-2.891841
RAB39A	11	0.000457328339196678	-2.871434
SSH3	11	0.0000332369062979558	-2.83029194882908
LOC105369371	11	0.0041136476587851	-2.81944377927199
AMPD3	11	0.0000535739299810322	-2.807765
TNKS1BP1	11	0.00189113158986644	-2.787131
RAB30-DT	11	0.00355809288347901	-2.769232
NAALAD2	11	0.00117532266942148	-2.762003
CCDC82	11	0.0115344359853984	-2.74358925621067
MAP4K2	11	0.00374830540575689	-2.7172343275364
CCDC83	11	0.000601666617197943	-2.71241531279694
SCARNA9	11	0.00109577162896846	-2.62171593658592
KRT18P59	11	0.0000365238405044405	-2.60292415804029
MIR3160-1	11	0.000487465892424245	-2.59089168457957
C11orf65	11	1.13487896295679E-06	-2.58992671697595
NDUFV1	11	0.00194655805707057	-2.542798
LOC105376556	11	0.000228815409774059	-2.541989
CUL5	11	0.00924316655566786	-2.50714982489566
RAB6A	11	0.0000958473884281562	-2.49958218358094
SPA17	11	0.0000633522740875486	-2.492573
LOC441601	11	0.00236401785212237	-2.419593
RAB3IL1	11	0.000250891274746093	-2.40281251565219
MIR4300HG	11	0.0062618069730664	-2.381478
DEPDC7	11	0.000444846698368236	-2.37105374533856
SERPINH1	11	0.0041130335963589	-2.34555070710888
PPP6R3	11	0.0000380220908329551	-2.28658198795932
AGBL2	11	0.000551287942644928	-2.242418
HARBI1	11	0.00514596389542041	-2.205726
WEE1	11	0.0060961240699685	-2.20378497266269
MS4A6E	11	0.000914674665434488	-2.19000984783939
LINC02720	11	0.000507642987060419	-2.18587313208332
CD59	11	0.00502042960874937	-2.16885107388975
LINC02744	11	0.0125112736247072	-2.161898
RTN3	11	0.00886475760531281	-2.133365
LOC105376635	11	0.00367385911253924	-2.13243023645446
TPP1	11	0.0105368737878162	-2.02984
KDM2A	11	0.00169126348390461	-2.028175
CASP7	10	9.29379598093976E-10	-17.250046070545
DDIT4	10	0.000153867491959981	-17.2171028644989
NMT2	10	0.0000234168843271605	-9.556654
LINC01553	10	5.39115798980643E-08	-8.18653
LOC107984128	10	0.000333709878908162	-7.86225837502982
ARHGAP12	10	3.24344035923778E-07	-7.79949862961741
FAM238B	10	4.98707383349193E-08	-7.54418908220393
OLAH	10	3.37844850618297E-06	-7.254658
JMJD1C	10	0.0000341131832046132	-6.811125
SIRT1	10	0.00004010228014585	-6.4803394234965
SLC16A12-AS1	10	3.06546848113462E-06	-6.43760516099696
LINC02659	10	0.000588164411092848	-6.308752
OPTN	10	1.29487369783392E-07	-6.15549921745046
ENKUR	10	0.000103071516431898	-5.872344
ZDHHC6	10	0.00213080559457989	-5.582655
LIPK	10	0.0000122895502032574	-5.53286426082467
MLLT10	10	0.0000170864979264781	-5.254825
ZNF239	10	0.000306634186208084	-5.157004
AKR1C4	10	3.46301026418451E-07	-5.04891188944959
PRDX3	10	6.20127359463141E-06	-4.74272899611608
RPP38	10	0.0000205750283688563	-4.697771
NUTM2B-AS1	10	0.000233037773281585	-4.31309269676111
VIM	10	2.21435009652004E-06	-4.25857401627929
CCDC7	10	2.18687584212209E-06	-4.211103
SUFU	10	0.000047279465740675	-4.003578
LIPN	10	0.0000488711285528689	-3.95348458709623
FAM24B	10	0.0000160107623377368	-3.953106
LINC02635	10	0.000868706051892111	-3.754979
FAM149B1	10	0.00128505543492998	-3.745892
ZNF438	10	0.0000140583316202322	-3.708778
BTRC	10	0.016329533743097	-3.67511918727563
SEPHS1	10	0.0000160145646818424	-3.632755
LINC02649	10	0.0000630726273036069	-3.62264568325682
NRAP	10	0.00079191923996854	-3.620296
SMC3	10	6.8955921956776E-10	-3.523415
PPA1	10	0.000429765037521808	-3.486552
ZMIZ1	10	0.00175124920899392	-3.48573085642116
FAM238C	10	0.00520975831339613	-3.470972
COMMD3	10	0.00379984699201148	-3.35931
MICU1	10	0.00274533557446503	-3.281722
EXOC6	10	0.0000121958671034042	-3.27785519079775
SRGN	10	0.000126370481210917	-3.277302
LOC101928453	10	0.00962995944995155	-3.1827
MIR3158-2	10	0.000815804777742085	-3.11885039697905
KCNMA1	10	0.00156093003004282	-3.0937387338066
FGF8	10	0.0000467041096510095	-3.033264
LRRTM3	10	0.00877160401664509	-2.96834181706347
MCMBP	10	0.00480505915095367	-2.907141
CABCOCO1	10	1.64070839540873E-10	-2.87824637818138
LDB3	10	0.00776484046951554	-2.81484598667635
ATE1-AS1	10	0.0000773134663303932	-2.800094
UBE2D1	10	0.0103707106556487	-2.77080255701968
MARVELD1	10	0.0000231211755664324	-2.75988741327874
LOC102723439	10	8.75310772066693E-06	-2.681652
C10orf55	10	0.00130508184034467	-2.67648481839877
ANXA7	10	0.00354613053080561	-2.63923728809359
PARD3	10	0.00114506485596951	-2.624558
PCGF5	10	1.81369755070431E-06	-2.612471
SORCS3-AS1	10	0.000393261786564311	-2.60401010605184
IFIT5	10	0.000201939152687768	-2.59532939517776
LIPM	10	0.00191988340034604	-2.59093416157805
ANKRD26	10	0.0143506361178301	-2.58736269364622
LOC105378328	10	0.0000133780894687494	-2.49895845344219
PTPRE	10	0.00138205456715234	-2.49204993890018
HSPA14	10	0.00131980965338204	-2.417904
SVIL	10	0.0156731968327341	-2.40863285266008
LOC102724533	10	0.0000220052798238104	-2.347745
LOC105378511	10	0.00159496678440865	-2.312135
LOC105378308	10	2.15785629350611E-06	-2.270395
LINC02663	10	0.0181682230720697	-2.2578693821366
DYDC1	10	0.000460728803431536	-2.197045
LOC105376429	10	0.00343798115081581	-2.16778562314769
CSGALNACT2	10	0.00471497381435462	-2.12870090223227
ZSWIM8	10	0.0111451267314473	-2.11204659282069
LOC101929117	10	0.0190871066786108	-2.073334
MEIG1	10	0.000327283454987141	-2.068484
EDRF1-DT	10	0.0163160410932169	-2.05692155230574
MIR346	10	0.016942710690744	-2.052929
LINC02645	10	0.0179671410328554	-2.04851317896301
ACTR1A	10	0.0187760193422777	-2.00985451099868
LRIT1	10	0.000186221739929235	-2.00262
MLLT3	9	0.00002976776229398	-12.7294713724595
CRAT	9	1.98054853816683E-07	-11.83494
PTPA	9	0.000235274027523021	-9.55746248775107
ACTL7A	9	1.37858528712876E-06	-8.412845
POLE3	9	0.0000431149623820646	-7.83942749089604
WDR38	9	0.0000757200725931057	-7.60766004396185
TUBB4B	9	0.00115431499332856	-6.38746113481401
LOC105376101	9	5.67661721242699E-08	-6.17223055451243
LOC101927552	9	0.000177411973855722	-5.94028164431337
KIF24	9	0.0000183600354035467	-5.435547
HSPB1P1	9	9.64604286054763E-06	-5.064338
ATP8B5P	9	1.96565297361454E-06	-4.746879
ABCA1	9	0.000353428100610593	-4.66162083482665
FNBP1	9	0.00001729353976275	-4.53891839775548
RFX3	9	7.20646319620483E-06	-4.490035
ABCA2	9	0.0000149367757161975	-4.45428070142966
PAX5	9	0.0000755581415334863	-4.33627040717999
TRIM14	9	4.71803661045965E-07	-4.22546598851315
NUP214	9	0.000709007511069195	-4.17500662143762
ZMYND19	9	0.000723507713084182	-4.16301527351168
LOC102724156	9	0.0000168948085750481	-4.14216
LOC101928849	9	0.00150806278675246	-4.09689802052715
LOC100129034	9	0.00136893217532714	-4.076134
CDK20	9	1.80782117847733E-06	-3.91986
CEP78	9	0.00437045033833744	-3.87915018521502
C9orf135-DT	9	0.0000278757418101951	-3.68963405179037
LOC107987127	9	0.0000337549704178654	-3.661603
PRKACG	9	0.0000050719724374329	-3.524308
BAG1	9	5.06486635708636E-06	-3.34669789122869
ST6GALNAC4	9	0.000251672174621907	-3.33498375750341
CAVIN4	9	0.000299999691148907	-3.32865603040208
LOC105376168	9	0.0000685267059414004	-3.19369033401511
PTGER4P2-CDK2AP2P2	9	0.0000459855001019568	-3.167699
SYK	9	0.00139807381947914	-3.097036
BSPRY	9	0.00183239947753861	-3.089714
ERP44	9	0.00108482277165388	-3.073186
B4GALT1	9	0.000102891889668365	-3.06931578274456
DNAI1	9	5.62125095200367E-08	-2.981237
CTSV	9	0.00497934083694896	-2.75594168505196
ZFAND5	9	0.0136393743819378	-2.71300775248955
CDKN2B-AS1	9	0.0000598932981331677	-2.69940280818944
CFAP157	9	0.0103613333084978	-2.63221044747097
GLT6D1	9	0.0000347759586339769	-2.609126
SLC44A1	9	0.00011637448648816	-2.60401
DCAF10	9	9.56577113105055E-06	-2.57288353891056
AK1	9	0.000403919112784055	-2.552592
RALGDS	9	0.0029272487148205	-2.475413
KIF27	9	0.00189860246188277	-2.416008
AQP7	9	0.000587383461543437	-2.407729
EQTN	9	0.000246393707626037	-2.39666
FAM120AOS	9	0.00400538260920094	-2.323298
GAPVD1	9	0.00252327851730763	-2.30937943482141
FRRS1L	9	0.000407053391997424	-2.295439
FAM166A	9	0.000341850303089026	-2.28845877446808
LOC105376193	9	0.00280284338563902	-2.287839
LOC101927847	9	0.0000423410183432223	-2.24386389184157
PIGO	9	0.000044414894338998	-2.21232037342511
GALT	9	0.00212076196495058	-2.166439
LINC01251	9	0.00259797162582978	-2.14360080939388
AK8	9	0.00370731740216731	-2.05913731683226
RMRP	9	0.00817519322060745	-2.003763
NSMAF	8	0.0000044286125061422	-20.859178599703
LOC101929172	8	1.54851689366029E-07	-14.54426
NRG1-IT1	8	2.53141721045832E-06	-13.71507
LAPTM4B	8	3.07956873554788E-07	-11.3568732843008
GPAA1	8	0.0000461633117522696	-10.3614150120883
DLGAP2	8	1.92609404790834E-09	-8.505705
NACA4P	8	9.77883894858603E-07	-8.41525914140183
TGS1	8	0.00414326198628614	-7.28620339182327
PTP4A3	8	0.0000238971208352206	-6.27840254955372
SARAF	8	0.000377491513153528	-6.066203
REEP4	8	8.81675310998982E-07	-5.790981
PIP4P2	8	0.0000640958424600376	-5.68287882826581
SDCBP	8	0.000114079685172361	-5.13173764435574
SPIDR	8	0.000379101755035751	-4.905902
MIR599	8	5.80407234815268E-07	-4.871903
SNAI2	8	0.0000115018868619367	-4.825061
ARHGAP39	8	0.000355482838731082	-4.72189584019134
LOC105375742	8	3.2193291726491E-07	-4.67494464319734
RALYL	8	0.0000300670068927038	-4.37507896593631
AZIN1-AS1	8	0.00146795248550676	-4.11357087677875
LOC107986872	8	0.0000127746105902457	-4.108144
HR	8	0.00108626680520133	-3.936421
FAM135B	8	6.23334497246079E-08	-3.708445
LOC105379292	8	0.0144879363511027	-3.56680450474288
OXR1	8	0.000011402013691132	-3.502016
PTCSC1	8	0.00212724452475776	-3.413143
TRIB1	8	0.000762466134776197	-3.29666997549203
LOC105379388	8	5.11520434279144E-06	-3.220312
LINC00251	8	0.00772229024808401	-2.96176737446469
LY6D	8	0.000598174411220871	-2.88952128972479
ZNF596	8	0.0000412873152400055	-2.874868
PRDM14	8	0.00269637517354198	-2.75526117585082
VPS28	8	0.00188575441016205	-2.75233583280465
LOC105379230	8	0.000108893367401622	-2.7377081966122
LOC105375845	8	0.000123696859741617	-2.69451848490942
NPM1P21	8	0.000909356510869655	-2.63687279890262
LOC105375894	8	0.0054369691428354	-2.633906
PENK	8	1.90940498133574E-06	-2.6083008350587
CTSB	8	0.0000210707794080176	-2.601001
DOCK5	8	0.00592697475807099	-2.59820786092331
POLR2K	8	0.00603954947463591	-2.59579940197539
LINC02844	8	0.000220012176653252	-2.59522741884467
TSPYL5	8	0.0000569570138570049	-2.57040111021599
LOC101929488	8	0.00136986903624703	-2.523351
IMPA1	8	1.42727766069866E-06	-2.52007784995799
CSMD3	8	0.000152402681469554	-2.49138437439845
AGPAT5	8	0.0000308485476671641	-2.478835
WDR97	8	0.0000236637083257803	-2.452937
LOC105379351	8	0.0000107944941102206	-2.424034
LRRC6	8	2.92865735229501E-06	-2.38034613140062
LOC101929415	8	0.0000873016227533664	-2.353818
TMEM249	8	0.000694869878845035	-2.29548854243532
LOC105375864	8	0.000376961385612309	-2.27958333317352
TEX15	8	0.0000346172965490592	-2.26292117817869
PEBP4	8	0.0000676286562438882	-2.23558782579092
RDH10-AS1	8	0.00556720470255813	-2.20094570279983
MAK16	8	0.0000123038379011934	-2.131824
LINC01299	8	0.00183993640495684	-2.11769575989054
KLF10	8	0.00556570112899902	-2.10042042981349
FLJ46284	8	0.00216007604268745	-2.07730138845921
LOC105375890	8	0.0104767634604768	-2.06544252958951
LOC105379363	8	0.0106498274300226	-2.036612
AP4M1	7	0.0000535205477207186	-12.38375
CCDC146	7	2.33855610257804E-06	-11.5736120077703
TPK1	7	6.38488345508913E-07	-10.28866
HEPACAM2	7	9.12787728396123E-07	-9.320405771241
CT66	7	3.95208611900476E-08	-8.643274
TRBV3-1	7	0.0000252188535121223	-8.2416004427521
DBF4	7	6.7875260788561E-07	-7.56849864192148
CYTH3	7	0.0000553529920126173	-7.55736981078213
MGC4859	7	0.000100870383355229	-6.79222814421069
KDELR2	7	0.000397216290782257	-6.77312571680552
ATP6V1F	7	7.1186581486348E-07	-6.16610146441714
HRAT17	7	0.000144782411458524	-6.13477
ACTR3C	7	1.0061647871483E-08	-6.04821089355888
AZGP1	7	0.000683594592139117	-5.972541
AKR1B1	7	2.86700726637974E-06	-5.938765
LOC105375605	7	3.14259781464194E-09	-5.63860938825201
LOC105375342	7	0.00191040069946315	-5.522944
GSTK1	7	2.06212514684186E-07	-5.264103648866
NME8	7	2.48233131504849E-06	-4.93280404366898
LRGUK	7	0.0000352723449815151	-4.92436220239546
PRKAG2-AS1	7	0.000839890074727475	-4.902008
TEX47	7	9.92699513784983E-07	-4.898448
CPVL	7	0.0000127698306259206	-4.78805441733397
TRG-AS1	7	0.000346370520169581	-4.58807044158789
NUPR2	7	0.000176980521705758	-4.47237946682123
SNORA22	7	3.31959048691214E-07	-4.378885
PDIA4	7	0.00023803031430741	-4.288535
LOC100506937	7	0.000270427705896194	-4.28459214257718
WDR60	7	0.000110130046570183	-4.25707
LOC285889	7	0.000104876362210404	-4.160328
LOC101928012	7	0.00399744859402487	-4.06940340330379
LOC102723885	7	5.11526436990905E-06	-4.06032920259208
CCDC71L	7	0.000408153558184388	-4.024846
ANKRD7	7	0.0000330653996197014	-3.908044
LOC105375577	7	0.0000322179044739596	-3.87139176795479
LOC105375382	7	0.00216484477783212	-3.868075
ZSCAN25	7	0.0000562478227540784	-3.860334
MCM7	7	0.00291376636314056	-3.792933
EZH2	7	0.000551345557424292	-3.79013027959245
DKFZp434L192	7	0.0000531725083493822	-3.75493645371658
THAP5P1	7	0.00251284580148487	-3.7253707147724
CUX1	7	0.000018452004015209	-3.710076
LOC105375494	7	0.000385894651346591	-3.632301
CREB5	7	0.0000102691217351575	-3.62807004153235
CHST12	7	0.000347236525053949	-3.57371838283016
SUN3	7	0.00080166905071979	-3.462232
CALD1	7	0.00129128407528921	-3.45904235341259
PRPS1L1	7	0.000080503896346361	-3.4478372513216
KLHL7	7	0.00400631927151724	-3.345888
PTPRZ1	7	0.00165243070597846	-3.308288
MRPS17	7	0.000244822610832298	-3.284705
AHR	7	0.0188777405336145	-3.260154
C7orf31	7	0.00260172603681434	-3.25278217338604
LOC102723427	7	0.00130841094729428	-3.067095
ERV3-1	7	0.000207495505768431	-2.9996329723526
CDC14C	7	0.0000531961082125226	-2.992239
PAPOLB	7	3.57277140377459E-06	-2.96358980699069
PRSS37	7	0.00357929229649939	-2.952547
LINC00972	7	0.000377743617587442	-2.94558368522237
FEZF1	7	0.0000726074503533796	-2.93120822191803
PDGFA	7	0.000176129950774518	-2.85693202439283
ST7-OT4	7	0.0000420331682880838	-2.812977
RSPH10B2	7	0.00955705400793984	-2.80780878698083
KMT2C	7	0.0000243315182843011	-2.79680141106513
FAM183BP	7	0.00193478325548545	-2.74958175511771
EPHA1	7	0.00135412122400102	-2.60013263001748
PRKAG2	7	0.0012122987401536	-2.55221690708344
GPR37	7	0.000454978725125494	-2.542106
IGFBP3	7	0.00284896412272617	-2.50736924081845
LOC105375551	7	0.00103995571555315	-2.50054725777996
CEP41	7	0.000303559382792275	-2.46420351947893
DNAAF5	7	0.0000786345138600612	-2.461341
TRGV10	7	0.0000733489778177551	-2.440504
CASTOR3	7	0.000308673668773369	-2.38465600145768
PRSS58	7	0.000409914871030211	-2.37466507034936
SUMF2	7	0.00509185515503608	-2.365905
ADAM22	7	0.00861486919928832	-2.363915
LOC102724527	7	0.000381339569763013	-2.345618
MDH2	7	0.000264131838431788	-2.3088241638157
EIF3B	7	0.0152424287863539	-2.288297
ELMO1	7	0.000176815901830253	-2.26036135456457
SSPO	7	0.00919767771245299	-2.24023946561085
LOC105375172	7	0.00756354247646286	-2.23076595086228
ZCWPW1	7	0.000257185371539035	-2.19002
MIR591	7	0.000852755199663364	-2.145893
LINC02838	7	0.014999931548817	-2.11752953035872
AKR1D1	7	0.000449703716571659	-2.04968764467591
PPP1R9A	7	0.0149112715200577	-2.011083
TNFAIP3	6	1.70017368749192E-07	-57.2434290083624
RIOK1	6	0.000063842493714359	-9.870722
RNF217	6	2.32084981139911E-06	-9.57764094393884
ZNF451-AS1	6	2.68878655193198E-10	-9.40224127105047
SNX14	6	0.0000611717130016605	-9.088608
IFITM4P	6	0.0000470592040870026	-9.04198387133019
IER3-AS1	6	4.48567914521518E-06	-8.093456
CRYBG1	6	0.000123945194142856	-7.45747005315086
H3C2	6	3.27387438422866E-07	-7.225398
DNAH8	6	2.83133456479292E-07	-6.42890502336993
REPS1	6	4.27472704168056E-08	-5.808211
CRISP3	6	0.0000504811786164763	-5.730309
HLA-DQB1-AS1	6	0.000403958858308162	-5.54838258569112
TXLNB	6	7.21722506634418E-08	-5.52829403421336
HMGN4	6	0.000563350654727075	-4.9415918999477
H2AC2P	6	5.72606038899748E-06	-4.71575435965773
LOC102723649	6	0.0000266850503297812	-4.65319355194679
MUC21	6	0.00100953881740677	-4.640171
LOC105378018	6	0.000539283706184171	-4.620889
HEBP2	6	0.0000117412628064979	-4.53982582697989
MAN1A1	6	5.77601562029011E-06	-4.330394
PREP	6	0.0000696683633112413	-4.327614
LOC105377872	6	0.00426751922407527	-4.264425
CCN2	6	0.00043619146360975	-4.228275
GPX5	6	0.000928062521181168	-4.17824332464469
DAAM2	6	0.000199681684356397	-4.16535441741371
BAG6	6	0.000279611504695773	-4.14593143972039
HACE1	6	2.41973432647739E-08	-4.12016
ITPR3	6	0.0000720633389815527	-4.104405
KCNQ5-AS1	6	0.0007419205318244	-4.07665472088081
PBX2	6	0.00106323203214227	-4.02748
ENPP1	6	0.0000187918876097588	-4.007349
LOC107986582	6	4.05772583332349E-07	-3.96673095380213
AKIRIN2	6	0.0130935371907312	-3.94689134326732
LTB	6	0.00498362059616542	-3.91224868121807
LOC102724749	6	0.00242923250723396	-3.80885117919534
GNL1	6	0.0000490227929008966	-3.705549
LTV1	6	0.00328198702725853	-3.649769
MTCH1	6	0.00572060631458228	-3.47317123710139
RTN4IP1	6	0.0000049884691831124	-3.39062
LRFN2	6	2.26937287374138E-08	-3.38727952667736
ABCC10	6	0.0000282287661400971	-3.36593
CAGE1	6	0.00196625796465335	-3.30355468949548
LOC100507477	6	0.0000124146070405769	-3.216813
FHL5	6	0.0000226961745808148	-3.14526913770174
CASC15	6	0.0000726425391825313	-3.1349454194577
LOC105374945	6	0.0000506354128803873	-3.107027
MRPS10	6	0.0153972544631414	-3.01373522417783
BAG2	6	0.0000544326153831158	-3.00874538296156
FLOT1	6	0.00811607701013535	-2.996587
H1-1	6	0.0000590827642878156	-2.99018810994562
EPB41L2	6	0.000190413801033891	-2.93029538923431
AIF1	6	0.000148132957712518	-2.830664
PHIP	6	0.000634486355620402	-2.826096
COQ3	6	0.000076206622670047	-2.79144611343278
TCTE3	6	0.000017903204071482	-2.790086
LOC101929243	6	0.0000371815606297042	-2.771414
KDM1B	6	0.000252757985208227	-2.743184
HLA-DQA1	6	0.00176198500651923	-2.731153
PSORS1C2	6	0.00740937024657552	-2.72411
HSPA1L	6	0.000426759587639298	-2.68995392271165
KATNBL1P6	6	0.00419614091216601	-2.6856110350202
CAP2	6	0.000341153894087188	-2.641529
SNORD50B	6	0.00118698575314816	-2.51782720301521
IER3	6	0.00208592566314409	-2.510542
LINC01015	6	0.00657282032726938	-2.50770590551425
TENT5A	6	0.00161318163976015	-2.400932
LAMA4	6	0.00876615565319719	-2.39333916955163
GPSM3	6	0.00130693825499811	-2.39158
IGF2R	6	0.00834883187164	-2.3884018891382
KIAA1586	6	0.000452911952778937	-2.37994165090435
SNHG5	6	0.00229360745346354	-2.363904
ASCC3	6	0.00010338184845296	-2.35623915007241
PHF3	6	0.010944908791493	-2.35620208069259
STXBP5-AS1	6	0.000283187223730975	-2.352021
LOC105377959	6	0.0000926570601832	-2.34223348218931
MIR3692	6	0.00525770710043542	-2.30954330603075
LOC100129636	6	0.00132125404764786	-2.26516151309819
TUBE1	6	0.011154597423992	-2.24883041461792
LOC101929006	6	0.0000859295899745948	-2.22654381647555
JARID2	6	0.0041997349603235	-2.21763067698473
LOC100130357	6	0.000504145569769948	-2.21123998806268
POPDC3	6	0.00910825923111629	-2.157813
PPP1R11	6	0.0120246137341655	-2.14209418493357
LOC401261	6	0.00341870600662549	-2.074919
KLHDC3	6	0.000183292312152942	-2.037097
ELOVL2	6	0.00326213866942781	-2.03083797587313
CDSN	6	0.013804633821599	-2.028841
PSMB1	6	0.00851738675827565	-2.018629
PSMB8	6	0.0102539252078741	-2.003536
F2R	5	0.0000389906226103308	-12.797265264716
HNRNPAB	5	2.12663633763807E-07	-12.6524105912303
LINC02219	5	2.03704513350163E-06	-11.71743
LOC401176	5	2.88199414795671E-06	-11.6758620207696
BRIX1	5	8.26214431812143E-06	-10.58275
ZNF300	5	2.85218050918771E-07	-10.2270721872527
ZNF354B	5	0.0000272542626859348	-9.1569554168757
CATSPER3	5	7.26187335761064E-06	-7.79890470109569
TAF7	5	3.27843588268315E-06	-6.796195
PRR16	5	0.000186309024634884	-6.42983096394779
LOC105379143	5	0.0000970364550048654	-6.159313
FOXD1	5	1.41531802108745E-06	-5.992456
LINC02241	5	0.0000616694552705112	-5.966884
ROPN1L	5	4.90954092552493E-11	-5.96117327155824
ICE1	5	0.0000464734741149992	-5.91347046753012
HBEGF	5	0.00383186954904906	-5.740342
PFDN1	5	0.000104680188460856	-5.403946
CXCL14	5	0.00126548011178706	-4.86442715442147
CAMLG	5	7.24029547551614E-07	-4.81029183886221
EFCAB9	5	0.0000346790697044508	-4.80523162583381
C5orf60	5	0.000052616309301431	-4.71062461473399
SOX30	5	4.57516298224788E-08	-4.70512090160004
DDX46	5	8.00616955897035E-06	-4.25218431450152
PLAC8L1	5	0.000001307317678399	-4.19431502599704
LINC01511	5	0.00914673630947546	-4.096975
RAB9BP1	5	0.00411412450079	-4.05867
TIMD4	5	0.0010087269311904	-4.055621
TTC23L	5	0.0000233427771674193	-3.975496
ADRB2	5	0.0046700021861428	-3.911222
REEP5	5	0.00665824217571263	-3.86378021497474
RASA1	5	0.0000583518036330531	-3.84114950887977
CCDC152	5	0.000133198355129146	-3.826115
RMND5B	5	5.36298147712816E-06	-3.7540517173442
LINC02113	5	0.0000291240766074651	-3.552987
LOC102724551	5	0.00490814295920618	-3.53804632155813
GPX3	5	0.000277648229263805	-3.448705
LINC02117	5	0.0173723865417639	-3.41052642353874
THG1L	5	0.000169034553156824	-3.40237591342382
LOC102467217	5	0.0069375610421529	-3.376623
KIF2A	5	0.0000420011098505149	-3.31404626561027
LINC02105	5	9.12333246954494E-08	-3.283734
SERINC5	5	0.0000316347352991674	-3.277312
IL5	5	0.00136039925215145	-3.24753690602118
FNIP1	5	2.30316483061865E-06	-3.18948149804219
GZMA	5	0.00269967691476248	-3.10285550244225
ARHGAP26-IT1	5	0.00989631072218254	-3.09058520082804
MARCHF6	5	0.000702584716649745	-3.07042800044295
IQGAP2	5	0.00184101817362332	-3.03696063515349
LMNB1	5	0.000287457463528704	-2.98865
CTD-2350J17,1	5	0.00471269353441656	-2.98012077779494
TRIM36	5	0.000158013501449536	-2.97151186896837
CANX	5	0.0111965352803329	-2.94761026361973
PARP8	5	0.000239735924267714	-2.913313
RNU6-1305P	5	0.00213975129455193	-2.86248598955906
UBTD2	5	0.00542846631580224	-2.81954567238393
WDR36	5	0.00179509950523288	-2.77920102562084
GTF2H2C	5	0.000100097893382214	-2.767121
SIMC1	5	0.00481927137472188	-2.66926517075104
DIAPH1-AS1	5	0.00551170528735563	-2.663718
MIR4638	5	0.000430804685149108	-2.57450019670757
MALINC1	5	0.00869834747186324	-2.56157370006935
RPS23	5	0.0000713987300904681	-2.55800384996859
RGMB-AS1	5	0.00010196920576109	-2.557642
LPCAT1	5	0.00621589504843882	-2.52649228691076
ZNF474	5	0.000183018217097579	-2.504402
ACSL6-AS1	5	0.000174279698945178	-2.483526
LINC01265	5	0.000462546270633244	-2.476442
LINC02112	5	0.00295496230812241	-2.474939
VCAN	5	0.00169686120302334	-2.46490915957476
LOC100128059	5	0.0151915994299761	-2.458825
PDZD2	5	0.000383440064285815	-2.45636294159495
TNFAIP8	5	0.000535299968174531	-2.43429428319916
HSPB3	5	0.00210140661475235	-2.425477
LOC107986376	5	0.000102214630019689	-2.40499648213328
IRF1-AS1	5	0.000173670170000628	-2.38431298958937
LINC02114	5	0.00270991522271163	-2.35123344745499
PCDHB12	5	0.0000236941403003386	-2.34038942028372
ISOC1	5	0.00125185058225526	-2.303958
GRK6	5	0.00020967379902989	-2.29660046497176
CD74	5	0.00672541455861639	-2.287067
HSPA9	5	0.0130550328031724	-2.27429510927865
TCF7	5	0.00579410816904435	-2.22021
DEPDC1B	5	0.00831604754775171	-2.181129
FAM193B	5	0.0109623046458175	-2.14569298274144
DNAH5	5	0.000410779010186825	-2.145019
SEC24A	5	9.11996557507755E-06	-2.137864
MAP3K1	5	0.000562810669610431	-2.081972462333
HNRNPA0	5	0.00347068402676066	-2.032226
NEIL3	4	0.0000137782103008684	-9.98656299524686
CTSO	4	0.0000352520984986823	-7.194748
NUDT6	4	0.0000212383690729628	-7.07014810477901
KLF3	4	0.000839597550045687	-6.042777
CDKL2	4	0.0000415453912353938	-6.04043305105237
LINC02484	4	0.000157012261658253	-5.74985995911214
CPEB2-DT	4	4.11026611129883E-06	-5.668996
UGT8	4	0.000119868104791893	-5.48478533839594
SRP72	4	8.80616424944393E-06	-5.43414667571847
COX7B2	4	0.000115788621835295	-5.38569012712554
TMPRSS11B	4	0.00184574175059553	-5.10544544851118
RBPJ	4	0.0000178561547237982	-5.00670790313295
INTU	4	2.35071036459562E-06	-4.97522353371421
PACRGL	4	0.000554748110676903	-4.67816687765108
RNF4	4	0.0000370194628741367	-4.577943
WWC2-AS2	4	5.63481111917098E-07	-4.46720660836976
FAM193A	4	0.00172059915302129	-4.42455
PKD2	4	0.0000182554080773893	-4.402958
LIMCH1	4	0.000591684722595769	-4.12856241114707
PPAT	4	0.0000648522461718072	-3.883025
MIR571	4	0.0117668336107714	-3.859845
LINC02501	4	4.80586349635262E-06	-3.842302
LOC100505685	4	0.0000268977222578069	-3.682246
BANK1	4	0.000793081569157579	-3.644779252275
DCAF16	4	0.0114273209881864	-3.56386169845145
LOC105377590	4	0.0001505474584659	-3.49481267214509
STK32B	4	0.000272218601272079	-3.32374545273647
INPP4B	4	0.000034450254858822	-3.28195
PPM1K	4	0.000768714658365293	-3.245596
ACSL1	4	0.000171176740337956	-3.23877166842257
MGAT4D	4	1.54078218374306E-07	-3.232568
TTC29	4	4.42807827088294E-06	-3.13099485917523
UBA6	4	1.46361448563636E-06	-3.094543
ZCCHC4	4	0.0127668297602124	-3.03575825745247
TMPRSS11D	4	0.000178668225775152	-3.01220113521162
SMARCA5	4	0.00010077517618709	-2.96618310205972
CXXC4	4	0.000153524416478781	-2.839923
LOC101927237	4	2.01279851902565E-06	-2.79252954474221
CENPU	4	0.0106667020996051	-2.779058
SCARB2	4	0.000124912698993721	-2.777797
LOC101928551	4	0.000183391533152063	-2.77276957003813
ZNF732	4	0.0000475230461703959	-2.763774
ABCG2	4	0.000235509787274184	-2.70299321132565
QRFPR	4	0.0000012838992506158	-2.688615
TENM3	4	0.000572560855775125	-2.668471
SETD7	4	0.00482039926157117	-2.648315
LARP1B	4	2.80819503899838E-06	-2.586502
LOC101929595	4	0.0190841069225627	-2.528441
TLR3	4	0.000105440639612187	-2.49203536920639
DCLK2	4	0.00547534231264176	-2.480062
LINC02510	4	0.0107686351320463	-2.4019720217822
C4orf45	4	0.00244874282520031	-2.389884
CEP170P1	4	0.0129259472352698	-2.34590961061137
LSM6	4	0.000127890405968515	-2.33276
LOC105374421	4	0.00384753247589763	-2.276176
NSD2	4	0.00403032431906711	-2.24658
LOC105377267	4	0.00406035292300091	-2.141086
LINC02475	4	0.00238715692596309	-2.110756
LINC02357	4	0.0148522774417239	-2.09639586350306
GRSF1	4	0.00703368040378083	-2.05487198483675
FSTL5	4	0.00961535913966631	-2.05363805133156
HPGD	4	0.0104606850715806	-2.04795484090228
LINC02508	4	0.0000184626924225893	-2.04733061015058
ARHGAP31	3	4.29561771449366E-06	-11.61965
TMEM45A	3	0.0000385842650457876	-10.95939
ATP1B3	3	3.15878318512247E-07	-7.523211
TEX55	3	1.74253143487118E-07	-7.49076
TMEM42	3	0.00152888808940441	-7.215239
CLEC3B	3	0.00131780394077808	-7.120938
STXBP5L	3	1.02546266619627E-06	-7.0610448815578
LINC00882	3	3.90413435740834E-07	-7.014012
LINC00691	3	0.00177015573002983	-6.725579
XPC	3	2.90730741209662E-06	-6.56346508712364
EXOSC7	3	8.98826589295634E-06	-5.69695054076513
SLC49A4	3	0.0000601700935089454	-5.60238006390647
FNDC3B	3	0.000130755310512427	-5.505589
TFRC	3	8.66601310070288E-07	-5.452847
DHX30	3	5.56799034325177E-06	-5.344956
PRR20G	3	1.37445161390047E-07	-5.24310701463051
SLC25A36	3	3.10779134197846E-08	-5.13820713378236
LINC00692	3	9.12591528920823E-09	-4.96573
LXN	3	0.00151405825055702	-4.82178472148332
CSNKA2IP	3	0.000083597697341223	-4.60490106072204
MYL3	3	0.000042321556375661	-4.59178791659204
LOC107986119	3	0.00195596732350909	-4.45404957024843
TOPBP1	3	0.0000481166789275995	-4.36848032775864
BOC	3	0.0123486665340122	-4.131
LINC02024	3	0.0000985969695403999	-4.09590312740756
LRRFIP2	3	0.0000701257816901964	-4.073865
LOC100287290	3	8.6105264425035E-09	-4.05119305422756
TMEM14EP	3	0.0000260189518590156	-3.97568496267417
CCDC14	3	0.000241278129118605	-3.942057
TIPARP-AS1	3	4.76840395711221E-06	-3.93568325254798
WDR53	3	5.99551709838375E-06	-3.91425656977498
ASTE1	3	0.0000305238973772037	-3.859933
GRM7-AS2	3	0.0000360804108017698	-3.78106803370779
NMNAT3	3	0.0000155069999865772	-3.772746
DLG1	3	0.0000238875035870225	-3.728892
MME	3	0.000040773397160692	-3.72313085637498
TRIM42	3	0.000941142528853107	-3.67262771983681
CFAP44-AS1	3	0.00153930623270362	-3.6067319220657
LOC105377037	3	0.0150713198144653	-3.56512
PRR23B	3	0.000483718924014932	-3.50195258545036
LINC02040	3	0.0138987606952959	-3.45586165000464
KAT2B	3	0.00100564970460682	-3.36117299719057
MORC1	3	0.000463653862458622	-3.322303
MCM2	3	0.0000174761626270817	-3.283065
LINC01986	3	0.000429499268004098	-3.211426
FRMD4B	3	0.000549479751935179	-3.13993
ZDHHC3	3	0.0000314877477805123	-3.070129
ACTL6A	3	0.00059171129537807	-2.94366409342343
TTC21A	3	0.00233250635296256	-2.9172797626307
TMEM43	3	0.000573308640377356	-2.90667260973561
LRTM1	3	0.00166970721869568	-2.83546009721158
ACVR2B-AS1	3	0.00151083585077461	-2.822137
DHX36	3	0.00319482545314621	-2.745757
SNRK	3	0.00365772487911649	-2.66254548965633
RNF13	3	0.000981162935712305	-2.6423038894655
DLEC1	3	0.000241245888251747	-2.635375
LOC101928236	3	0.000250954317224251	-2.61780326375993
PEX5L	3	0.000174567288210676	-2.541978
BHLHE40	3	0.0000888338895984273	-2.5414541968128
LOC105377151	3	0.00126062160124589	-2.52875550961938
EEF1AKMT4	3	0.000179579895309723	-2.51013037805122
SLC6A6	3	0.0028277563043649	-2.50635557844354
FOXP1-AS1	3	0.00342659970422884	-2.503431
LINC02029	3	0.00092655266870904	-2.50306187941153
CMTM6	3	0.00136836970584776	-2.46882
RFC4	3	0.000510433928945249	-2.46303062267448
LOC105377124	3	0.00101587220887352	-2.45865809542446
IQCF2	3	0.000145997973399225	-2.433367
CCDC13-AS1	3	0.00593673295938313	-2.36362056337311
ARL6	3	0.00964007851311209	-2.33140383247842
WDR48	3	0.0000210462499666475	-2.29122159667244
TMF1	3	0.00523169233013482	-2.26194836941656
B4GALT4-AS1	3	0.0028045164994075	-2.253434
LOC105377100	3	0.000429639936727773	-2.234321
KRBOX1	3	0.0000178069888849315	-2.21575136864873
BCL6	3	0.00499605740681194	-2.19956864140594
PROS1	3	0.0136146298464459	-2.18930526889185
LOC102723364	3	0.00300657054146522	-2.178058
UBE2E2-AS1	3	0.00479295443601253	-2.17200405175773
LOC105374253	3	0.0005918340277844	-2.15920984188114
IQCF1	3	0.00312900731584662	-2.142202
DPPA4	3	0.00880771876540058	-2.12905360917558
LOC101927829	3	0.010183136237653	-2.116785
SLMAP	3	0.000836700014073238	-2.11156940397558
PARP3	3	0.00769007952566017	-2.10607282963459
LINC02032	3	2.70226616548707E-06	-2.09831244386858
HEG1	3	0.00661994258994804	-2.092158
UMPS	3	0.00371787300493941	-2.07786328226343
LOC100996447	3	0.000228461185802129	-2.072561
LINC00971	3	0.016486224629388	-2.047953
LOC105373996	3	0.00189336516566131	-2.04421062863177
HOXD9	2	3.62242395514506E-07	-55.8518568447972
KIAA2012-AS1	2	3.1183239013328E-07	-17.6149
VAMP8	2	3.09515833657605E-07	-11.5308349616738
CPS1	2	0.000290580480540751	-10.260186127965
LOC105373891	2	0.0000511722160006967	-8.89273261275358
PTRHD1	2	5.72028715605466E-09	-8.508293
STON1-GTF2A1L	2	2.44066496844515E-06	-8.32913218267015
ARHGAP15	2	0.000404618658319245	-8.295704
LOC100286922	2	0.000156308448930562	-7.437421
LOC101929976	2	0.0000103578008912017	-7.2654784525465
C1GALT1C1L	2	0.01122067822115	-6.80570281068607
PFN4	2	2.54067044549291E-07	-6.546234
LOC102724081	2	0.0000207636210836384	-6.07435180163431
LOC105373876	2	6.86503068479232E-06	-5.692299
IFITM3P9	2	0.000235822738797816	-5.36919342477552
ID2-AS1	2	0.00054834751136032	-5.21615107502758
LOC107985863	2	5.52800101419745E-07	-5.11592846350385
DRC1	2	0.0000830079860313946	-5.0121829695139
NAB1	2	0.000702563135844308	-4.98119129760728
RNF103	2	0.000217601369572972	-4.83074948025185
EPB41L5	2	0.00122617239622575	-4.79477
FAHD2CP	2	0.0000934129719595168	-4.761101
TMEM18	2	0.0000182045408174174	-4.70042346349712
GCSIR	2	0.000866599313148009	-4.637142
MPHOSPH10	2	0.0000424580243877338	-4.489275
MIR26B	2	0.0000712454463197017	-4.363736
LOC105373358	2	0.000115717490459276	-4.214959
C2orf68	2	0.0000026576098016498	-4.19291146126937
LOC105373824	2	0.000195490708235774	-4.172791
MAP3K19	2	0.0000260917976743635	-4.11344971547616
NEB	2	0.00149896630036473	-4.09587227517355
MAPRE3-AS1	2	0.0000661256784981496	-4.02969932815311
DYNC1I2	2	0.00043318937462045	-3.97561867594036
USP37	2	0.000103480614741627	-3.915676
SLC4A1AP	2	0.0122762586600407	-3.895236
IGKC	2	0.000118917224800669	-3.85222
NCOA1	2	6.68303305728054E-07	-3.781037
MOB1A	2	0.0000198436048650087	-3.7710412768318
DCAF17	2	0.00015682875946729	-3.71597636299294
ITPRID2	2	0.000273534456546341	-3.66819
DDX18	2	0.000200224618104606	-3.641971
LINC00471	2	0.0000649665069893365	-3.63739
MYO3B	2	0.00171570119913472	-3.625969
NPAS2	2	0.000179800896896606	-3.62316
RIF1	2	0.0000015711591453208	-3.576437
GPR155	2	8.08775390062374E-06	-3.54926032129327
IGKV4-1	2	0.000349973363655937	-3.53254056341701
DYSF	2	0.000214642966260046	-3.46894
CARF	2	0.0000958890450977717	-3.466137
LOC105373782	2	0.000173414710133718	-3.44946415893873
LOC107985819	2	0.00045119339770018	-3.44874629625111
SEMA4C	2	1.05399593521669E-06	-3.38826162534487
LOC105374458	2	0.000574675480406046	-3.349494
MBD5	2	0.0000320579341917168	-3.34580281205238
BABAM2-AS1	2	4.79264674444968E-06	-3.3404532481475
IQCA1	2	0.0000242479898645008	-3.3193309683306
ANXA4	2	0.000205239564963729	-3.31332318450448
ZNF638	2	0.000232430705708081	-3.311358
LOC105369168	2	0.00138686761289901	-3.259794
SPAG16-DT	2	0.0000284018741820718	-3.25709275702761
DCTN1	2	0.000192306360674803	-3.22824235216353
DARS-AS1	2	0.0147856055691396	-3.1242551280819
ARHGAP25	2	0.000714571164236339	-3.11295875303709
MRPS5	2	0.0000607947770504588	-3.10851
GPATCH11	2	0.000030409838281015	-3.093001
GDF7	2	4.12984314605941E-06	-3.084869
LOC102724948	2	0.00124341329826033	-3.04604331995592
PRKD3	2	0.000309946158640157	-3.02674217287356
TMEM150A	2	0.000551951275163096	-3.025365
LOC105373679	2	0.00482097354244117	-3.01035470205837
LINC01159	2	0.000548578963639724	-2.99309195231031
LOC105374461	2	0.00772011931335741	-2.964239
SLC5A6	2	0.0000309075668207345	-2.960476
TGOLN2	2	0.00410273729934982	-2.945941
LOC101927402	2	2.90193077115389E-06	-2.930065
BZW1-AS1	2	0.00489571119652227	-2.90559
LOC105373436	2	0.00133060572290726	-2.84481122004142
CCNT2	2	0.000512074430057584	-2.8022301695964
KIF5C	2	0.00128303202721194	-2.78569
ARL4C	2	0.00431123440815283	-2.785001
LOC102724482	2	0.0000134634671497122	-2.76159523024866
CFAP36	2	8.27680637661678E-07	-2.732981
FOXN2	2	0.0163890253978099	-2.72748999845731
PJVK	2	0.0000782901247961586	-2.6778478623066
SPATA3-AS1	2	0.000358102273173578	-2.675983
COL3A1	2	0.0007786586997907	-2.66337665668118
KANSL1L	2	0.0013831843228937	-2.627066
GRHL1	2	0.000168312601203729	-2.60339448286817
HSPD1	2	0.000171734823248972	-2.581883
CASP10	2	0.0108048835633597	-2.58062792279114
LINC01126	2	0.00114059794413052	-2.55132494955723
MXD1	2	0.0000697599277248688	-2.542147
ADAM23	2	0.00201129118248744	-2.529327
PIGF	2	0.00212564265920127	-2.519426
LAPTM4A-DT	2	0.00288230212948561	-2.4994058225894
SDC1	2	0.00363597104261372	-2.49745273917841
DQX1	2	0.000156450793195562	-2.48409353487825
HEATR5B	2	0.0000255234735781066	-2.478578
DPP4	2	0.00491473533305172	-2.473913
KLHL41	2	0.00109247083416507	-2.46457846008582
FAM228A	2	0.0021219760339334	-2.437919
LINC01937	2	0.00217498347687845	-2.426419
CPSF3	2	2.52803276694958E-06	-2.41824
TTC30A	2	0.014607824271928	-2.41769805111106
LOC102724744	2	0.0128701973305723	-2.401543
WIPF1	2	0.00564413578606093	-2.395746
TRMT61B	2	0.000476896679231	-2.3888230364593
LOC105374780	2	0.00202406371526577	-2.35794442946918
ETAA1	2	0.000617371412391351	-2.34137880455222
ABHD1	2	0.00029872230831648	-2.330601
LTBP1	2	0.00151675295106618	-2.29344419670896
RGPD4-AS1	2	0.000880685460485409	-2.283195
IGFBP5	2	0.000033726830476525	-2.254009
USP40	2	0.00468033831512622	-2.242552
MYO3B-AS1	2	0.00122587951822387	-2.225179
FAM49A	2	0.00163374051598519	-2.2150360692045
CCDC148	2	0.0000136363479354648	-2.18608235446222
HTR2B	2	0.000130867920864548	-2.18292945985932
DPP10-AS3	2	0.00160545157723702	-2.13708
LRRFIP1	2	0.00914409240352651	-2.13628253762934
RND3	2	0.00894129509454622	-2.12682609877651
LOC105373864	2	0.00544218725740863	-2.11614578532218
LOC105373588	2	0.00096191364931681	-2.10732981096385
FAR2P1	2	0.0141791303439687	-2.096585
MGAT5	2	0.0150604222863346	-2.08115
C2orf66	2	0.00368978441811009	-2.045761
TTN	2	0.00355379432650571	-2.029542
STK25	2	0.00470475478654449	-2.02612572774306
LINC01885	2	0.00069331335893122	-2.000315
LINC01681	1	0.000122932871988388	-18.1714307404221
RNVU1-4	1	8.27991198917678E-06	-16.9239069765719
ZBTB48	1	8.20071354612987E-06	-14.1352942313404
LOC101929305	1	0.0000343431382242132	-11.6305101732719
DESI2	1	4.1524318846685E-08	-10.4122059853842
LINC02586	1	2.03931586838222E-07	-9.86729432036708
LOC105378887	1	1.14656838306648E-06	-9.50943
LINC01760	1	6.82887748643959E-09	-9.45700892185285
LINC01032	1	0.000489491752576211	-8.31808419960555
LINC01745	1	0.0000741713833046797	-8.307821
WLS	1	0.0000579955644970524	-7.39688
CD52	1	0.0000108586495195991	-7.07568568019169
WASF2	1	4.07271520937375E-07	-7.04454425035758
SCCPDH	1	5.19513479588535E-06	-6.96805383961522
RRP15	1	1.10971990735051E-07	-6.915589
C1orf43	1	0.00534163939457161	-6.858413
CD46	1	0.00177456475344072	-6.579745
KLHDC8A	1	2.45676661653334E-07	-6.4099342519607
H2AC20	1	5.87046075144422E-07	-5.85497
PDIK1L	1	1.46104237877312E-06	-5.82051297743921
INSRR	1	9.39492360706167E-07	-5.46795716829034
UQCRHL	1	1.81378419451999E-07	-5.43664800584082
NCSTN	1	0.0000931660145928077	-5.265823
PIK3CD	1	0.000395802657099616	-5.182913
AUNIP	1	0.000474911293405689	-5.09832136366346
EFCAB7	1	0.000355320899862462	-5.081032
MORN1	1	1.48800711380149E-06	-5.060842
ARPC5	1	0.0000400311829383267	-4.95032629501272
CTBS	1	0.00131717339652321	-4.72286800237388
PRKCZ	1	9.81634848803912E-06	-4.709016
MRPS15	1	4.75115826126341E-10	-4.46500317108559
VAV3	1	1.36982820668717E-07	-4.45761255058031
SPRR3	1	0.00200532121018657	-4.38456841489445
PTGS2	1	6.16892180232319E-06	-4.37628858981002
CD247	1	0.000978485247608566	-4.244992
BCAS2	1	7.66689315537127E-06	-4.133798
NUF2	1	0.0000320446449017045	-4.12682713475499
ARHGAP29-AS1	1	0.00116710084346551	-4.10468829966147
KIF17	1	0.000730484415244826	-4.10036660994657
MAST2	1	4.84447245363454E-06	-4.07692509036001
GBP2	1	0.000265126562569683	-4.049043
MYCL	1	0.00597830063996031	-3.97973269684067
MPZ	1	0.0000457197479978614	-3.96652876909592
SRSF10	1	0.0000609000519157206	-3.95086552160106
LINC02818	1	0.0000162408296410514	-3.95049
LOC105378671	1	0.0000682159547291919	-3.937661
LRIF1	1	0.0000123894129274159	-3.898416
TNFRSF25	1	0.000188310303617256	-3.85919
ZBED6	1	0.00091441900090292	-3.852934
LOC101929459	1	0.0000116909157682142	-3.7517591471903
PFDN2	1	0.0000501919017863703	-3.74736
F11R	1	0.0000232308495346489	-3.73802375263285
ORC1	1	9.77666464149784E-06	-3.73358011058075
SNRNP40	1	0.00117489980579126	-3.705834
CD2	1	0.00492989898281599	-3.684706
EYA3	1	3.27414284297868E-06	-3.623158
ASB17	1	0.000117339792097375	-3.603196
HSD52	1	5.24819756365264E-07	-3.58770794464954
LINC01688	1	1.7022538387778E-07	-3.56827395798467
SLC19A2	1	0.0000104514862882394	-3.5515441927977
MCL1	1	7.39697504566471E-07	-3.517084
CAP1	1	0.000589042213416269	-3.467675
RABIF	1	4.45680102277871E-06	-3.344397
LINC01650	1	0.000221270703322363	-3.332929
SPRR1B	1	0.00104601671019799	-3.33152035394703
LOC105378864	1	0.0000195899438365778	-3.324819
DPH2	1	0.0000223727321837265	-3.317842
NECAP2	1	0.000219213974176267	-3.309484
BPNT1	1	0.0000415448232960833	-3.304273
G0S2	1	0.0000133563903645735	-3.29624877671892
SNRPD2P2	1	0.0000121869688526481	-3.261425
DENND4B	1	0.0000755980241019905	-3.23110180271186
CD58	1	0.00084540926256439	-3.20032312291465
NEXN	1	0.0000274689816773156	-3.156503
LINC02791	1	0.00023966822383311	-3.08927862194527
KPRP	1	0.000509213099225677	-3.083574
RPS7P5	1	0.0020713292911507	-3.07429361561335
EPS15	1	0.000184412301402814	-3.018434
COPA	1	0.00853016979907495	-3.00375093093074
EGLN1	1	0.00634930392440222	-2.99711147292218
DNTTIP2	1	0.00438713152725974	-2.99449764744193
PROX1-AS1	1	0.000199138422382273	-2.985071
XCL2	1	0.00298615828843426	-2.966978
RALGPS2	1	0.000194504647204668	-2.950083
UBE2J2	1	0.0000382710968428739	-2.94830760419264
ZBTB7B	1	0.0189663929169359	-2.939363
PER3	1	0.00014568569453438	-2.938411
SMG7-AS1	1	0.00810979601745128	-2.93209355135241
PTPN22	1	0.00716776391140591	-2.930941
LOC105378885	1	0.00197516926669607	-2.9253
S100A9	1	0.000302277061244709	-2.91133535690725
OR1C1	1	0.000012275226871613	-2.90501
DMRTB1	1	0.000758306577899248	-2.85730341495401
APH1A	1	0.000137841754428789	-2.838293
PLEKHN1	1	0.000079821892931828	-2.83317897359649
KIF14	1	0.0023716508289986	-2.80296590292375
ISG15	1	0.00965950720508568	-2.74710839017241
ATF6	1	0.0112593038190014	-2.73855368208614
TMEM69	1	0.000899987290470751	-2.729499
HHLA3	1	0.000207100477454978	-2.715477
LOC101927711	1	0.000143942841218754	-2.712589
UBXN11	1	0.00386926613075454	-2.702274
CD55	1	0.000456171622384373	-2.698808
AHCTF1	1	2.31888305461725E-07	-2.690233
TACSTD2	1	0.0000574977983559999	-2.686785
SNX27	1	0.000799248811753123	-2.68088546788686
RCOR3	1	0.00161205211838612	-2.67217589196886
FLG2	1	0.00521204129350808	-2.66922146815176
MRPL20	1	0.0123535479027762	-2.656653
PGD	1	0.000373963309883488	-2.64588925659843
AKNAD1	1	0.000329555086475669	-2.64315
KCNJ9	1	0.000372641865991144	-2.62856896072807
DUSP10	1	0.00224467598751699	-2.62466280617558
SSR2	1	0.000975408895060862	-2.61507402431293
ACBD3	1	5.84641935622125E-08	-2.61038113720508
LINC01527	1	0.000488550088549147	-2.608763
RGS1	1	0.00030979415267639	-2.60724
TRAPPC3	1	0.00961678915183668	-2.602469
ELOVL1	1	0.00117780152494209	-2.591775
SPRR1A	1	0.000400694250450851	-2.586258
PLEKHM2	1	0.0000123840323302499	-2.57152379983415
SCMH1	1	0.00036241570016001	-2.55194115423581
RIIAD1	1	0.000180315891191646	-2.548925
LIN9	1	0.000868077109243592	-2.54830611594118
PTPRC	1	0.00552844097553468	-2.548159
LMX1A-AS1	1	0.000410911213120666	-2.5460990496663
PTBP2	1	0.0111003118169758	-2.53999771086305
LINC02806	1	0.00595861579685147	-2.538823
NOL9	1	0.00154507755283174	-2.536547
CHD5	1	0.00149281184562168	-2.478874
RPL5	1	0.00204486618489291	-2.43460792220364
TMCO2	1	5.71031570556925E-07	-2.421114
FCMR	1	0.000677213777048218	-2.40359057931919
RAD54L	1	0.00510418219974028	-2.39372
LINC02776	1	0.00561273324659151	-2.36923644346982
LINC01696	1	0.0034816249916468	-2.34768973173738
LOC105372918	1	0.00838579646926059	-2.3465645959337
CDKN2C	1	0.00494142645028063	-2.30243468850055
CRABP2	1	0.000132078457340125	-2.2912812900758
ZYG11B	1	0.000335516537102745	-2.285547309201
DENND2D	1	0.000710747910339301	-2.28462730985157
RAB7B	1	0.011146262352003	-2.2707871489896
LOC729737	1	0.000888339986672872	-2.239098
H2BC21	1	0.0132029182443646	-2.222458
LOC102724429	1	0.0000533422814898706	-2.20957
LOC100288175	1	0.0000719021018390733	-2.19392886631886
TRIM17	1	0.00325619572961588	-2.182463
CD34	1	0.00430668390912622	-2.17882766134861
CDC7	1	0.00401638252471534	-2.16524137702845
SELENON	1	0.000554943629061185	-2.136806
OTUD7B	1	0.00937239521065498	-2.123924
GJB3	1	0.000457621718109173	-2.119359
NPPA	1	0.00516173167692985	-2.10623060915709
DRAM2	1	0.00809057335320944	-2.087879
AGO1	1	0.000728198014827452	-2.083043
OBSCN	1	0.00896147200033936	-2.08301284892074
C1orf56	1	0.0083328245723541	-2.07047424779671
EPHB2	1	0.0139145475827648	-2.05282162567794
HMGB4	1	0.0128882173295406	-2.048506
UBR4	1	0.000294949732498677	-2.04849569259123
SPSB1	1	0.000769050743797693	-2.046468
CLCA2	1	0.00440769679560593	-2.03722137522682
CLSTN1	1	7.33357875511976E-06	-2.02745804229383
MRPS21	1	0.00643380324759923	-2.02262082918207

## Sheet: spII (comp spII-spI)
Symbol	chromosome	p_spermatocyte2vsspermatocyte1	fc_spermatocyte2vsspermatocyte1
SLC9B1P1	Y	0.0000679775958571783	10.5476985441879
USP9Y	Y	0.000552233426431453	7.79727682037619
LOC105377231	Y	0.00433746111036721	3.51577238042393
RPS4Y2	Y	0.00657033509280418	2.77173051609295
TTTY14	Y	0.000234311894865432	2.70098996458826
PPP2R3B	X|Y	0.000216359113145604	4.483341037094
CD99	X|Y	0.000124211631601563	4.05950065131649
SLC25A6	X|Y	0.0106188444213206	2.90235687729142
OTUD5	X	0.0000102547140373527	14.468450599193
UBE2DNL	X	6.08028056726862E-07	13.7125170499621
TEX13C	X	3.04134612074725E-07	12.1059092640448
GCNA	X	1.56606647334066E-06	11.3136814026384
TSPYL2	X	3.45525256733158E-08	10.9734554154702
APOO	X	0.00024301653464138	10.2839908772411
VBP1	X	9.65286770499802E-06	10.2578746674477
NCBP2L	X	0.000363587292982697	9.66509610195051
H2AP	X	0.0000303616748884921	9.18494078489979
FAM47A	X	0.0100878945754476	8.7509653436319
GPC3	X	1.19943853709198E-06	8.58547913547215
LOC107985692	X	2.84598258218847E-08	8.54195815883519
BEND2	X	1.32897863691688E-07	8.40058968585909
FAM9B	X	1.9989701843892E-07	8.34238949185493
PHF6	X	1.02634675912255E-07	8.11314320500023
CCDC22	X	0.0000747511181909429	7.86478859705104
LOC101928128	X	1.47362828945108E-07	7.53653118065325
SPANXN4	X	8.60944696988594E-06	7.22472986587667
OTUD6A	X	0.0000746347788224579	7.14762825861848
ZNF711	X	8.84132211928431E-07	6.84727916948382
MIR421	X	0.014663179843257	6.77650897607935
PUDP	X	0.00274901747793728	6.5070307968706
MAGT1	X	1.19289503110344E-08	6.49759797554379
CT83	X	2.61587466695345E-06	6.336241
AIFM1	X	1.19840581980591E-08	6.18553036277408
ACOT9	X	0.000706807392743886	6.17993879816729
CYSLTR1	X	0.00216629043980768	6.11960870573769
TAF9B	X	7.92125882471135E-06	5.94169646844608
PNMA5	X	0.0000463517825415908	5.71672670723064
SSX1	X	0.0000131350972635715	5.714208
NKAP	X	0.0000944086233691397	5.69938645706763
RBMX2	X	0.0000131737054675496	5.53627899765594
GAGE12J	X	0.0000145742841290809	5.4726610280633
TRMT2B	X	0.0000117639817863785	5.4444786078846
SSX3	X	6.8964269534497E-07	5.44344169536074
KLHL13	X	0.0000340220191209903	5.440979
MRRFP1	X	0.0054364396514342	5.34283093524025
HSFX4	X	0.000931020473785604	5.32991770821797
ATXN3L	X	4.44805372688555E-07	5.10485476315763
EIF2S3	X	2.12511003489982E-06	5.04660813724625
ZCCHC13	X	0.000193837547466915	4.987242
TCEAL8	X	0.00189632982390307	4.841688
ARMCX6	X	3.49414235648178E-06	4.7346
TEX13A	X	0.000681593533303591	4.681748
DDX3X	X	0.000515629214167143	4.585424
HCFC1	X	0.0000610192802294229	4.56128232801669
TCEAL1	X	0.000341813127013056	4.55273383812478
ETDA	X	1.72018517566064E-06	4.50059850155176
ELF4	X	0.0000120704840266925	4.48420682982133
AKAP4	X	0.0000765949547715865	4.46415726602228
SEPTIN6	X	0.00107011559740365	4.39687818453917
SH3KBP1	X	0.000502001754587064	4.3273087409303
CTPS2	X	0.000247420255670038	4.32237851571719
PAGE4	X	0.0000442836112754387	4.1558398941661
LOC286437	X	0.000075230266712167	4.07325623934146
ZMYM3	X	0.000599751384338531	3.91933001406444
LOC105373383	X	0.000160643377581625	3.852826
RHOXF1	X	0.000125665651348392	3.688114
PDK3	X	0.000328663527536363	3.654273
PNMA6E	X	0.0000505419933312286	3.630454
UBE2A	X	8.81593329702677E-06	3.601633
KRT18P11	X	0.00305542332834014	3.49552181356218
PASD1	X	0.0002769799947904	3.48168372507088
XIAP	X	5.4263925205789E-07	3.44614686511315
FGD1	X	0.0000042525449413871	3.40451775056217
SLC25A43	X	0.000591779360156651	3.37308427870186
RRAGB	X	0.00186279135052102	3.34924895727277
UBQLN2	X	0.000812145189127338	3.04419515065657
SH2D1A	X	0.0000288701071341369	3.03821468853577
BRCC3	X	0.000635889650193739	3.01567787383215
SMS	X	0.00332105620971958	2.8146809130582
SPANXB1	X	0.0000651856020777747	2.81185517552696
RLIM	X	0.000150725011087107	2.80665535468609
POF1B	X	0.00412437691062986	2.76987842114279
CHM	X	0.0000405279649649021	2.750266
MAGEB1	X	0.00163382716354502	2.750011
PDZD11	X	0.000239958606492808	2.74795799567382
IL13RA2	X	0.000295201820419952	2.704094
ACSL4	X	0.0000428494425671007	2.693684
GLA	X	0.000456213270820774	2.640404
STAG2	X	0.000775950390069237	2.635418
ARMCX3	X	0.00171169464689261	2.62236423503714
RBM3	X	3.4563981228221E-07	2.618225
ZXDB	X	0.0153004278354161	2.49281266141125
MAP7D3	X	0.0180028475732526	2.45271541355005
ZNF275	X	0.00471265490867641	2.371521
FOXR2	X	0.00387208442008871	2.29354372115078
LOC105373174	X	0.0149643779465006	2.28770925420725
ACTRT1	X	0.000428766190455293	2.272455
CXorf66	X	0.0010052983304598	2.18933010840712
SMIM9	X	0.00114939434559995	2.12419048646106
USP9X	X	0.00420626911067736	2.11739968294423
KDM5C	X	0.00141639189770895	2.00735087806637
POM121L1P	22	1.23301049693041E-07	24.5589330606531
LOC100996404	22	1.21662224024591E-07	14.1074662954581
MPST	22	1.66824110500897E-06	12.6568622521949
NEFH	22	9.93926187490186E-07	11.5133429910268
SEPTIN3	22	0.000894587758926145	10.8745743172062
UPK3A	22	0.0000314841733063626	10.4127141218663
MORC2-AS1	22	3.26488365576778E-08	8.91152700380795
LOC105373100	22	0.000159192915629817	7.545534
SMC1B	22	1.14424078171309E-07	7.524
CCDC134	22	0.0000829258095131603	7.51477797678404
MAFF	22	1.03843745975228E-06	7.45599237711437
MIR649	22	0.0000213251306961596	7.28037761703507
EP300	22	0.0000153789709310622	6.95134006342013
LINC01664	22	0.00485203006022843	6.788966143535
C22orf31	22	0.00003141184266613	6.71117198408927
LOC100506271	22	1.81108040701331E-07	6.66256673539995
TOM1	22	0.0000105032733087249	6.62484116139508
PKDREJ	22	0.0000253992160868139	6.58808552613905
ATXN10	22	0.0000229534923400667	6.46137990239394
RIBC2	22	7.25839869539575E-06	6.28076364070666
UFD1	22	0.000925427853733869	6.12107800769677
DRICH1	22	0.0000120662499782403	6.07661530294302
TYMP	22	0.00144143361314803	5.97212542306435
IGLV1-36	22	0.000222338874030722	5.84127
SNAP29	22	0.0000268744720924404	5.657784
ARSA	22	0.0017058813747374	5.63903046463783
MFNG	22	0.00152679012278205	5.55172630641946
CECR2	22	0.0000150288257921566	5.372708
SMTN	22	0.0000581863845268642	5.1042431646475
OSM	22	0.000162674417667534	5.00142508644291
SCUBE1	22	0.0081238515279154	4.97636327720961
IGLV3-19	22	0.00105176415601169	4.58205327158892
RFPL3S	22	0.000226977807018213	4.40883197330818
RANGAP1	22	4.50029958910145E-06	3.93419229654528
ADSL	22	0.000179652611498722	3.8376792797882
CSF2RB	22	0.00185194342758626	3.80472315733577
XKR3	22	0.0000696883163974854	3.38206197969656
IGLV2-14	22	0.000683201340964269	3.339389
EFCAB6	22	0.00128888154242818	3.295747130172
DMC1	22	0.000109652300370572	3.25477693162421
TSSK2	22	0.00252104065513056	3.16456386200481
PPM1F	22	0.00382479605240128	3.14763463925363
C22orf23	22	1.63396805557579E-06	3.093916
TFIP11	22	0.00423041773064926	3.07177243371266
CLTCL1	22	0.00015787970066684	3.05187074055726
LOC105373000	22	0.00533791405733143	3.04209835574955
XRCC6	22	0.00188548229805822	3.03880082614403
MIF	22	0.000218270597986424	2.935648
MED15	22	0.003041312973153	2.91247758163
GAL3ST1	22	0.0000896483066689521	2.77170877808234
TUBGCP6	22	0.000510334165949236	2.47731758200873
MIR4534	22	0.00010449710595155	2.4690788882065
FAM230B	22	0.00647455014727979	2.4558984165512
MAPK1	22	0.00275020402766699	2.413774
MYH9	22	0.00101271850539557	2.14993301748247
PKNOX1	21	0.0000998804801160916	8.71362774951315
LOC107985505	21	5.65821957987992E-06	7.88627546626893
ZNF295-AS1	21	0.00788591126029956	6.85457292858646
LINC00314	21	0.00823538501619826	6.26629522470652
NCAM2	21	0.00127111144949559	6.19954972982963
FAM207A	21	6.61050580584678E-07	5.55099567367833
TRPM2	21	0.000240610346887644	5.51026237593668
ETS2	21	0.000403464361447748	5.49895386402739
POTED	21	0.0000467162672544372	5.27448179418426
USP25	21	0.000014090921518934	4.80931384137207
LOC101930094	21	0.000118361421686305	4.38253284456452
MX2	21	0.000150145564727836	4.27282579416686
LOC105372750	21	2.09962354248068E-06	4.05165348728544
ADAMTS5	21	0.000323975396962991	3.57226492911746
TIAM1	21	0.00160399364931816	3.512066
IFNGR2	21	0.0109228566979465	3.50124390027368
SIM2	21	0.000370223675963098	3.29741720996299
BRWD1-AS2	21	0.000255398334956735	2.46674492570042
ADARB1	21	0.000559824919568096	2.414451
YBEY	21	0.0000781635851689634	2.40013508996096
SLC5A3	21	0.0000747160031198223	2.260874
C21orf62-AS1	21	0.000179681651149943	2.10175853623438
MRPL39	21	0.00210504628769153	2.06529452118469
TP53TG5	20	8.86167223730255E-06	17.1787576289577
SUN5	20	1.26023418458688E-07	13.1912689926903
CHGB	20	0.0000057394216990977	12.202103795621
L3MBTL1	20	0.000634231776612734	11.6197932483636
GSS	20	0.0000324646152569541	11.5617063831135
C20orf96	20	0.000016354692318916	11.1519415353297
PHF20	20	0.00026797831049239	10.1201890186382
STAU1	20	0.0000524257922960745	9.71336531555501
DUSP15	20	4.44441201619409E-06	9.6706952064306
PRNT	20	0.0000352966489975406	7.87447302708813
RBM12	20	0.0000240998939619622	7.68038976071777
TTLL9	20	2.90540459459965E-08	7.40218326995302
OPRL1	20	0.00018273428743663	7.08828727634212
LOC643406	20	0.0000328098146814476	7.071171
LOC107985433	20	0.0000107255464168563	6.94334449658755
TCFL5	20	0.0000580341846312951	6.85169188940744
LINC00654	20	0.0000183213649870898	6.617341
LOC105372725	20	8.46623108650479E-06	6.61718350474692
TMEM239	20	4.56927228137316E-06	6.53212040798367
PCNA	20	6.24509065914768E-06	6.47474725521931
CTCFL	20	2.09809538664841E-08	6.24575837355465
LOC105376980	20	0.000392871977828876	6.21059535470019
CRLS1	20	0.0000512316662311922	6.1363727941891
LOC105372640	20	2.97613635695376E-07	5.96189616073991
HAR1B	20	0.0000911569639999469	5.86440511109899
STK4	20	0.0011833040951932	5.78089809797572
RALGAPB	20	1.54989144841322E-06	5.67128556682951
MYL9	20	0.00154480214831946	5.65360783197246
TRMT6	20	0.000234172112226043	5.44713367965053
SEL1L2	20	0.0150010243938493	5.09489882602623
COMMD7	20	0.000125926059363956	5.08355710691967
PCNA-AS1	20	0.00122595888823699	4.98400518909673
RNU7-6P	20	0.000298026096304964	4.716968
CABLES2	20	4.83852446022202E-06	4.496507
MAFB	20	0.000622777331869724	4.48924607121752
GTSF1L	20	0.0000040088123017328	4.29640487403363
TOP1	20	0.000778433510055713	4.11923857875188
SPAG4	20	0.00109053116543311	3.96304759736017
SMIM25	20	0.000182376888792661	3.89655813478042
SDC4	20	0.0054717580627808	3.89400997857195
POFUT1	20	0.0063352894045991	3.75873781070557
MMP24	20	0.000349488841304612	3.697365
UQCC1	20	1.59077696507148E-06	3.51187449400943
MRGBP	20	0.000607418426937115	3.44957085162309
LOC149935	20	0.00136325185563163	3.43898602127624
ZNFX1	20	0.000396940659405743	3.369666
RRBP1	20	0.000241437824919941	3.368167
PTPRA	20	0.000227846904088001	3.03379674119371
THBD	20	0.000702117768907481	2.89791599590725
RBBP9	20	0.000134900563764822	2.87325827128345
C20orf141	20	0.00285665142471741	2.77536210719691
LOC105372645	20	0.00144842295216363	2.73104329174986
LOC112268268	20	0.00637156145328726	2.72078380485785
DBNDD2	20	0.00044771610301907	2.665224
ROMO1	20	0.0151088255714737	2.66072411345596
MIR663AHG	20	0.0122266383751421	2.434806
CSE1L-AS1	20	0.00273972046400818	2.42333572063074
OSBPL2	20	0.00148412093996501	2.37152158140091
INSM1	20	0.0000453802396422063	2.37074256326898
RAB22A	20	0.00086251025079447	2.3278278085138
BPIFB2	20	0.0021911159454876	2.29880234929279
SLPI	20	0.000669306729252191	2.182189
RASSF2	20	0.00594359806446032	2.181839
DEFB118	20	0.00973670795088108	2.037623
HM13	20	0.000575330566913061	2.0218302809339
OR7D2	19	0.0000446052381416761	19.9618502745795
TMEM147	19	0.0000375721752871576	17.9890860569188
ANO8	19	8.97591517720481E-07	12.9112227758419
REEP6	19	4.09710311638595E-06	12.715495584598
ZNF792	19	0.0000195152297582717	10.431891571361
TSEN34	19	0.000271008714508384	9.87706014650809
RPS19	19	0.0000086199192769275	9.66829808493178
EEF2	19	1.16392191136385E-06	9.51827337341943
RNF225	19	0.0090213115513893	9.44312090982324
HAUS5	19	0.0000115261040803176	9.14675768911639
LOC105372430	19	0.000748393050412605	8.93760767134125
PRSS57	19	0.00199977633609828	8.79978012692124
ZNF473	19	0.00215553092827486	8.73218595092703
RASGRP4	19	0.0196460664755153	8.35302057177823
PRR22	19	0.0000386381444069618	8.29923237074691
SYCE2	19	0.00101404919266305	8.07930560803241
ANKRD27	19	1.15444720218924E-06	8.03842822528165
OAZ1	19	0.0000126732754818291	7.94734944589622
CAPNS1	19	1.75078372234859E-07	7.79759562769045
KRTDAP	19	0.000263011576732142	7.70942394556001
NLRP12	19	0.000166156298831656	7.64487048479661
POLR2I	19	8.53891312099359E-07	7.63842836347464
LOC105372377	19	4.00568444052227E-06	7.43764065604255
PEG3-AS1	19	0.0000102760534459642	7.418533
TNNI3	19	0.00771863005049824	7.307964
SAFB	19	0.000191198850084617	7.18634526919829
FXYD3	19	0.0000502642522386155	7.12097707034835
ZNF546	19	0.000127084377053396	6.97404891477977
ACSBG2	19	1.6618972521986E-08	6.9173308852577
ZIM2	19	4.00948967278566E-06	6.90392538412416
DNAJB1	19	2.45959958772718E-06	6.78084382600787
ALKBH7	19	1.09245971486043E-06	6.75686307854362
CCDC130	19	0.0000289474749285255	6.746537
TPM4	19	0.00622402695390396	6.62677356325242
THOP1	19	0.000037195018299048	6.55718017119235
STK11	19	0.0000413628117717563	6.42151095311835
GRIK5	19	0.00601742364232845	6.32129066529201
C19orf57	19	3.73642193084073E-06	6.231635
ZNF329	19	0.000116890122906645	6.200655
EIF3G	19	7.41350295681158E-06	6.14440870568669
FUT1	19	0.0000128803868154851	5.99407790790441
TIMM50	19	0.00121003735422487	5.9416124686664
PEG3	19	0.0000113227126317152	5.82615467241774
LOC112268245	19	6.19915050366862E-07	5.821383
CGB3	19	0.000023620012672536	5.73800411861157
CASP14	19	0.000553041581874063	5.5033248718633
ZNF667-AS1	19	0.000214041722061334	5.41396402970409
MYO9B	19	0.001053069560887	5.37244348280088
PNMA8A	19	0.0000011346902042905	5.36170396144742
SIGLEC14	19	0.00301571141162598	5.34662709230189
ZNF790-AS1	19	0.0000442373408815974	5.304731
C2CD4C	19	0.00709140490240496	5.28676013147799
ZNF559	19	0.00313593357109528	5.27638071420817
DUS3L	19	3.85408543208515E-06	5.24421211141885
SAFB2	19	0.00149891128590276	5.22045341448319
TNFSF9	19	0.000352695483385768	5.20287504082007
LRFN3	19	0.00113714687880438	5.17295021802782
LOC105376899	19	0.000170270249118064	5.09409194072442
ATP8B3	19	9.51997052982155E-06	5.02488087250135
ANGPTL6	19	0.0159699675667392	4.894318
GGN	19	1.38965028350524E-07	4.894121
B3GNT8	19	0.0000441346598730335	4.89243255291779
LYPD3	19	0.00032912961408352	4.81288150456384
PRKD2	19	0.0000279921951457032	4.80585975294443
SUGP2	19	0.0000661168926030869	4.77627575939991
PLEKHJ1	19	0.000622264435398742	4.676805
TMEM238	19	0.000103330363236808	4.63167527765859
IQCN	19	0.0000176641731931968	4.62995704323658
PSMD8	19	0.0000482037016100869	4.59931536005661
ZNF577	19	0.0000946170455468254	4.56107588977498
THEG5	19	0.0000550114265519256	4.51568438755925
POLRMT	19	0.0000241093312580462	4.44151389617977
ZNF571-AS1	19	0.00209176542361848	4.389726
URI1	19	3.29659737097555E-06	4.33000131933505
CATSPERG	19	2.67099116715813E-07	4.32676681660103
PIH1D1	19	0.00190741074492124	4.25226700882586
TLE5	19	0.000968842059281654	4.23094675495172
ZBTB45	19	0.000878828812502853	4.17672340695705
CLASRP	19	0.00375710981859205	4.1338475307624
CEBPA	19	0.000569183984847362	4.10683446432207
EMP3	19	0.000513493533302881	4.07676897175431
ELOCP29	19	0.000223788453637991	4.06020890049087
KLC3	19	0.0000746828299191422	4.02713437318662
SAE1	19	0.000409945292247409	3.98355
SULT2B1	19	0.00509884408779656	3.97286881117081
ZNF850	19	6.07670764990433E-06	3.93782394869665
LYPD4	19	0.001324844678911	3.93459792618965
TNNT1	19	0.00775755989176152	3.91712002393536
KXD1	19	0.0000313050357134708	3.89993331391976
USF2	19	0.0000113085479999365	3.89879052926477
ZNF791	19	0.0000735023312656471	3.857324
RPL36	19	0.00010786208617566	3.736414
HNRNPUL1	19	0.000910355779933577	3.73203202384019
LOC284454	19	0.000102801095196771	3.69444719494569
ACER1	19	0.000499133690233846	3.6674095910563
BCKDHA	19	5.99084212762689E-06	3.64170291935147
MAP2K7	19	0.00072269827553327	3.63775199726539
U2AF2	19	0.000308752968480234	3.5432480039679
GATAD2A	19	0.00100748520877965	3.51046424662329
RPS9	19	0.0000571607996831503	3.49303991435487
DMRTC2	19	0.000127021845992392	3.48784459535841
SIN3B	19	0.0000231811214864134	3.44138032728435
MCOLN1	19	0.00007801292384756	3.42270952735073
SCGB2B2	19	0.000601480593564248	3.41994224830372
LENG9	19	0.00074190809972979	3.41755541797201
POLR2E	19	1.97504599626991E-06	3.345789
SLC6A16	19	0.0000101421403568501	3.342451
DOT1L	19	0.00124508840627078	3.314056
CD79A	19	0.000120464150456941	3.30961724972271
FGF21	19	0.0011621670024192	3.301794
ZNF121	19	4.04279334029492E-06	3.163346
IZUMO1	19	0.00123140383808577	3.140919
MOB3A	19	0.0183158776858911	3.12996
AP1M1	19	0.000186303737551814	3.09998210538804
LIN7B	19	0.015319242995817	2.99618169420696
SPACA6	19	0.0198915047359011	2.94778996747676
ETHE1	19	0.00427602019051927	2.93585396722181
PIAS4	19	0.000231308983790313	2.81837975547906
CHAF1A	19	0.00375097463660431	2.785462
MKNK2	19	0.0000141934958555204	2.74981286099991
MIR181D	19	1.75860991918922E-07	2.746924
RSPH6A	19	0.000447408324287277	2.73134136496417
TEX45	19	0.000258831443249943	2.720177
SLC39A3	19	0.000337494394549635	2.666691
PCSK4	19	0.0000750407583256705	2.641695
LOC105372348	19	0.00930817831110122	2.63498899284667
RNASEH2A	19	0.000122632343416067	2.574868
NDUFS7	19	0.000604656804869124	2.50765521630437
NUCB1-AS1	19	0.00685232949685851	2.47612442101467
PRKCSH	19	0.000397292845375353	2.45095752522583
RPS9P4	19	0.00187906198654802	2.435957
CFD	19	0.000449888171520721	2.42801203207098
LILRA5	19	0.0000354165034036065	2.3810415782433
TSHZ3	19	0.018008610932824	2.36162524531115
MIR150	19	0.00204626255718445	2.32598175753169
PALM	19	0.00310394764317607	2.3226652189468
MYO1F	19	0.000318756496548518	2.322328
MAP3K10	19	0.0115320774363489	2.319422
CDKN2D	19	0.00312597423839166	2.26138
LINC01859	19	0.000354181163800954	2.21167185644745
DNAAF3	19	0.00180673693923043	2.153686
ZNF829	19	0.000156732962053039	2.05577
ZNF397	18	0.000126859525458963	10.7274998753613
DSC3	18	0.0000230505134086944	9.78165675199798
GREB1L	18	0.0000484902166523027	8.81344758118186
L3MBTL4	18	6.92479544470451E-07	8.61862764660144
HDHD2	18	0.0000115860320193311	7.66910474305444
LOC102724397	18	3.81172753572344E-07	7.65869406848715
ESCO1	18	0.0000125252848568304	6.589768
DYM	18	6.63746904282001E-06	6.34827511581737
TXNDC2	18	9.99524162860389E-06	6.34244986783559
C18orf61	18	2.38042036184686E-06	6.234352
LINC00909	18	0.0000925996138333822	6.00966823838051
C18orf21	18	0.0000385643269640048	5.90752259520257
C18orf63	18	0.0000551976791111221	5.89315333446793
LINC01478	18	0.0000186816638534716	5.85035494377696
LOC100505797	18	0.00146554009632493	5.84230302787376
ZNF407	18	0.00469107031221773	5.44668
FBXO15	18	0.000030765354869573	5.38993887774915
LOC105376874	18	6.07961979133347E-06	5.09724547195041
AFG3L2	18	0.00354293844776586	4.98904671259499
CNDP2	18	0.0000029357815789271	4.87929324616979
KIAA1328	18	0.000232488876579993	4.81183228461881
RPRD1A	18	0.000835606009500828	4.78867032621447
ROCK1	18	0.0000075413775715757	4.72657738887931
ZNF236	18	0.000645837573664864	4.41113062715309
BOD1L2	18	5.41644506567804E-06	4.34295115412961
LINC01255	18	0.0000205456088772361	3.83555242938547
SNORD58A	18	0.0005664348438046	3.648956
LOC104968399	18	0.0000193346788231005	3.62730023286437
TAF4B	18	2.54082008384878E-06	3.4652962401614
ASXL3	18	0.000522628377297694	3.44400662742407
SERPINB2	18	0.000404409329969087	3.26407087363013
ANKRD30B	18	0.0000349456247327875	3.20233240985233
ZADH2	18	0.00102267949435931	2.988741
SERPINB3	18	0.000234636215388336	2.91647083105278
LINC01901	18	0.00650364532203589	2.90889982598678
CDH2	18	0.00126051896058978	2.84361
PPP4R1	18	0.00119233838254171	2.81589038225779
LINC01919	18	0.00106935757479299	2.591581
PSTPIP2	18	0.00190336934858187	2.470592
HMSD	18	0.000151632727355918	2.4569964045669
SERPINB10	18	0.000521322414267428	2.23569372966295
RNF152	18	0.000449671853222781	2.160797
CENPX	17	0.0000307022944828239	15.6979581071074
SPATA32	17	0.0000462290274317246	13.7354045439168
RPS6KB1	17	0.0000339308103991453	12.1409182767296
TADA2A	17	1.13990820990524E-07	11.5896079423879
PHF12	17	0.0000044538820106568	10.9786723792274
ZACN	17	0.00250477524551201	10.76527
HMGN2P15	17	2.49465955937445E-06	10.617991317703
SPDYE4	17	0.0000493900410357099	10.479222078105
EZH1	17	0.00515564816601816	9.97277324394989
LOC101927367	17	3.87296577489517E-08	9.83937979530095
COPS3	17	0.0000695349746411946	8.96127224585458
STX8	17	8.08423217492595E-08	8.72905470002877
MFSD11	17	0.0000287814199658622	8.04156580192728
CTNS	17	7.53637287704598E-08	7.98106251916244
ZNF624	17	2.63341435404268E-07	7.96006716089635
NMT1	17	0.0000002722774116076	7.733751
LOC105371430	17	0.0000609399956459462	7.71755382771805
MYH10	17	0.000696250052037524	7.61967807534034
LOC105371544	17	3.74556790039373E-07	7.55069952263672
FLII	17	0.0000010394908491447	7.489874
TSR1	17	0.0000218816353084461	7.40799567942414
PROCA1	17	0.0000495046688254961	7.39482446213128
PHF23	17	0.0003473749407227	7.1217393688456
ZNF232	17	0.00049775828053328	7.04082475666832
CACNA1G	17	0.000187514116224596	6.96820966706415
NBR1	17	0.0000306213153304903	6.841936
TMEM199	17	0.0018627436124818	6.80366
COX11	17	2.89251350756383E-07	6.79134957719231
MBTD1	17	0.0000248375547466226	6.53431071008021
USP6	17	0.000130130170496846	6.51494774921384
CCDC137	17	0.00320140862554563	6.48024857978026
LOC101927060	17	0.0000231738916605947	6.46154746783058
CLUH	17	0.0000540233080367813	6.44471324104809
PSMD3	17	3.88183604942831E-06	6.4443652364387
NDUFAF8	17	0.0000989952737773327	6.37190267790935
GPATCH8	17	7.55262737936228E-07	6.05618338195826
SLC9A3R1	17	0.000107925839181312	6.02849982179897
CDRT15L2	17	0.000123538196401155	6.0226945058065
TLCD3A	17	0.00174592227319759	5.94944828667131
BRCA1	17	0.000078281811016379	5.730489
DERL2	17	0.00176769111019126	5.705442
FBXO39	17	2.01215176648007E-06	5.65778039686217
KRT23	17	0.000105711534810351	5.58945957381811
MRPL27	17	0.0000697964195661423	5.47113943102138
TTLL6	17	0.0000132875625891168	5.33858290398883
LRRC59	17	0.00157158936913359	5.335385
MIR3064	17	0.0000825679562258051	5.27320847368279
LOC105371792	17	0.0000798973402452326	5.25029839807135
HEXD	17	0.000173145634518803	5.187746
SPATA20	17	3.14527043177396E-06	5.14247294915537
B9D1	17	0.0000303673486751233	5.0471007584062
SLC25A39	17	0.000318349438007458	5.04597811814027
TMEM99	17	5.82675604786086E-07	5.01292382836093
NOL11	17	0.0000204151887401856	5.0010415352591
CYGB	17	0.0000274395453121755	4.93740275196016
PAFAH1B1	17	0.0117217465271088	4.93160431034305
C17orf64	17	6.24370558840767E-06	4.81409803620722
ERBB2	17	0.000250545477798619	4.65115303672137
ABCA5	17	0.0000449331896573057	4.61853211553145
CPD	17	0.000590371047047399	4.60505657497729
HGS	17	0.0000289386155191228	4.57052660142178
ENO3	17	0.0000293099527708927	4.503435
TEKT1	17	0.000364909641292906	4.320892
MPP2	17	6.59596480309465E-06	4.305728
LOC107985090	17	0.00339978182335858	4.264506
TAOK1	17	0.0000131606394333339	4.22871200624767
LOC105371508	17	0.000206065113521678	4.20326846567389
LOC102723961	17	0.000794729594735635	4.19277357005776
SYNRG	17	5.51061526414231E-06	4.16923760678878
BORCS6	17	0.000172689212748752	4.15804426433779
SREBF1	17	0.000163615345238126	4.14003233528351
HEXIM1	17	0.000108535116045529	4.02697534664839
LOC105371745	17	0.0011847449137054	3.99103315877723
FAM104A	17	6.83462293498312E-06	3.94703484124307
TMUB2	17	0.00175621647630684	3.940839
BPTF	17	5.92941423653347E-06	3.786218
NUP85	17	0.0000182584865020466	3.76855623275193
COX10	17	0.0000123621111378484	3.7453810979469
CXCL16	17	0.000122272786005557	3.61654582761288
ST6GALNAC2	17	0.000368215188164141	3.55091119222759
SYNGR2	17	0.0000626251339488495	3.453599
MYBBP1A	17	0.00246118145905245	3.4229921235394
SNORD10	17	0.000324041735265047	3.381386
NUP88	17	0.00011964367159691	3.36653361706556
ICAM2	17	0.00144308783922592	3.34097494701846
GPS2	17	0.0000741044306047549	3.23219
SGSH	17	6.84306380412134E-06	3.2102597202219
TNS4	17	0.00116327578085809	3.091351
LOC112268194	17	0.000185853359334193	3.089295
TCAP	17	2.43347791226575E-06	3.05184346774839
MYH2	17	0.00193121862359114	3.01240925765727
EIF4A3	17	0.000421548434661349	2.97340229858532
SEPTIN4	17	0.0000274723938103908	2.95926930657582
SMCR8	17	0.00221297409790197	2.88512700843123
VMP1	17	0.0147484527270526	2.80486959499282
EFCAB3	17	0.000210827383195366	2.749264
DCXR	17	0.00011362364169234	2.71471221397942
YWHAE	17	0.000287974709314001	2.69346435279063
KCNJ2-AS1	17	0.0017526763237906	2.67392055390763
STAT3	17	0.0151215396699471	2.577791909264
ADORA2B	17	0.00216622064283602	2.56072459252842
LOC100130370	17	0.00358050392135547	2.48326
EXOC7	17	0.00311823129620188	2.47566693336137
GJD3	17	0.0000115042094261127	2.45754435163939
UBTF	17	0.00515291300769135	2.44947592958931
C1QBP	17	0.0032730028838643	2.410247
DHX58	17	0.000129845073742788	2.3277858337092
METRNL	17	0.0156772376240841	2.322458
TLK2	17	0.001023362538563	2.26008935623861
LIMD2	17	0.0171016309066118	2.25282067685898
EFCAB13	17	0.0120503646915799	2.23064582184073
CYB5D1	17	0.0110155873689219	2.20883498670123
CLTC	17	0.0163897932331947	2.19394573574575
BIRC5	17	0.019508589096538	2.13186200628333
SMURF2	17	0.000397294828283236	2.13118815790408
SNORA48	17	0.0191666910332957	2.11129852193101
EPN2	17	0.0011222090506603	2.09156296028149
ANKRD40	17	0.000120298174187437	2.037505
DCTPP1	16	0.0000381553577514479	13.799145873993
LINC02169	16	7.9941576153019E-07	12.3188692300295
C16orf92	16	0.00519705872750123	11.3233371019525
LOC105371116	16	8.29112717499756E-06	11.2818033195449
GINS2	16	0.0000462849731941324	9.73427987715286
CRISPLD2	16	0.00177541432122589	9.0363716343369
TUFM	16	0.000040501511509763	8.88817448637059
KNOP1	16	0.000229914850298759	8.64543635051131
ITGAX	16	0.00145503064411874	8.30807350477141
TIGD7	16	0.00168089222165749	8.23638792302662
PHKG2	16	0.000328575338754097	8.03238069022813
PRM1	16	0.000596542198770527	7.75348284231103
VWA3A	16	0.0000411775323961363	7.64386772784527
PRSS54	16	0.0000402772158136851	7.594925
ANTKMT	16	0.000703119864884499	7.55188691461754
LOC105371335	16	0.0000386235617333373	7.50664728908559
TP53TG3HP	16	1.78737110561186E-06	6.79221035413701
LINC02165	16	0.000138188136386269	6.668179
TCF25	16	0.000228608002815872	6.61527699988002
ANKS3	16	0.00272304091841364	6.45899439599427
DDX19B	16	0.000215682077224945	6.45746700141861
PGP	16	4.6973033276583E-08	6.26963705631209
RPGRIP1L	16	0.0000345827158856172	6.25152689078773
CDIPT	16	0.0000476024672962266	6.01211158580022
LINC01569	16	0.000245038611112654	5.90231421079961
PRM3	16	1.14032113736645E-06	5.79695606454657
MIR193BHG	16	1.48795747358831E-06	5.58003823854868
SEPTIN12	16	2.35907030903181E-06	5.56726096608107
FANCA	16	0.000571344718945931	5.34606673515236
CASC22	16	0.0000733895864644738	5.27518521125214
YBX3P1	16	1.12473700807657E-08	5.18476796619799
TMEM219	16	8.55533547670521E-06	5.13791377159623
BMERB1	16	0.00032652007627699	5.128199
PGAP6	16	0.000311759776976342	4.97960708213656
PLK1	16	0.0000336539580444574	4.93898669060651
LOC101927480	16	0.000229338761383937	4.93748235915336
PABPN1L	16	0.000247583653020759	4.773475
C16orf97	16	0.0000561492254545556	4.59658281370392
SPATA33	16	1.09446656411968E-06	4.33340533874232
CENPT	16	0.00593677040588441	4.312003
ANKRD26P1	16	8.24171863810136E-07	4.24129993980002
ADCY7	16	0.000728048623623181	4.19349789642488
LOC107984887	16	0.000322714639636641	4.16751379432736
MEIOB	16	0.00398608444280147	4.164394
LOC283856	16	0.000106960437854348	4.115621
GNAO1	16	0.000783524449198966	4.057883
DUS2	16	0.0000352017220530559	4.04242041171605
MMP2	16	0.00057408008507958	4.00607018105847
CMTM1	16	0.00925581073445725	4.00140606178317
ORC6	16	0.000615049089560528	3.997665
C16orf87	16	0.00339309092539989	3.98525908985046
SLX4	16	9.90572568761129E-06	3.95533734413414
APRT	16	4.64170700381298E-06	3.78480489336723
SLC9A5	16	3.63019034234323E-06	3.76598941997267
CDYL2	16	0.0000326835065088678	3.66039406626276
CYBA	16	0.000877784153976378	3.640712
PKMYT1	16	0.000224471025357545	3.63193001287644
PDXDC1	16	0.000112966247868061	3.568218
AHSP	16	6.39897131264198E-07	3.55441354095484
PMFBP1	16	0.0000246677891627806	3.52149943702086
TNP2	16	0.00030243529525173	3.45865309019949
SLC7A6OS	16	0.00462119556309414	3.381604
LOC102725168	16	0.0000924478436725224	3.25264752799438
MVP	16	0.0121220906327542	3.16465646556633
SEPTIN1	16	0.0000578919040151134	3.06418182917714
SRRM2-AS1	16	0.000250286728443011	2.971893
ABCC6P2	16	0.00419827020183075	2.97149849738602
CFAP20	16	0.00331632033111895	2.952258
HSBP1	16	0.0000113102229534497	2.922891
C16orf95	16	0.00146837733308346	2.855333
CTRB2	16	0.00206110676553635	2.78676705133428
PKD1P6-NPIPP1	16	0.0145414872145008	2.75733929701441
WDR90	16	0.0160453006263387	2.72766724510358
INO80E	16	0.000279649633680459	2.67240073396956
CASP16P	16	0.00212713500255154	2.626327
TAOK2	16	0.00911209114147453	2.60014263586014
HAS3	16	3.50911416658933E-06	2.59903323990744
NUDT21	16	8.80772558858056E-06	2.50970412727001
CNOT1	16	0.000904147842397132	2.5085204676745
PDILT	16	0.000116209001453421	2.498168
HMOX2	16	0.00242128240724653	2.41336821403796
LAT	16	0.00393772893972302	2.404387
SMG1	16	0.00274469195258884	2.29844969895578
DNAJA2	16	0.00209328508658511	2.267784
CMIP	16	0.00165281457532952	2.22790243468166
SLCO3A1	15	4.0903977012625E-09	13.0380585405206
ETFA	15	7.40803018210367E-06	11.87196
SQOR	15	0.000064130877173372	11.7826756135233
MFGE8	15	0.000863968977394514	10.8670484231602
LOC105370784	15	0.0000205633943624127	10.570882506159
OIP5	15	0.0000172664020485823	10.3824739755949
PLIN1	15	0.0000450096596684025	10.1917410519085
CSNK1G1	15	0.000246838021285381	10.0007024491046
TMCO5B	15	0.0000722758729266964	9.41454797600109
TMEM202	15	1.83365272904659E-09	8.91789355183034
GLCE	15	0.0000021411173822664	8.80916900129007
ANP32A-IT1	15	0.0000124388495488479	8.49668633106444
LRRC28	15	5.20697902601846E-06	8.49636030100193
TMCO5A	15	2.82625044370701E-07	8.48059462083494
CIAO2A	15	0.0000177081592734501	7.95046556650175
GJD2	15	0.0000227004416127547	7.60366421979188
LINC01579	15	0.0000600960357259773	7.40395563170731
MFAP1	15	0.00314465012527869	7.30018694869665
IQCH	15	0.00134411308146701	7.06154927113681
TLNRD1	15	0.000746022776892617	6.70500317532112
ANP32A	15	0.00321133950236677	6.598692
GABPB1-IT1	15	0.00126931528967712	6.56322579042642
ZWILCH	15	0.0000124775636035197	6.41054772612661
LINGO1	15	0.0000400344475738595	6.2453739507278
SNUPN	15	0.0000110159668007643	6.168521
GOLGA8S	15	0.000017564752640224	6.1319970344132
WHAMM	15	0.00604163466160668	5.99483281043076
INTS14	15	0.000246762983244704	5.67050663018055
MAN2C1	15	0.0000481718155578536	5.58248570048555
LOC105371026	15	0.00033909626820224	5.33926015670049
CSNK1A1P1	15	0.0000100091761199765	5.15129958273442
LOC105371010	15	0.00292256235093907	5.1348892045112
MESD	15	0.00232035590390812	5.09307412528856
GOLGA2P11	15	0.0000876117212889183	4.96025419923911
SEC11A	15	5.65282328491342E-06	4.95229168692823
LINC01580	15	0.00212062682125825	4.91436999823121
TEX9	15	0.00171757082164764	4.89108732470974
DMXL2	15	0.0000107667513019271	4.84410247801851
ELL3	15	0.0000215275052936013	4.837628
GABRG3-AS1	15	0.000694472505049308	4.67058246117855
LOC338963	15	5.53940259761616E-06	4.61365897148011
RASGRP1	15	0.000191835881054575	4.44991836576878
TLE3	15	0.000806371595985023	4.43393838790062
LOC104613533	15	0.000221698245385465	4.41130819822046
ISG20	15	0.00391998615753344	4.40588613915413
C15orf65	15	0.00028935929824356	4.38910806318465
LOC105370805	15	0.000591580538434773	4.2926
SAXO2	15	0.0000086541376930923	4.27636631421499
SLC51B	15	0.0000176186488059883	4.27135339675394
NDUFAF1	15	0.0000604035788869293	4.25251836015883
MCTP2	15	0.0000247743170994562	4.23045453445783
FANCI	15	0.00523072027095266	4.20116032688387
BNC1	15	1.40301283389674E-07	4.18646490392472
DET1	15	0.000444804468964925	4.15266009720809
FAM227B	15	2.19971508509307E-06	4.135485
RPP25	15	0.000944756627884637	4.074508
LINC02250	15	0.00141569476382607	3.981215
WDR72	15	0.00123492539984479	3.94364803283262
GOLGA8B	15	0.0113584603217417	3.9208681055613
DPP8	15	0.0000794926967405233	3.9129032151907
LOC105370783	15	0.000679719355962306	3.9122298234587
TMOD3	15	0.00131894452799713	3.89650300020565
LOC107984741	15	0.000509848778761843	3.88267380380187
HIGD2B	15	0.000103664365991041	3.81497658230415
ICE2	15	1.19477767310909E-07	3.699529
GOLGA8R	15	0.000039958276451761	3.69015610443174
TTBK2	15	0.0000299633665436156	3.62994859961025
SCG3	15	1.77912690840417E-06	3.58660107047955
PLEKHO2	15	0.0000125126707905182	3.54782485416364
DIS3L	15	0.00971194280259238	3.53010032563075
LOC102724253	15	0.0175269738112851	3.38797504663362
LINC02852	15	0.0103766359436602	3.28617226024473
MIR422A	15	0.000057914159852592	3.081813
SNX1	15	0.003635348079761	2.81070157807609
THAP10	15	0.00168113389046449	2.76178803712234
LOC102724001	15	0.0000835845901558518	2.727711
LOC107984784	15	0.000148182598124138	2.572491
NPTN	15	0.000723513542055682	2.54086742077852
VPS33B	15	0.000776078037797528	2.507633
C15orf48	15	0.00614311652611693	2.49764927642667
C15orf56	15	0.00125858842959421	2.497113
KIF23	15	0.00381473077023176	2.47549217603944
PWRN2	15	0.00595052729606087	2.458769
TBC1D21	15	0.000176187384408297	2.351259
KNL1	15	0.00200599307559632	2.304119
TP53BP1	15	0.0000705501645566328	2.270769
TRIP4	15	0.00433588924801337	2.20840820673339
TTC23	15	0.00806604850424589	2.17910772680302
BBS4	15	0.000309261429997059	2.01452318012248
CDKL1	14	0.0000184775090007977	11.4882326862654
ADAM21	14	5.17996282990721E-06	11.4257512821977
PPP1R36	14	4.6591893870933E-09	11.3877609549366
KTN1	14	2.8795015368159E-07	10.2948184215253
RNASE7	14	0.000133629407943218	9.8367932461391
LOC112268136	14	3.47871957034316E-08	9.64159391059343
KLC1	14	0.0000132536587981187	9.5398017135955
AK7	14	0.000063847517208301	9.50005467796192
MIR151B	14	0.000478341947751086	9.16694536320833
LOC105378183	14	7.19043789016121E-06	8.65837876758093
PRPF39	14	1.0039697231543E-07	8.5292972857982
TMX1	14	1.22160673002512E-06	8.51741534388498
CATSPERB	14	6.95069298587305E-07	7.92617147784836
LOC101927702	14	0.000154753804314475	7.86611980588285
DNAL1	14	2.63295083579627E-06	7.801789
SAMD4A	14	3.70636957915416E-08	7.580964
RPL13AP3	14	0.0000836134825576859	7.39356565613897
CEP128	14	7.50438216068632E-09	6.85614798237424
LOC107984685	14	2.31138622263109E-06	6.81554108474476
TRAJ19	14	0.00229434663135591	6.58518611393442
DCAF5	14	0.00288015713133176	6.06342805818009
FOXG1	14	0.0000110238763733446	6.00823176824725
GTF2A1	14	0.0000786436475376614	5.97163919356095
LOC102723809	14	3.79673618497627E-07	5.96300429757893
PARP2	14	1.56747756358252E-08	5.80414558992973
SYT16	14	0.000108840594619922	5.80364452915394
POLE2	14	0.0000140082308104276	5.635783
SNAPC1	14	0.000934287709228011	5.47526738958038
MIR4307HG	14	0.000861101618643216	5.46564452394828
LOC105370460	14	0.0000698815441392468	5.44595828890038
EVL	14	0.00305648742282436	5.40893033372538
STRN3	14	9.45661270164891E-07	5.38507062806317
MMP14	14	0.000304757925704636	5.31175547370344
DAD1	14	0.0000522359471177764	5.26887027414173
UBR7	14	0.0000926551358880849	5.18598785674767
PAPOLA	14	0.00177212793672639	5.1621641120885
LINC02286	14	0.000850824681160531	5.04859271802922
HIF1A-AS1	14	0.000250119751193898	4.98773368865361
C14orf39	14	1.36179492655636E-06	4.98065630702519
TMEM63C	14	0.00017138845177515	4.84381177884094
SAV1	14	0.000298876196867285	4.84029224201906
RCOR1	14	0.0000268433718638615	4.58348430837299
MIR656	14	0.000012353654184262	4.5802648074945
STYX	14	0.000549214291576141	4.5726329270237
YY1	14	0.0000825003551110966	4.44850602772583
MIS18BP1	14	0.00118552970652046	4.35341330362568
MAPK1IP1L	14	0.000842606687385328	4.3185142709161
IPO4	14	0.000090932247553951	4.28783097344833
LOC112267892	14	0.0000461623507609914	4.22220786311519
PNMA1	14	0.0000240626824476026	4.04263236933268
LOC105370613	14	0.00019260234859895	4.0225699604068
LOC105370600	14	0.0000299840951343501	3.97166795818371
SRSF5	14	0.00203886170358455	3.95767718529162
LOC105370415	14	0.00319542147336972	3.94402104076872
IRF2BPL	14	0.000380657542808482	3.833523
SUPT16H	14	0.00182931610012085	3.76797947849333
PPP2R3C	14	0.0000133014392894948	3.69066042280801
LOC100289511	14	0.000144990733356008	3.605601
CIDEB	14	0.000224763732621257	3.535928
LINC00643	14	0.0081239094679503	3.47463596483392
LINC02305	14	0.0000257567324270171	3.32592869221227
LOC145474	14	0.0000160978296069826	3.151306
PPP1R3E	14	0.0013407316241396	3.125225
MBIP	14	0.00395027105308605	3.12085968513703
LINC02318	14	2.29953237116405E-07	3.10199921659996
LINC02315	14	0.0000395481364310459	3.09563958029038
LOC105370622	14	0.000787525417816741	3.09242194066005
TNFAIP2	14	0.000125013075865054	3.08563701666432
INF2	14	0.00112362595814539	3.08540983356522
FOXN3-AS2	14	0.0127345158526669	3.060423
RNASE11	14	0.000975826723559214	3.01932748457051
LINC02322	14	0.000658028651624058	2.936428
YLPM1	14	0.000445335641378505	2.87546859613743
TOMM20L	14	4.53376845839752E-06	2.858733
PNP	14	0.0101997484918382	2.82459057210418
WDHD1	14	0.00084414276154125	2.76292022967457
BDKRB1	14	0.00041416989217149	2.678502976049
AP4S1	14	0.000343117301525119	2.60302243238482
BCL11B	14	0.000175001796697859	2.537839
TRAJ32	14	0.00700392685308396	2.51569929277219
ZNF410	14	0.00340813414242325	2.40822603735958
ZFHX2	14	0.0120335815464945	2.39774789381823
ATG2B	14	0.000264862949800244	2.354272
FAM161B	14	0.00005058578912743	2.289173
LTB4R	14	0.00211160116190367	2.28216414001353
C14orf132	14	0.00434747134458891	2.279518
LINC00359	13	3.21995419733726E-07	11.7840375621202
LINC00424	13	0.000248932958910021	10.1849970889467
LCP1	13	0.0000340893362713045	9.8052015058807
STK24	13	0.0000264688009023584	9.30898908737248
TPTE2P3	13	7.00970516776117E-06	8.75341182773003
LOC105370363	13	0.0000132522513846612	7.95202972512611
DNAJC3	13	1.60224373118623E-06	7.91110056681224
LOC102725228	13	7.61704256387702E-06	7.37595652335834
CFAP97D2	13	0.0000108200571772428	7.28249703698547
LINC00343	13	8.12885633882703E-08	7.12350502494388
VPS36	13	1.31406771417077E-07	7.11289030317066
LPAR6	13	0.000349002588114364	6.96452586219769
ERICH6B	13	0.000595363359220505	6.68582537586972
LINC00379	13	1.23225498158644E-06	6.47305715932187
CCNA1	13	6.27141418662207E-07	6.44294320821414
CAB39L	13	0.0000041240953077735	6.0478773887208
PIBF1	13	0.000454545175697108	5.738271
LRCH1	13	0.000231650590963467	5.61624469064197
LINC00552	13	0.0000307280695379497	5.57830770525702
MTIF3	13	1.7150139474281E-07	5.41821014598227
LOC101928697	13	0.00102833855887318	5.07518377852247
LOC105370278	13	0.00563347054713117	4.87392398526328
LINC01198	13	0.000192862552395325	4.85381240198468
PCOTH	13	5.70622004055474E-08	4.621698
RNF113B	13	0.0000041421097732477	4.604201
FREM2	13	0.000202787934019188	4.53216913699835
GJB2	13	0.000217561567814271	4.32641698593781
SCEL	13	0.000254012436829079	4.30281768654606
EXOSC8	13	0.0000135882560000158	4.02793533110891
TPTE2P6	13	0.00145368145490714	3.959262
DGKH	13	0.000438788203425973	3.90381564640008
LINC00567	13	0.0016853981246138	3.84375275193092
ZMYM2	13	0.000201470181885509	3.76369615374946
CDC16	13	0.000592114524217606	3.66852203141697
LOC105370281	13	0.000134293028565321	3.56603455978596
FRY	13	0.001284606849877	3.4787416610164
ELF1	13	0.00159017546062736	3.426054
PCDH9-AS4	13	0.0000305798165260982	3.401983
SERP2	13	0.0000405516799901645	3.37050438342591
RNF6	13	0.0000277511651136277	3.34186517195211
HNRNPA3P5	13	0.00865956353465821	2.99028595398496
TEX26-AS1	13	0.000007263678647971	2.690545
TFDP1	13	0.00226319509565094	2.6619524984362
SAP18	13	0.0002826229107225	2.62675619324131
COG3	13	0.000407230472896484	2.62419208701338
SMIM2-AS1	13	0.000449209641111321	2.57626343886411
GPR180	13	0.00372161829214426	2.544205
LINC00433	13	0.00127301490935658	2.35856302357112
PCDH17	13	0.00864024897017938	2.34401209660728
RNU2-6P	13	0.00169840723531756	2.17555044036389
CCDC169	13	0.000260462617006007	2.16261823642315
CRADD	12	0.0000650311948434489	13.348338275279
ESPL1	12	1.21048611688854E-07	12.4040952867982
FAM216A	12	0.000103476316128631	10.9173635526921
GSG1	12	0.0000010080491716374	10.6153986792783
LOC101928030	12	5.18637923289499E-06	10.0368216379273
HOXC5	12	4.65199306063387E-06	9.83007065330204
KRT72	12	2.95256549532731E-08	9.40330445405082
HCAR3	12	6.66688960458578E-06	9.12188847550145
LOC101927267	12	3.76116459090521E-06	8.939095
PRICKLE1	12	8.50136059164788E-06	8.868488
FAM71C	12	5.76123027407081E-06	8.80250607849158
LINC00943	12	6.57476638993752E-07	8.55830338876986
SMARCC2	12	8.54630015975644E-06	8.25351492782748
IQSEC3	12	1.38583435558898E-06	8.12514755159324
LINC02445	12	0.00534312894934012	7.97784381920795
C12orf43	12	0.000066860109643309	7.85775470004648
SBNO1	12	7.25808793215643E-07	7.84231154850913
RXYLT1-AS1	12	0.0000324446812732191	7.81295682639938
TAPBPL	12	0.000718683810462696	7.71353021977912
MRPL51	12	0.00145536664976974	7.70102376161563
SLC11A2	12	0.0000125944785607093	7.62402029207816
LOC105370002	12	0.000553480266029029	7.56347133075746
FAIM2	12	0.00139435253412963	7.5512893112718
SART3	12	0.000054017747379852	7.42702381687025
MGP	12	0.000280803152420644	7.18603211116192
NCOR2	12	0.0000140845974337936	7.17926120490739
NCAPD2	12	0.00537491666817881	7.07172230631915
ERGIC2	12	0.0000432237321031228	6.989614
NELL2	12	0.0000193480845244852	6.88383949594375
C12orf56	12	0.0000202630509457246	6.85521418428125
LINC02369	12	0.000278934660049071	6.84776177473449
LRP6	12	0.0000104697541575746	6.764564
FBRSL1	12	0.0000136288968216834	6.74320771089786
C1R	12	0.0000341478157541931	6.71703321449456
VEZT	12	8.76456512135838E-06	6.71054873552457
SLC2A14	12	0.000437369546273469	6.56417483478819
TEX49	12	0.00023441091749196	6.5483979941902
TUBA1C	12	0.0000347975364731862	6.53710968911115
USP44	12	5.14732969770377E-08	6.534557
C12orf54	12	7.81603128426092E-07	6.44735902954958
MAPKAPK5	12	0.0000387421644903823	6.37115756765977
HSD17B6	12	0.00078473074320123	6.36484591251727
TNFRSF1A	12	0.00193702803934346	6.31695368041013
LRRC23	12	0.0000282401664240527	6.30689100976635
UTP20	12	9.49719384767378E-07	6.19743122145741
ERC1	12	0.000463198677841692	6.02476069675046
RAN	12	0.00056883757508783	6.02178805054637
KNTC1	12	0.00234093010740689	5.9834318708992
LOC105369714	12	0.000773070458165878	5.94546996580053
OR6C76	12	2.37492612150216E-06	5.844008
CFAP73	12	0.000595735390161118	5.79859020864855
LINC00939	12	0.0000275526372012944	5.78371483889673
CHPT1	12	5.99562870447648E-06	5.77065629784764
TFCP2	12	0.0000217703064001759	5.6405954455961
PPHLN1	12	1.97102621472043E-07	5.58614882552747
ATP5MC2	12	0.0000491157521960324	5.3839503911877
TRHDE	12	0.00076530365272736	5.35602698702579
RFX4	12	0.000140155908469923	5.32659971129907
LOC101928617	12	0.000231892133601597	5.2380659676983
CPSF6	12	4.75119273480088E-06	5.21263996589951
NR1H4	12	0.000622218626888075	5.04395420518554
LOC105370047	12	0.000149620573961838	4.97650430433235
BCL2L14	12	0.00807836803612434	4.97246909230356
GPN3	12	0.000613205939703796	4.89116612429495
SELPLG	12	0.00108700398422237	4.88847010376922
TNS2	12	0.0000818272867707483	4.822594
CD4	12	0.0000778292307968981	4.7781055728453
CCDC77	12	0.000053346732464258	4.77801504979343
FAR2	12	0.000212270654454366	4.772651
LINC02401	12	0.000120104455558465	4.75915580348227
PLCZ1	12	3.03375230335806E-06	4.74991262174396
LINC02420	12	1.38928770075528E-07	4.66439220461416
HAL	12	0.0000831957060700101	4.652278
MIR200CHG	12	0.0000652006219734377	4.46350040669955
RNU1-83P	12	0.0109101492897595	4.46257148610561
CCND2	12	0.0000650367303264747	4.38292510219006
STAT2	12	0.000514767168743237	4.36987775980467
LINC02366	12	0.0000548673496448211	4.35074128732506
PHLDA1	12	0.00016664631667492	4.33197472213885
LOC102723757	12	0.000514797787717314	4.30305383641962
OR6C75	12	0.00110404598180632	4.28454104621602
RAD9B	12	4.59617285225926E-06	4.24518315282826
LINC02411	12	0.00243135910784422	4.10956274780178
LMNTD1	12	0.000825416926782721	4.094003
LRMP	12	0.000832786158769147	3.99087615399222
PRPH	12	7.04342505590723E-06	3.947944
SPRYD3	12	0.00020031958910348	3.88263056710165
TSPAN19	12	0.000751747138125958	3.85538
MED13L	12	0.000979509289004733	3.7977551078761
SYCP3	12	0.000221662101154713	3.76122429938031
CIT	12	0.000578397464828759	3.68942976239734
ANO6	12	0.0000284938846957987	3.66398384084355
LINC00508	12	0.00146154270030203	3.65752744518463
DYRK2	12	0.000376877186276953	3.57128723026428
NR2C1	12	0.000671592319202269	3.501162
PRKAB1	12	0.000939053867058559	3.49702278335415
ARHGAP9	12	0.000545806645827162	3.48194125635712
CAPRIN2	12	0.0000489603912327884	3.44605644793794
CCDC92	12	0.00785500106002062	3.40061314120264
IRAK3	12	0.000342886847024343	3.33557193769198
SLC38A2	12	7.07555276466815E-07	3.32941039888267
VDR	12	0.000164250209099738	3.27129571293376
NUP37	12	0.000723926843985178	3.21068278532522
LOC105370062	12	0.00585781428579491	3.106227
PEBP1	12	0.000465151204016324	3.0735712274218
RAP1B	12	0.00187712949038293	3.068092
ATXN2	12	0.000158088989680578	3.0318234343186
GRASP	12	0.000186525776728238	2.97674673365248
CLEC4E	12	0.00614236354870596	2.96138487256406
C12orf65	12	0.0000461527639789971	2.90846840378603
CCDC63	12	0.00228905715735438	2.87968977703514
NEDD1	12	0.00781277904833059	2.863188
NEMP1	12	0.00253652146627321	2.84631770382991
EP400	12	0.0126208584546667	2.81626652970601
SCYL2	12	0.00340951927709303	2.80002453455112
NRAV	12	0.00165892970217394	2.74489211279419
FOXJ2	12	5.42129515997185E-06	2.734338
DUSP16	12	0.00046705896158939	2.71863727399294
CLEC12A	12	0.00126831559645866	2.70127651786714
DCTN2	12	0.0000196350248813469	2.67201
PWP1	12	0.0000685425423320526	2.61200142795077
BIN2	12	0.000832080151385017	2.556433196852
LOC105369725	12	0.000918126904542173	2.41204
LYZ	12	0.015277686054184	2.401085
LINC02156	12	0.00510322045540226	2.37246590861327
CHST11	12	0.00601752282803327	2.35782656470923
TM7SF3	12	0.00118004918516721	2.356224
INTS13	12	0.0151569372864661	2.311276
SLC4A8	12	0.0000255748964145125	2.29308418282255
LOC105369699	12	0.000938052579221676	2.25498299307883
HCFC2	12	0.00240550776942185	2.24138479551781
PUS1	12	0.0000208819710987763	2.220638
LOC105369784	12	0.00169134742575674	2.21500849093318
GPRC5D-AS1	12	0.0105117230471675	2.18602305196453
TMEM132D-AS2	12	0.00129200774313703	2.12204787379858
SLC38A1	12	0.00218236766710849	2.1033451470966
TCTN2	12	0.00312636916040674	2.05337095484778
LOC105376588	11	6.09600237506406E-09	21.0112555537902
TSPAN4	11	3.74122528403122E-06	18.4056679360414
LINC02739	11	2.31209266869663E-09	16.2587616204128
CCDC89	11	9.10444585161307E-09	14.0749634010525
VWA5A	11	0.0000567584833193832	11.2083124900392
C11orf86	11	0.0000466168278721182	11.1845272107834
MIR483	11	0.0000306865423586118	10.9291420704005
LDHAL6A	11	4.34098945530437E-09	10.906520329898
ZBTB44-DT	11	7.81126472138619E-07	9.90844570279756
SNHG1	11	0.000004499666568214	9.86741835508062
KIRREL3-AS2	11	1.98261920524056E-06	9.53786172485162
TMEM123	11	2.96622651013266E-07	9.42431293220557
STK33	11	0.0000228237550925629	8.97237375562678
RSF1	11	3.17521655400848E-08	8.67670658974957
TTC12	11	4.36727987747625E-08	8.45421407769408
PTPMT1	11	0.0000216834301723228	8.42172901369599
LOC105369468	11	2.54644331612839E-06	8.39210205487059
PPP2R1B	11	5.19296867910443E-06	8.08931561991948
NUCB2	11	0.000420542247944435	8.07179548604272
MAML2	11	3.55074232290724E-06	7.88920812308172
LOC107984423	11	0.00014867633531021	7.821232
TSPAN32	11	0.0000445908700498096	7.78642764225985
IPO7	11	0.0000100251012411292	7.56030780446484
PIH1D2	11	2.33134183912491E-06	7.32328191433195
DDB1	11	0.000359758088926098	7.22485416444426
STIM1	11	0.000209196542897222	7.22140828182472
ZPR1	11	0.0000437151607760809	7.10197200454858
BRSK2	11	0.0000046549677191971	7.06334492457804
USP2	11	0.0000066591051251548	6.90621654420896
LOC105369323	11	0.0120729788079076	6.833334
MRVI1-AS1	11	2.14381001820598E-07	6.78427366517217
PHRF1	11	0.000354902117389437	6.75544733837833
CKAP5	11	0.0000353334555213502	6.69469275140657
UBASH3B	11	0.00169420296982201	6.68807252873456
LOC100506675	11	0.000100236605474666	6.68742720707434
DCDC1	11	0.0000213497698444933	6.63778253761339
TRIM53AP	11	0.000337704181274081	6.63607799010094
CDK2AP2	11	0.000230416577171651	6.58098324547707
FAT3	11	0.00140898617613032	6.48984442723059
KCNQ1OT1	11	0.0000045645089634218	6.3890017687961
MSANTD4	11	0.0000102447420356307	6.37825009305721
H19	11	0.00492251172029799	6.31731337413256
TMEM9B	11	0.0000127472863589608	6.128832
C11orf74	11	0.000307337107540786	6.12824144877416
LINC02727	11	0.0000186864476952717	6.1189764048794
FBXO3-DT	11	5.91843011980051E-06	6.077908
LIPT2	11	0.000314158242952746	6.01874277794365
MIR4688	11	0.000116767072123485	5.99833070904232
CYB5R2	11	7.05489734664192E-06	5.895218
TESMIN	11	2.86278727620648E-08	5.87181297008063
JHY	11	5.02285844620355E-07	5.84367027170464
PDE2A	11	0.0000916846085613317	5.73158685152712
CCDC86	11	0.0000232359263523126	5.61598166307613
RPS3	11	0.000063299834830815	5.55992906735894
LOC105369313	11	0.0000623714151929216	5.5518349312656
SCYL1	11	0.0000732729242810508	5.47399263650464
RRM1	11	0.000129104584301778	5.31956567608814
APLP2	11	0.000567755484156143	5.292076
FOSL1	11	0.00228648207497693	5.10219956387057
APBB1	11	0.000415948889400426	5.080956
RNF141	11	7.88513213134289E-06	4.8774158782533
LOC105369559	11	0.00208686919810762	4.87056097026083
HSPA8	11	4.72186373110936E-06	4.86906712720829
BTBD10	11	0.000557867072728374	4.83759950807102
TAF1D	11	0.00423348361025757	4.81782729568243
MTMR2	11	0.0000588670309597183	4.81748132604709
LINC02584	11	0.00139646747166366	4.79092331135708
CCDC34	11	0.000421257339336806	4.67068877140902
ARAP1-AS2	11	0.000495820935915903	4.59133451793626
PPP1CA	11	0.000191583852853303	4.57094865174998
C11orf16	11	0.00113296110651569	4.55022287063728
LOC107984358	11	0.000225197482640419	4.479664
ZNRD2	11	0.0000080071726533577	4.46443495027633
CASC23	11	4.84633060641151E-06	4.41173952742113
INTS4	11	0.0000640248785325027	4.37321117805115
TMEM41B	11	0.000493904768407309	4.359556
ANO9	11	0.0000106265457600092	4.20188457478889
LINC02753	11	0.000682735553578025	4.134175
NEAT1	11	0.0000846490777719635	4.08960612588081
GPR137	11	9.03596180033542E-06	4.07959992746561
GDPD4	11	0.0000504180299543468	3.94129927200354
NLRP6	11	0.000361893549933154	3.92626020797324
SIDT2	11	0.0000183513995571016	3.855873
MS4A14	11	0.000998652723529896	3.852926
RDX	11	0.000137406200673172	3.84214074428101
RPL27A	11	0.0000779013349343321	3.83235679670092
CD44	11	0.000137298644967122	3.77208137802706
LOC105376650	11	0.00019229588377875	3.75700968946112
LINC02740	11	0.0000658599501536622	3.688567
CD248	11	0.00790450471587758	3.68756078146465
DDIAS	11	0.000308638976086173	3.67695683028357
CCDC87	11	0.000151098338746648	3.61358234016391
CCDC84	11	0.000787412706776163	3.56656
LOC105369406	11	0.000559241039521473	3.566345
C11orf1	11	0.000522466399504333	3.435116
AHNAK	11	0.00236379579038542	3.4147326822812
BUD13	11	0.000475066388414371	3.308405
TMEM126B	11	0.00550108629659401	3.30381220323793
LOC105376642	11	0.00569435416786687	3.24082603314275
TCIRG1	11	0.0000189936086850632	3.13035820546613
TRIM29	11	0.00410216476564433	3.11702809527696
LOC105369527	11	0.0000260963790558481	3.10967030552776
LOC101928385	11	0.00744103246880192	3.09391
MYRF-AS1	11	0.00294760848404577	3.03687724416311
DDX6	11	0.000060329093819675	3.03477025932171
TBCEL	11	0.0000696172364239434	3.006359
ADM	11	8.75995222448543E-06	2.874195
EHBP1L1	11	0.00597950913348528	2.85328875308919
ETS1	11	0.00187113906193268	2.84583
DCUN1D5	11	0.0167446715568756	2.78184838590267
HYLS1	11	0.00110938237404525	2.70808051349819
CEP126	11	0.0148471087531644	2.692893
PSMC3	11	0.00247235186472397	2.65943155726179
MIR670HG	11	0.00350699909315437	2.62079977947169
NECTIN1	11	0.00850557238478659	2.620439
IFITM2	11	0.00268306818131936	2.605305
LOC105369341	11	0.000403433449854081	2.52447569032669
COPB1	11	0.000525387239213194	2.48195455809602
UBQLN3	11	0.000101182493798111	2.47099360794116
LOC107984403	11	0.00127611445416917	2.455577
RNF214	11	0.00012391697512667	2.420565
LTBP3	11	0.00384522715285675	2.39100688542775
STT3A	11	0.000694214258181154	2.37056040941379
CCDC73	11	0.000124180208285282	2.35309168273897
LINC02759	11	0.000542218554887012	2.29673634937305
DLG2-AS2	11	0.00501739208864845	2.25960447281158
ART5	11	0.00531997525620696	2.151937
SPI1	11	0.00460481187203392	2.06702066395582
CFAP58	10	8.69460932708759E-06	17.786899907446
LOC101929431	10	8.53648275088065E-06	14.3996913527109
TYSND1	10	0.0000113196998531635	12.3707026568862
WASHC2A	10	0.000421108517809073	12.2479887001877
POLL	10	5.36922379470966E-07	11.4850692054925
CFAP46	10	0.0000166649204932769	11.235661311592
RPS24	10	1.15781803490577E-07	10.537841155857
NEURL1-AS1	10	0.00366921981724794	10.1637197614046
BBIP1	10	0.0000132107927326918	9.89209068889952
NRG3-AS1	10	0.000216509400674133	9.722886
EIF5AL1	10	1.03243112319567E-09	9.39818971287959
WDR11	10	0.0000398367995970472	9.31847429494328
LINC00865	10	4.14351160262446E-08	8.763398
LRMDA	10	0.000655918357645847	8.75520465234812
CDHR1	10	2.05677414758566E-06	8.59179179173409
DNAJC9-AS1	10	0.0000310182398332439	8.30744858407141
CAMK2G	10	0.00021223261000962	7.91108942064898
PHYHIPL	10	0.0000469505269149431	7.805764
DPCD	10	0.000221693578039047	7.73483051280794
SPAG6	10	0.0000647935004334399	7.685379
PPP3CB	10	2.67708667676504E-06	7.66515585373456
LOC107987150	10	0.00115260814115542	7.33276102208137
RHOBTB1	10	0.0000200948211953279	7.21237799843805
RBP4	10	0.0000131360888419277	7.05738872271731
C10orf62	10	1.36657427614914E-06	6.87336340617473
LOC105376421	10	0.000029207232680221	6.87237571393522
HK1	10	0.0000306653655751271	6.83030391032177
HELLS	10	2.42665296710841E-06	6.77847437454844
SAR1A	10	0.00163407043253274	6.73716023126013
REEP3	10	4.16313903388654E-06	6.69713799952626
TAF5	10	0.000593800325111816	6.63588073542047
LRRC18	10	4.63295442929824E-06	6.60941741722319
DDX50	10	1.12272035939536E-08	6.53624626123877
SFXN4	10	3.53689582181732E-07	6.33236978806492
CREM	10	1.20996779744096E-06	6.316109
EIF4EBP2	10	0.000083570617801602	6.21313285964748
LOC105378412	10	2.27522059576121E-09	6.132741
LINC02633	10	0.0000174821695554123	6.08392406393993
ARID5B	10	0.00643681188736942	6.05730998512138
ZFAND4	10	1.95944621865044E-08	5.73162194149046
TCERG1L	10	0.0000101760796676278	5.58938479253227
LOC105378448	10	0.0000164494172374014	5.55997078844898
TEX36-AS1	10	0.000339864892056818	5.45511005044314
LINC02662	10	0.00313846046382848	5.412204
LOC105378316	10	0.00552043898579401	5.35614255346079
DDX21	10	0.000258323173827364	5.095727
FANK1	10	1.57812681973957E-07	5.083685
LINC02625	10	0.0032027663690385	4.80246201627872
SEC61A2	10	0.00612015707275397	4.66859959339923
LINC01517	10	0.0000119331500150526	4.590833
MRPL43	10	2.2238610161871E-07	4.578699
LOC102724439	10	0.0000119003242545556	4.52068092394502
LOC105378458	10	0.000195591057271258	4.50082194538891
PCGF6	10	0.0000314103580889432	4.39320575814058
PDCD4	10	0.0000311199381758427	4.373465
KCNIP2-AS1	10	0.000317102663480706	4.34816578260327
DNAJB12	10	5.14694116340127E-06	4.3465543476319
TSPAN14	10	0.000236690564671705	4.255696
LRIT2	10	0.000326075080851911	4.24036234187651
KIF5B	10	0.0000769043894414155	4.17239295012
STK32C	10	0.0000134730119656143	4.17025068911452
STAM	10	0.000177713214935811	4.119273
LINC00838	10	0.000772979422472193	4.11309353713035
TBC1D12	10	0.0000229058502535194	4.09424476223513
PSTK	10	0.0000149297822421736	4.06200419295929
LOC729815	10	0.0000265118035924585	3.96102928592682
C10orf82	10	2.96135920263212E-06	3.9409865986088
INPP5F	10	0.0000101662360771128	3.9394506495746
LOC105378477	10	0.0000211784959316708	3.93067647804981
MFSD13A	10	0.0000342990714045228	3.86331818132438
TDRD1	10	1.20141748693323E-06	3.83599184408702
PLCE1-AS2	10	0.0000128003305039269	3.8345319287533
HSD17B7P2	10	0.0000677094773060874	3.75561470434874
CFAP43	10	5.88676667354636E-06	3.55975192330944
MARK2P9	10	1.81308877760103E-06	3.44710528355378
CAMK1D	10	0.0000867459763996282	3.44431387790341
LOC107984255	10	0.00101638794112686	3.26610317707984
NRP1	10	0.00384238202469485	3.254212
OGA	10	0.0000263735602610664	3.177621
HNRNPH3	10	0.0000741554306028013	3.17749211142849
ACTA2	10	0.00968877012947064	3.10026635133842
RSU1P2	10	0.000588539764986734	3.06331062501849
LOC105376370	10	0.0000453537686402863	3.06262360397842
LINC02669	10	0.0149638085522711	2.98716255332245
LYZL2	10	0.00134963090032775	2.98094610517398
CPXM2	10	0.00106903253445673	2.90356330760426
NFKB2	10	0.000765918480876771	2.87133133891795
DNMBP	10	0.015006060886992	2.79117285112704
LINC00837	10	0.0000733335595215017	2.698274
HECTD2	10	0.00263257628857288	2.65995901042507
VSTM4	10	0.00143596808765731	2.62446630925467
ANTXRL	10	0.0132601320997199	2.61523237098478
TRIM8	10	0.000587101780951612	2.54423744110311
BEND7	10	0.00245198070616432	2.44365322380826
ERLIN1	10	0.00822531942149968	2.425143
ENTPD1	10	0.00243308409513452	2.38016793779586
ADO	10	0.000998439038617653	2.34596
FGFR2	10	0.0114634937157147	2.32621047526946
PAPSS2	10	0.000297223189962981	2.204371
PSAP	10	0.00019685403920254	2.163897
KIF20B	10	0.00282838964203852	2.15331998786365
NOC3L	10	0.00734175875717432	2.12290930918649
LOC100130548	9	0.000868781681833343	21.8654969885738
HAUS6	9	0.0000968029154693201	20.9514348204285
BARHL1	9	7.95830187433505E-06	15.8912637147101
LOC105376023	9	4.96251140200056E-06	11.939188149672
SIGMAR1	9	4.74730935833396E-07	10.6843558632628
FCN1	9	0.0000306337027989499	10.3620925642342
FBP1	9	0.00159644564765722	9.36119290329655
PIP5K1B	9	3.24791820547799E-06	9.13143638846223
TJP2	9	3.56602680157496E-07	8.676559
SAXO1	9	3.61197401021708E-06	8.55037128967221
EPB41L4B	9	0.0014236148578309	7.8145238759814
XPA	9	0.000236711806809636	7.52632156661996
ANXA1	9	0.000449796966747181	7.40803227533715
WNK2	9	0.000338519187032515	7.31367644467851
DPH7	9	1.04099328274209E-06	7.07945854847932
TMEM210	9	0.0000481487797795134	7.05894650683198
TDRD7	9	0.000292923055395646	7.03875394546992
LOC101927329	9	0.000219700719062071	7.03062471448121
SARDH	9	0.000369023001118611	6.949581
RXRA	9	0.000437134605127837	6.87996890981995
LOC105376271	9	0.0000111335105943793	6.71736743252125
SPATA31D3	9	0.00116109217031079	6.66388368244121
GLIPR2	9	0.00294006617852349	6.65765302891939
SURF2	9	0.0000104717047178857	6.51613836034878
NR4A3	9	0.0000594177318692376	6.50540869144563
ERCC6L2	9	0.00393981819137891	6.49458239629257
CREB3	9	0.000195832563240957	6.25890277993089
RGS3	9	2.50257875729111E-06	6.0182365806777
PRRX2-AS1	9	0.00010934614183284	5.98139046399497
LOC102724929	9	0.00017030722857484	5.96286940214665
LOC105376156	9	0.0000014691569139341	5.89855249471068
SSNA1	9	0.00748249765299648	5.6559673763129
FBXW5	9	6.46942847129194E-08	5.62226346407606
MFSD14B	9	0.0000546596661654208	5.60854395005646
ODF2	9	0.000113221935482221	5.59794118050531
TPD52L3	9	4.58334903710006E-06	5.43655504227622
FAM189A2	9	0.00011481986446159	5.413874
GAS1	9	0.000415134967524273	5.30902763347257
AKNA	9	0.00334307740227507	5.23252298457844
CFAP77	9	2.17261341056685E-06	5.15122909180464
LOC100506100	9	0.0127498923274215	5.08174155839532
TEX53	9	0.0000362627686412517	4.806921
PTBP3	9	0.0000442377116977573	4.707495
KCNT1	9	0.000328619761455968	4.6845371619084
CNTFR	9	0.00132863684413038	4.65783710046765
RNY4P18	9	0.000946572919660417	4.63778421947363
UBAP1	9	3.18451049330634E-06	4.609433
BRINP1	9	0.00285584220753592	4.58244846228691
DPP7	9	1.08165418790976E-06	4.54300322983203
RUSC2	9	0.000442552534475574	4.47002340030605
DCTN3	9	0.00516423837400613	4.46322490821928
TTC39B	9	0.0013981956872877	4.36553690329245
IFT74	9	0.0000368049434763681	4.311727
TEX48	9	0.0191405070094117	4.30780227009897
INSL6	9	0.000924853496000521	4.24187195980443
LOC651337	9	0.0000394053194646371	4.22063247525167
DOCK8-AS1	9	0.000339223140254373	4.17802893930633
TTC16	9	0.000418264951810185	3.79333479238573
LOC105376020	9	0.00018442123624632	3.765695
LOC105376244	9	0.0010607137254466	3.64652601816073
FAM221B	9	0.000814030241281046	3.615092
HABP4	9	0.0000505634357854215	3.59391368398583
PSIP1	9	0.01245448851625	3.53490683290646
ST6GALNAC6	9	0.0000725147584950335	3.5228566251443
LOC101929014	9	0.0000744470576632881	3.52030918630982
SEMA4D	9	0.0000136345856627557	3.439163
SH2D3C	9	0.00133332974604405	3.3526432559505
SPTAN1	9	1.76035792326281E-06	3.32687776885366
FAM102A	9	0.00417296025519464	3.303991
SPATA31D5P	9	0.000061202874857444	3.21813105021632
NCBP1	9	0.000318514316039227	2.92458629439193
FUBP3	9	0.0140458219099395	2.91170766310235
COL15A1	9	0.00799077883661298	2.8908512906794
FAM205BP	9	0.00159104146518736	2.89072183841152
DOLPP1	9	0.0031682245630199	2.8290580118618
SPATA31C1	9	0.000689098951517045	2.77063944950475
SLC25A25	9	0.000122269618198686	2.70055481052267
LOC102723932	9	0.0000536208894410863	2.63899445170701
ANKRD18A	9	0.00493078857521642	2.63074196825964
PHF2	9	0.000302114762624843	2.50939796974578
IFNE	9	0.000466458232701137	2.4853106408215
STPG3-AS1	9	0.00192951461612093	2.42179138804117
RGP1	9	0.0000414164301364165	2.34054801156293
LOC105376118	9	0.00827682316554575	2.29963579623299
KLF4	9	0.0113779653395686	2.27199685774897
RABEPK	9	0.0155896690856391	2.04861427112393
ANKRD46	8	0.0000140121286795682	22.3932711652814
OSGIN2	8	8.10142864711014E-07	13.2476113203847
POTEA	8	6.10613842569128E-09	12.1005877085606
TMEM67	8	0.000104644882665714	12.0742224939626
LOC105375671	8	2.33914467024621E-06	10.69973
LOC101927039	8	1.38106836712085E-07	10.402779266058
OTUD6B-AS1	8	1.95133763166376E-07	9.56020093390739
SLC45A4	8	3.36577993776761E-06	9.49789496253704
JRK	8	0.000254377292604063	9.417897
LOC102725080	8	1.28084067922101E-07	9.37613432267702
GTF2E2	8	9.98883047480935E-06	9.33323706565774
VIRMA	8	0.000157941545119593	9.027884
SDR16C5	8	0.000445486397348621	8.18126428866395
LOC105377803	8	0.0000207879346592225	8.14433285312778
PDP1	8	0.00182972142444185	8.09339858760843
XPO7	8	0.0000621787630456633	7.965585
VPS37A	8	0.000149762523800181	7.95872094392021
FBXO25	8	0.000198345823768327	7.766582
CDCA2	8	1.79351310136838E-06	7.5677303463737
ASAP1	8	0.0000439628495813454	7.3889006893302
ATP6V1C1	8	0.000140662269257755	7.38202582728774
RIPK2	8	0.000144400790288122	7.05830285327725
LOC105379316	8	0.000225942058510492	6.85733674119352
LNCOC1	8	0.000366223010209734	6.84493026899826
LETM2	8	0.0000602757098318921	6.455643
PTK2	8	0.0000163662422094396	6.4236126727718
SLCO5A1	8	0.0000713532502903285	6.2819549957424
LOC105379301	8	0.000280129547531601	6.23114667935576
GRHL2	8	0.00841836953795383	5.772582134293
LOC100996662	8	0.000582203666548388	5.56189427675954
ADAM2	8	3.46536234737361E-06	5.541938
RGS22	8	7.54041150405477E-06	5.331504
TERF1	8	9.51389181764396E-06	5.26011787723469
PBK	8	0.000378323334138557	5.229205
LOC105379234	8	0.00159833884427522	5.18095630071353
LOC105375629	8	0.000853675296697628	5.12874279344757
LOC107986964	8	0.00163851487822728	5.10315218762789
TAF2	8	0.0000551713681027651	5.090604
NCOA2	8	0.0000141147015239168	4.90022654246252
LOC105375937	8	0.000835016683462821	4.87247916677018
LOC105375871	8	0.0000825184632717349	4.82838066529527
TMEM65	8	0.000730304326957969	4.79987989938847
XKR9	8	0.000269494808660977	4.78452723584518
LY6E-DT	8	0.00022328249941311	4.78417908819216
LOC101929897	8	8.13669602593808E-08	4.75267106652208
LRRC14	8	0.00880081969527015	4.531997
LOC105375707	8	0.0000680780716929613	4.43920020645423
LOC102724710	8	3.11982913042014E-06	4.41322
C8orf74	8	0.00107810510919871	4.37973941982161
LRRCC1	8	0.0000115620729042116	4.26551667430053
MCM4	8	0.00015366468990588	4.21524295629131
CHRAC1	8	0.0000127570141067625	4.17624966695185
CPNE3	8	0.00101017757149086	4.08017856080238
LOC101929315	8	0.0000557086064899249	4.02426512355715
OPLAH	8	0.00548930230572215	4.00745763329522
LRATD2	8	6.70267121366733E-06	3.99024517241295
ADAM32	8	0.0000493392110599149	3.98598259814963
DCAF4L2	8	0.00179434415330678	3.98574545366658
LOC102723447	8	0.000255136149733494	3.90351247508854
NDRG1	8	0.0000503286151862709	3.72605545106918
MCMDC2	8	0.00873864499421407	3.6174508462678
LZTS1-AS1	8	0.0161651862890562	3.57030219206656
STMN2	8	0.000646273680704426	3.5564
FER1L6-AS2	8	0.000772478789188613	3.46720270977513
FAM92A	8	1.48302654461943E-06	3.391756
PIWIL2	8	0.00290209109480258	3.347792
PPP1R42	8	0.0000312269667417219	3.3107178320176
MIR3151	8	0.0000665010159026658	3.305313
C8orf88	8	0.00112755785870547	3.250266
PDLIM2	8	0.00130856957308735	3.20827721363504
XKR6	8	0.0000550247611742893	3.19229
DGAT1	8	0.00326239010802316	3.15978216969405
TNFRSF10C	8	0.0109209268709713	2.54147271831509
EFR3A	8	0.000226469811733106	2.46057940289292
LOC105375883	8	0.00392261879796167	2.41267474448536
ARHGEF10	8	0.00014787726603971	2.36148924067699
ZNF703	8	0.00170057114276718	2.27377168613782
EMC2	8	0.00168454011040759	2.26014
LOC101929229	8	0.0116979274456751	2.1783
RNF19A	8	0.000808779188449704	2.171416
LOC105375758	8	0.00986862199278615	2.15043737733071
LINC02842	8	0.0110995650999166	2.122714
KAT6A	8	0.0173525457930519	2.12077198449334
RB1CC1	8	0.0130565870562584	2.11316789670173
LOC105375861	8	0.0147637692972898	2.081222
GRINA	8	0.00349243858492562	2.045818
RHBDD2	7	1.31201973054154E-06	12.3785724758377
LOC101927974	7	4.60460931843127E-06	10.8512126394333
FAM71F1	7	1.07075800725187E-06	10.56849
CUL1	7	1.82804808428662E-06	9.94403175364451
PPP1R17	7	0.00527526325077067	9.7717478707117
ERVW-1	7	0.000111366333840404	9.563026
NDUFB2	7	0.000021439794704663	9.27731531227827
TRBJ2-5	7	2.92481395723288E-06	8.83803776425684
LOC646762	7	0.000176800545387934	8.63382
OSBPL3	7	0.000701448321302565	8.36518
LANCL2	7	7.80576745125054E-06	8.0745138845822
LINC01022	7	1.4710633010029E-07	7.81952000596205
LOC101927420	7	0.0000690798323981001	7.6490103570436
ACTR3B	7	0.00200917677271693	7.31688191804712
ARPC1B	7	0.00047436464726021	7.23566605017347
BCAP29	7	9.70420930747132E-07	7.22010361304759
LOC100506236	7	4.73275751880922E-07	7.14116721942793
PSMA2	7	0.00356742750455867	6.86413050590951
PHTF2	7	5.09550695147092E-07	6.735547
LOC105375291	7	0.0000305588932162828	6.60540815668868
AIMP2	7	8.12907934801224E-06	6.56729741350761
ATP6V1FNB	7	0.0000221856534317474	6.46356040224905
NPTX2	7	1.72396449949508E-07	6.45277602659786
ETV1	7	0.000676407051339418	6.43506541638841
SDHAF3	7	0.0000934281298955969	6.41927735360421
LOC105375559	7	6.79571518788271E-06	6.383546
LINC00689	7	0.0126983594824981	6.155418
CRCP	7	0.000683252171051498	6.14322298749769
LOC441204	7	0.0000634057498913773	6.117088
TMEM120A	7	2.03602525877701E-06	6.10397754638796
LINC00997	7	0.0000107574767226656	5.996313
AKAP9	7	1.59976155051358E-06	5.96354464997594
LLCFC1	7	0.0000123802169244761	5.8936387905626
TRA2A	7	0.000148393340873554	5.84964527456807
RNF216	7	5.83816948738817E-06	5.84830609800931
ZNRF2P1	7	6.23103882140597E-06	5.59163415432926
LOC105375477	7	0.00870442219039304	5.545732
KIAA0895	7	0.0000371010563956758	5.46460425518317
TRBV4-2	7	0.000112574610058715	5.33458582624487
ARL4A	7	5.78387803275119E-08	5.253191
MDFIC	7	0.00197255673210443	5.20319
CACNA2D1	7	0.0000133727814968342	5.199673
DMTF1	7	0.00832268210230848	5.19316152483767
TNPO3	7	0.0183235587177115	5.16806860616468
YWHAEP1	7	3.60215487711316E-06	5.163598
DNAJB9	7	0.00143891832636818	5.07242851755109
LOC105375545	7	0.00978783574046941	5.06114883787536
TRBJ2-2	7	0.000954476548545895	5.043806
PEG10	7	9.75258527372276E-07	4.80747986682083
CALU	7	0.0000861482964571343	4.79945390653995
CCDC126	7	0.000069842758151175	4.75187685242214
BAIAP2L1	7	0.0000246528541681734	4.65134551858205
LFNG	7	0.00292734643516995	4.58378370338525
DLD	7	3.05950606151898E-06	4.402116
SSMEM1	7	7.88919565917801E-07	4.315802
HIP1	7	0.000319447000403871	4.20750935258772
CPA5	7	3.31755482758304E-07	4.20420312055922
MYO1G	7	0.000252775954776411	4.106883
FGL2	7	0.0000380823729231631	4.07807258291152
CYCS	7	0.000166768733737106	4.03553415179111
SMKR1	7	0.0111576084396953	4.026711
ZC3HC1	7	0.00143834379148292	4.02313768441018
GLCCI1	7	0.00109813327181477	3.98764671686029
FSCN3	7	0.0000125787698492687	3.88400621964037
GIMAP2	7	0.00445630638476098	3.85563002374099
RNF133	7	0.000040792530174318	3.79089
NUP42	7	0.000308838333457457	3.75939533138995
BLVRA	7	0.00127855043466785	3.668421
MAGI2-AS2	7	0.0000377878282403057	3.617891
GSAP	7	0.000108749441336724	3.58690917330533
LOC107986821	7	0.00887222528362118	3.58352430575773
LRWD1	7	0.000312593822871816	3.51698157504003
LOC100129148	7	0.000584125115022605	3.512932
BUD31	7	0.000399962866777739	3.48375816794821
FAM126A	7	0.000370444826581656	3.48255656250499
LOC101929088	7	0.000683570184154102	3.422002
NRCAM	7	0.000350642995251803	3.41589179082933
FAM71F2	7	0.00517698766114727	3.38903302311253
PDK4	7	0.00144569431701343	3.366318
LOC112267911	7	0.0000883046806153979	3.23589956977429
GLCCI1-DT	7	0.0032657516267402	3.20663715115206
SEMA3C	7	0.000763213372048489	3.146898480502
LOC105375448	7	0.00319891384588393	3.01259647382696
MPP6	7	0.0184753877482829	3.01083410768595
LMOD2	7	0.00483921043211062	3.00134947781115
HIPK2	7	0.00178042269800196	2.98243690972545
ASIC3	7	0.000254699365978306	2.94452022922174
LOC105375505	7	0.0000951340766493131	2.91642649006515
ASZ1	7	0.00186192012856693	2.90337075921681
VIPR2	7	0.00534046315570944	2.8767338974302
TES	7	0.00419505399601926	2.841565
CYP51A1	7	0.00102141014953712	2.71468609590503
TMEM60	7	0.0000208414230664624	2.62647823993092
GS1-124K5,4	7	0.00482934801771092	2.59503924999898
IMPDH1	7	0.0101485824889036	2.58677699652913
TSC22D4	7	0.00517766440946483	2.5503253020571
PPIA	7	0.00110044724159164	2.51847880348978
TRBV6-6	7	0.0000480136444398942	2.50716849328115
TSPAN12	7	0.000190728707720293	2.47583953144746
H2AZ2	7	0.00629958952405962	2.429705
LINC00513	7	0.00817147118574577	2.401344
LRRC72	7	0.00285482777460986	2.38578796079359
ANLN	7	0.0000505112275906235	2.30532019263501
GIMAP4	7	0.00542792670749562	2.28359627019136
ZNF655	7	0.00790362701809072	2.19043429074858
LOC105375556	7	0.0030818339791529	2.16222
TMEM270	7	0.0000143185668722882	2.16085670650317
LOC105375180	7	0.0141298676642083	2.14524977549025
IFT22	7	0.0118274957407004	2.11124444364856
SH2B2	7	0.0065086769661042	2.071363
C6orf52	6	2.15814249406893E-07	13.4196638761325
GMNN	6	0.0000427294967518207	12.3754477989214
TBC1D7	6	0.000154082787678663	11.86615
DXO	6	0.0000985448241004604	11.6065362579104
LYRM4	6	0.0000446955096743455	11.00101
POLH	6	4.66183387029429E-06	10.8825803944109
NCOA7	6	0.000016290128669272	10.4121826020431
LOC105378146	6	0.0000226793996771997	10.1724115589311
LOC101927365	6	3.29508214813521E-06	9.87161214178059
RNGTT	6	0.0000189274424135473	9.81308962855803
PSORS1C1	6	2.65850618404776E-07	9.76312076693853
HDGFL1	6	7.62263859226058E-06	9.1982008694461
WTAP	6	0.0000020586533309017	9.06138431908474
ORC3	6	0.00234655068687838	8.96989567918754
TMEM217	6	4.67144231187012E-08	8.95282162861567
CENPQ	6	0.00106711970043227	8.85706716137781
SYCP2L	6	2.59564987943894E-06	8.79950721198408
ACOT13	6	0.0000313101689714551	8.43179310420946
NKAPL	6	0.0000886797397469168	7.98468995924357
LAMA4-AS1	6	1.64646516629682E-06	7.930736
PACRG-AS2	6	0.0000392055298747257	7.78441740705221
MDN1	6	1.10393784139411E-06	7.59992346286265
LINC00326	6	0.000265872292999278	7.52123129079424
PDE10A	6	8.0443742685826E-08	7.38770809540561
SLC25A51P1	6	0.00147419462454197	7.37459657493003
MED20	6	7.3161875524739E-07	7.359764
NT5E	6	0.000557928416028998	7.31671941415148
POM121L2	6	1.00460076814035E-10	7.12552562418066
H1-2	6	0.0000137484643158313	7.05606332632166
HCG9	6	0.00175715507883363	6.94796063715037
AFDN	6	0.0000115361081295397	6.92412460800002
H4C4	6	0.0000156734285213026	6.84842680826378
CD164	6	0.00031246723775018	6.81217619431075
C6orf58	6	0.00492675541153172	6.80806673306116
CNPY3	6	0.000389996451544147	6.7591458926714
FAM229B	6	3.15996568583307E-06	6.706265
GUCA1A	6	0.0000113705309421774	6.68032913589556
PSMC1P11	6	3.88778385642531E-06	6.65763804723239
FAM83B	6	0.000218523340024364	6.49194696975627
SERINC1	6	0.000259811961693762	6.35643898951328
TRIM27	6	6.33039005273049E-06	6.329529
PGM3	6	0.0000066248444639614	6.30315903673475
DST	6	3.66464849669103E-06	6.2701645378545
BCLAF1	6	0.00038232376807021	6.23432062482167
H3C11	6	6.9079658314686E-09	6.12616542255961
SPATS1	6	0.0000297992378207554	5.95976037865785
SNRNP48	6	1.83195297887803E-06	5.93403087163833
PGK2	6	3.70207861090884E-09	5.78563831363458
KIF6	6	0.000403032907423688	5.783316
SLC29A1	6	0.00207727452912086	5.72950082710108
HCG11	6	3.70112460917222E-07	5.71337
SENP6	6	0.0000367418355769974	5.70648894637973
PSMB9	6	9.76917753756596E-06	5.66320970672809
LOC102724463	6	0.0000331420080792012	5.63601866138347
KATNA1	6	0.0000229760529844224	5.58520657319186
RSPH9	6	0.000653959531615037	5.52838286862816
LINC01611	6	0.000223674635449932	5.42690670744266
FGFR1OP	6	0.0000042117026698588	5.40886770301142
ADTRP	6	0.000352781865534605	5.33525738861897
SHPRH	6	0.000445308882913061	5.246076
LST1	6	0.00153699928249744	5.20119703487703
JARID2-AS1	6	0.0000191292015656631	5.19336091988356
CEP162	6	0.000165782578122679	5.15151454824522
HLA-F-AS1	6	0.0000378066037907131	5.130944
SSR1	6	0.000348002454987477	5.11024113268441
FAM135A-AS1	6	0.0000327510014211329	5.10301284574011
LY6G5C	6	0.0000240508288490032	5.05146272142365
LY6G6F-LY6G6D	6	0.0000283021534189755	5.03222998562676
RBM24	6	0.00867205572532957	4.98563042066814
AKAP12	6	0.0000143096590496501	4.96680778551223
LOC285819	6	0.000343656398485841	4.93834
ZBTB22	6	0.00591313488348064	4.93698786078253
LOC102723831	6	0.00869227082490469	4.91245318644753
CLIC1	6	9.83141781513162E-07	4.90031809103566
MIR133B	6	0.000380165916862844	4.89735871371906
ZC2HC1B	6	0.0000360913948404966	4.86514959081786
C6orf62	6	0.0000339649860274503	4.83042677500395
SYTL3	6	0.00243132368380835	4.781444
SMPD2	6	1.29545033886452E-08	4.68329318136853
H4C13	6	1.36594510709019E-06	4.625391
CCND3	6	0.000130910070719323	4.607302
PNRC1	6	0.00432412325815338	4.44920637582032
LOC100505711	6	0.00165142231720647	4.4477724892093
HECA	6	0.00735012135139422	4.37524175066978
LCA5	6	5.74701781883111E-07	4.37491162124933
SGK1	6	0.000369480764800094	4.36872293647482
CRIP3	6	3.17327735512089E-06	4.34901959274232
HIVEP1	6	0.000980498671073217	4.322362
H2AC1	6	0.000213934770592459	4.236417
TSPYL4	6	0.00578088081846657	4.22080939554899
MED23	6	0.00168786482738408	4.11112718604798
LOC100507547	6	0.000101694943127268	4.04073338614697
SKIV2L	6	0.000254241329966284	4.028598
LOC102725019	6	0.0000761355847058897	3.99558875798808
CCDC170	6	0.0000320238828248777	3.982638
HCG24	6	0.0000114557125970982	3.80229501609775
MRS2	6	0.000836718667297555	3.79951266244273
PLAGL1	6	0.00524363847792272	3.786671
HSP90AB1	6	0.000390002840114989	3.735381
TTK	6	0.000613302648978227	3.6954300608939
LOC102724379	6	0.00376599693719213	3.68777369523922
LOC102723883	6	0.00125573673423592	3.679806
FAM184A	6	0.000154120585222272	3.64013
LOC101927082	6	0.00157567899339318	3.59720678476283
C6orf201	6	0.0000532743582935658	3.53521131321144
CCN6	6	0.00800703462749668	3.52109
TREM1	6	0.00241356037954522	3.52042677392658
SERAC1	6	0.00169639465934583	3.49879819692369
LY6G6C	6	0.00955666654985987	3.49273932164937
ARG1	6	0.00286107615185348	3.453998
TTLL2	6	0.000463558390034546	3.43499065086434
LOC100507336	6	0.0014478282958587	3.391929
DSP	6	0.000454022370773061	3.34808316040497
OARD1	6	0.0000340084577456352	3.2914433758638
FAM217A	6	0.00803404117743182	3.24978998509231
DNPH1	6	0.000421868657020832	3.10386034653078
C6orf89	6	0.00111336505604419	3.088756780753
HLA-A	6	0.0000323767335546321	3.06075915965729
HCP5	6	0.00162070689081933	3.04897857352184
PNPLA1	6	0.0133131731158991	3.0281425225116
RGL2	6	0.000185321179488765	3.00536868118633
PEX3	6	0.000653224184244625	2.99517459731504
LINC01277	6	0.0010195758765989	2.93033172111148
PPIL6	6	0.000013098962344084	2.89958800235993
ABRACL	6	0.009538263940152	2.88686
LOC105374989	6	0.000463874224322428	2.74381572504097
SRPK1	6	0.00652817814577585	2.6927262925012
DNAH8-AS1	6	0.01218234718049	2.6437187094357
H4C3	6	0.00198848868904851	2.62970761273098
NEDD9	6	0.0000461591847251313	2.52235350026635
BMP6	6	0.00174077553803807	2.51556216204854
AFG1L	6	0.0119358154073423	2.48749939474941
DEK	6	0.000128760817571165	2.452599
TIAM2	6	0.00029219608419916	2.34335904178115
UHRF1BP1	6	0.0100275734717869	2.22102755463572
LOC285762	6	0.0131920427558229	2.21406168441838
MDC1	6	0.00482360985360488	2.210779
LINC02534	6	0.0107513058311967	2.173677
LOC105374971	6	0.0196180052688939	2.16810400436563
HLA-L	6	0.00611873906264888	2.15870453755297
ZKSCAN4	6	0.00863376712212688	2.09392751055382
LINC02519	6	0.00046507619538834	2.044011711639
LINC01950	5	9.90602853619665E-08	13.20078
RANBP17	5	0.0025788203087608	12.07862
PCDHB18P	5	1.26675005924396E-07	11.4134966237729
GPBP1	5	0.000174841838150996	10.3808736307308
CD14	5	6.47242379160938E-06	10.2029553279016
NEURL1B	5	7.78076177327414E-06	9.716749
CYFIP2	5	0.0000011628332848222	9.666001931653
PCDHA12	5	1.59425648491817E-06	9.4475903164857
EXOC3	5	0.0000224112182763353	9.14084870910392
LOC102723740	5	3.26252503691479E-07	8.72304999853728
CLINT1	5	1.28889959060613E-07	8.66314286950834
LINC01962	5	0.0000252356150981793	8.64324105947647
OTULINL	5	2.32080492483486E-07	8.56964875286604
CDK7	5	6.01424713528859E-07	7.91369595619687
SNX18	5	0.00419171918143788	7.43006067698028
LINC01938	5	1.05485528434737E-07	7.37531546403492
PCDHB2	5	9.08836343198587E-06	7.2895542512098
RPS14	5	0.000396287708216555	7.28618105920484
LOC105379179	5	0.000780346566450309	7.175886
PFN3	5	6.38103322873818E-06	7.12677339118085
SUB1	5	0.000221448835864088	7.057176
MOCS2	5	0.00985148965138613	6.86602273006652
ZNF608	5	0.000598198757725111	6.76669769203848
KCTD16	5	5.35281532934436E-06	6.760077
FAT2	5	0.00679572563936671	6.62274505180561
C5orf22	5	0.0000528281126339425	6.46848412791215
CDC42SE2	5	0.00543039166679611	6.44425995555167
PWWP2A	5	0.0000481872550247937	6.312659
TRIO	5	0.00119733206235622	6.18900701462107
CDC23	5	0.0000458577807331405	6.14449373372643
CNOT6	5	0.0000060621065352203	5.956737
LOC105374621	5	0.00116379590026463	5.94381995200421
LYRM7	5	1.40978869810359E-07	5.7596957677374
RFESD	5	0.0000285695348691786	5.684335
KIF20A	5	0.000138750820913371	5.683048
FAM81B	5	0.0000112036498687781	5.68182024159244
UTP15	5	0.0000909656500367625	5.61852171641457
DAB2	5	0.00184678863504749	5.55375636454425
LOC105379109	5	0.000016682653191423	5.40891174976427
TMEM232	5	0.000459660899278319	5.40866582127848
GDF9	5	0.00028906485471167	5.34963411588134
TRIM41	5	0.00984963752055172	5.28820669233707
RAD17	5	0.00112004264226332	5.2846278586346
LINC02109	5	0.00727941699611928	5.266849
PCDHB6	5	1.79989970921687E-06	5.16253434215467
NIPBL	5	0.000407320499626144	4.94996477100792
NLN	5	0.0000937383300415634	4.7893702116585
LOC102724122	5	0.00273073520530095	4.78265487955338
PPP2CA	5	1.11496965779743E-06	4.71135018207732
DUSP1	5	0.000032973226526525	4.63445350105858
NDUFAF2	5	0.00954180657621273	4.608108
TEX43	5	0.0000388482581703462	4.602874
LRRTM2	5	0.0000726599852473082	4.58948988963639
SLCO6A1	5	1.00202183128122E-07	4.52005781026842
CCDC112	5	0.0000394817035306669	4.48394927839481
POC5	5	0.00888711875261237	4.43622514742213
MARCHF11	5	4.68597978724336E-06	4.29444335734581
LOC100506406	5	0.0000004394313087679	4.25615239828742
LOC101929154	5	0.0000552358912861176	4.13037332284555
C5orf52	5	0.000663510300649485	4.10679093215078
CCNB1	5	0.00275571868291269	4.09250696683458
PRR7	5	0.000109244832973421	4.03806519010487
ARRDC3-AS1	5	0.000183622850532986	4.0285519971912
MGAT4B	5	0.000166863277944849	3.93918340259687
AK6	5	0.00028850475990567	3.90565694026271
LOC105379157	5	0.00262415456721854	3.8008219832125
ANKH	5	0.0000961217406942169	3.79387810833048
C5orf47	5	0.00113797177592563	3.77687912606324
LINC02146	5	0.0000721914486429218	3.76914747145496
ANXA6	5	0.0000568094704981958	3.71466645809862
UBLCP1	5	0.00026198731907908	3.67255660861333
CCNJL	5	0.0000217021687992328	3.67052390258806
C5orf64-AS1	5	1.79284312027233E-06	3.62746420262821
DAP	5	0.00281457190467572	3.619613
UBE2D2	5	0.000344216265889142	3.37543844855655
SSBP2	5	0.00196002678162234	3.33216562599688
CCDC125	5	0.0000673119131019625	3.32972461656655
PSD2-AS1	5	0.0000148026734367954	3.27550427945755
TAF9	5	0.0000540539841211073	3.12884354166769
HK3	5	0.0117290145435303	3.0833
CDH18-AS1	5	0.00138197156493079	3.02595
PPARGC1B	5	0.000274417483907081	3.0244610730547
LOC105377693	5	0.000907437293170912	2.9703486030868
LINC01333	5	0.000257631110400635	2.8213
LINC02116	5	0.000047024930950971	2.731111
RACK1	5	0.000101035753892528	2.64358875507886
EBF1	5	0.00116690699155766	2.59456
HMMR-AS1	5	0.0137501714067598	2.428094
MIR1229	5	0.000454071913320924	2.173036
LOC105377730	5	0.0193106777941302	2.13192087670943
PTTG1	5	0.00231441701677296	2.09409616300082
DNAJC18	5	0.00213093129213399	2.089951
LOC112267937	5	0.00432155223596861	2.066285
COMMD8	4	5.91704427740694E-06	12.0030269089887
EXOC1	4	0.00103269142046889	11.8001403534107
STAP1	4	6.24900383561098E-08	11.3995715525776
TMEM33	4	0.0000353271854734367	10.7550406361356
CCNI	4	0.0000224270804782204	10.329376717524
LINC02263	4	5.83230303218733E-07	9.81084944492754
BBS12	4	0.0000115502983719206	9.60891256038929
POLN	4	0.0000182584281856697	9.57999598033256
SLC25A31	4	0.0000503457504859153	9.41446187961053
HTT	4	2.70891446646768E-06	9.38831843863355
LOC107986261	4	1.29929743686857E-06	8.99024989547239
NFKB1	4	0.00153615156250557	8.86691961907188
GPAT3	4	8.84044893913693E-06	8.69923514995132
CWH43	4	0.00178460069777075	8.66563369968055
LEF1-AS1	4	0.0000306309687215214	8.31493729273979
MAPK10-AS1	4	0.0000267080438657013	8.23733506435249
CEP44	4	0.0000928627707492165	8.08721616203808
RNF212	4	0.000823175634025943	7.92632722035686
LRP2BP	4	0.000768188442485247	7.84607138822987
CABS1	4	6.13366331128931E-06	7.78262936290507
CRACD	4	6.78276023109629E-06	7.66364197708421
TAPT1	4	3.48424319011251E-07	7.64431031730518
PDHA2	4	0.00013499752871109	7.40607283851108
F11-AS1	4	1.52148868056709E-12	7.24871341623731
SAP30	4	0.00154388591114013	7.17863645770506
LINC02619	4	8.56635565838726E-07	6.9657074632354
METTL14	4	0.0000119388760205495	6.90307300941729
PIGG	4	0.0000816287751725214	6.58228786970281
NSUN7	4	0.0117455309583378	6.49085483886534
RAP1GDS1	4	3.74090299558341E-06	6.37061756776223
HNRNPDL	4	0.0000214414164345573	6.30489
LOC105377284	4	0.000148347766056008	6.27124632961608
CLOCK	4	0.000128970995472973	6.25390091669455
ADAD1	4	6.07366884778104E-06	6.23434503718117
SLC34A2	4	1.90696676688677E-08	6.17611114646936
LIAS	4	0.000101138827357934	6.17333987159496
ADGRL3-AS1	4	6.34425670435815E-06	6.14895598734621
CCNG2	4	8.14541113218195E-06	6.02758081102903
DGKQ	4	1.30867843819945E-08	5.76425718817638
STX18	4	0.0000444398462407156	5.764256
TRMT44	4	2.40776974544596E-06	5.67086243228534
LOC107986218	4	0.00391915920624258	5.57879665329771
SMAD1-AS2	4	0.000030776472323654	5.4861009259092
CFAP97	4	4.35946757214165E-08	5.350179
QDPR	4	0.00261705617360513	5.34813412558859
CXCL9	4	0.00224470147585099	5.193951
GPRIN3	4	0.0123656573300915	5.13036154331768
NCAPG	4	0.0000479823859633946	5.109099
DAPP1	4	0.000336646843690976	5.077926
TKTL2	4	0.000114863143589851	5.06724483556047
LINC02466	4	0.0032341076268752	5.01209524376707
PPA2	4	0.000010597813920208	5.008982
LINC02269	4	0.000453875094459112	4.95774330096318
CENPE	4	0.0000150339045504156	4.87403649987991
PLK4	4	0.000288503993070511	4.861725
BOD1L1	4	0.0000467049394490436	4.85045377878105
HADH	4	0.000288807024891017	4.74287472366262
OCIAD2	4	0.000528838902374821	4.70493642918556
METAP1	4	0.00002186450557735	4.56370657230892
GAB1	4	0.0000143312344438836	4.55761145717821
HERC5	4	8.04547218660948E-06	4.55051258664378
MRFAP1L1	4	0.0000989019843565066	4.54795184276857
ANAPC10	4	0.0000325682191353319	4.50411083464722
PRMT9	4	0.000492014150997181	4.4899074134258
PRSS12	4	0.000319027980809066	4.47933575586088
TXK	4	0.000159219837969494	4.31979
CFAP99	4	0.0000116484369144279	4.26671
CCDC158	4	2.84528485967529E-06	4.20373364435918
LOC105377582	4	2.69012342221861E-06	4.18233340413833
GUCY1A1	4	0.00610595760458299	4.12141808210867
LIN54	4	0.00748067584239082	4.07238363120536
TMEM144	4	0.00140336840506215	3.987758
GRK4	4	1.71282634943162E-06	3.88461701599572
NAP1L5	4	0.0000100146423875679	3.86848407264626
LOC100507053	4	0.00545376497649269	3.83543660553421
LYAR	4	7.49470505118781E-06	3.751511
REST	4	0.000137495374554962	3.69212023533199
LINC02482	4	2.75977643561081E-06	3.68630268707483
THAP6	4	0.000112217573944487	3.64639628271514
NR3C2	4	0.00310000314568051	3.62536218586624
ABRAXAS1	4	0.000554273416172464	3.615861
FIP1L1	4	0.000997989737155838	3.57028363368997
CAMK2D	4	0.000350491158634367	3.43792621119429
ANTXR2	4	0.0000869233173233568	3.12303648119715
DNAJB14	4	0.000522333015064618	3.11454535084994
TMEM131L	4	0.00152257674783904	3.08310694447192
LOC105377480	4	0.000328337726125408	3.06044623657765
ZGRF1	4	0.00255211941944402	3.05961209360757
AGA	4	0.00341629268997987	3.029665
CXCL2	4	0.000905302267514875	3.02457616176846
PCNAP1	4	0.000783190524732836	3.023037
STIM2-AS1	4	0.000828691321537949	3.00060294323001
USO1	4	0.000650136003398581	2.94689184543253
TET2	4	0.00066142640280615	2.91006730061166
TEC	4	0.00107470225934447	2.90056955081683
RAB28	4	0.00369434969726433	2.83265953823534
DCHS2	4	0.000138808500038821	2.76905001447409
PDLIM3	4	0.00422040338814877	2.72624348492449
UGDH	4	0.000786153090041588	2.65184
NEK1	4	0.00712787969571461	2.59930152131691
GSTCD	4	0.00408581199573808	2.5821864531838
MAP9	4	0.000300254774956706	2.55916819456777
LINC01256	4	0.000427375194184051	2.51336791971046
GK2	4	0.00405389226042699	2.4960674728418
OCIAD1	4	0.0000337183080022805	2.48792983370021
TLR1	4	0.00929453115265997	2.39674402947832
FAT4	4	0.00163281159238799	2.343489
LOC101928721	4	0.000239531715124209	2.29103429666645
C4orf47	4	0.00502831696641518	2.23948366676383
GALNT7	4	0.00956370839607464	2.16466926154411
DDX60L	4	0.000262789877024781	2.079635
ATP10D	4	0.00381414238682107	2.04932246713142
C4orf3	4	0.00232255299442828	2.04138225093511
MIR3945	4	0.00502250398117949	2.02604708802478
LINC00879	3	9.26282051354989E-08	14.3881609722166
NIT2	3	0.0000643806879195378	13.89538
ENTPD3-AS1	3	5.8291721632852E-07	13.7349780419558
IQCG	3	5.93825304196946E-06	13.6960148571707
MECOM	3	5.59544417262864E-07	13.0283471948783
TM4SF4	3	5.74660637225778E-07	11.7799918564381
PPM1L	3	0.0000930913876883853	11.3739826411962
EOGT	3	2.38976319678396E-06	11.225213609524
MYD88	3	2.19649282077393E-07	10.9867616924258
SLC9C1	3	7.61190891999417E-10	10.7124727303732
GTPBP8	3	3.05880871457902E-06	9.66427177234971
SSR3	3	4.13173516405029E-08	9.546035
LOC105377188	3	5.38337244710682E-07	9.46030417702322
B3GNT5	3	6.87787540668066E-07	9.02722231481189
LYZL4	3	1.08565712426448E-06	9.01835346138949
RAB7A	3	0.000032299432637999	8.59374932218999
SETD5	3	1.14010321317993E-07	8.54375850971391
LINC00690	3	6.40578953420093E-06	8.435382
DBR1	3	0.0001108156536782	8.40714855931539
GLB1	3	0.000701923765877973	8.37433166701282
SPSB4	3	0.0000317356081879181	8.3509337447797
HPS3	3	0.000619906261849072	8.242222
HESX1	3	2.14991714965983E-07	8.19812949249003
EIF2A	3	0.00109546853503606	8.16564731938855
MELTF-AS1	3	0.00138948244708049	8.07941046229085
IL20RB-AS1	3	0.00128387324624252	8.04402130600988
DNAJB11	3	4.76351215176878E-08	8.02648741825712
VGLL4	3	0.00104397965722947	7.80061877634778
ZBBX	3	1.33745311180465E-06	7.79171298157746
CNOT10	3	1.69911964367952E-06	7.7273868679414
SETMAR	3	0.0000174675269548759	7.72414418424359
LINC01214	3	3.58626809194497E-07	7.7188583465979
CDV3	3	1.57395626821233E-06	7.53541829025871
MRPL3	3	0.0000391567719669291	7.485498
TPRG1	3	0.000118260955311916	7.21145708333372
SGO1	3	0.000034515080654908	7.20800845408282
TERC	3	0.0000715131487470165	7.12966728747152
GFM1	3	0.000260719778224025	7.12215033011269
LOC105377128	3	0.000156786546337114	7.03376399923399
PP2D1	3	6.82733464507459E-08	6.79266310819798
PCOLCE2	3	6.82587970242336E-09	6.7827934005395
LOC105374106	3	1.65256414643556E-07	6.63444145255348
LMCD1	3	0.0000722870990321189	6.62603888924288
PLOD2	3	2.63337786228338E-06	6.46948031576528
FLNB	3	0.0000220795929733534	6.45633628278218
TXNRD3	3	0.00140319558526196	6.315165
GTF2E1	3	5.57332102903648E-06	6.28750276722079
MOBP	3	0.0000297958044160735	6.22857943228883
LOC105377196	3	0.000760766291620279	6.20149591453549
NEK4	3	0.000966452667040517	6.104928
NISCH	3	3.87997157142643E-07	6.075231
DNAJC19	3	0.000218801957157407	6.04824891964563
ROPN1B	3	0.0000759332854444349	5.97597701736887
LINC01811	3	1.23233217524327E-08	5.89892082429632
IQCF5-AS1	3	5.93028079922148E-06	5.748271
LINC01988	3	7.2231578174992E-07	5.73921919968772
OPA1	3	0.0018498602290638	5.68317580575717
THUMPD3	3	0.0000778170717583593	5.63164183761029
KIF15	3	1.31770439732004E-06	5.39331695598736
PHF7	3	0.00027744395129365	5.344409
LINC00620	3	3.08544835894325E-06	5.328689
LOC105377110	3	9.02625792431981E-06	5.31615403072757
GUCA1C	3	0.0000216827302734732	5.23376277105986
ABHD14B	3	4.26686797376776E-06	5.14676347955667
LOC102724068	3	0.0102962882497967	5.06568433776476
SMARCC1	3	6.00696187093518E-06	5.00179715171005
NAA50	3	2.30488624189018E-06	5.00052361919771
MKRN2	3	0.000986108841851162	4.84261616464174
LOC105374114	3	8.54835558118425E-06	4.80055387610303
RFTN1	3	0.0000953737754831237	4.72704059110024
PLSCR2	3	0.0000269194859161112	4.72657
LINC02034	3	0.00619692464188649	4.685791
CHCHD6	3	0.00262800150224332	4.53182
MAPKAPK3	3	0.000646373242289785	4.510241
HMCES	3	0.00120871318015743	4.46396111500687
LINC01215	3	0.00418570626358789	4.43560975194873
SNORA81	3	0.00155249590540369	4.41220450718806
DGKG	3	0.000275662127012991	4.410503
TEX264	3	0.000248969946085474	4.40121902945837
PRKAR2A	3	0.000376717898613	4.39652789301034
MBNL1-AS1	3	0.000242625145699971	4.379012
COPB2	3	0.0000396226349482486	4.3525743744025
TRNT1	3	0.000222444650541519	4.30905652653098
LOC105374292	3	0.00110020475487612	4.25695371438107
ZMYND10	3	6.42311710970834E-06	4.24841370547917
HYAL2	3	0.000399572909695568	4.23692153221111
PLA1A	3	0.00231415196856781	4.22155539612697
LARS2	3	0.000220314617446105	4.17563951738698
ATP13A4	3	0.000339269196230826	4.12518081758455
NAALADL2-AS1	3	0.00683289383761691	4.10023352968102
LINC01471	3	0.000697559985191547	4.090932
MED12L	3	2.78317344561212E-09	4.06788704477189
TASOR	3	0.00213922364396704	4.04476104743323
LINC01990	3	0.000372512104676461	3.77065848167983
CEP70	3	0.000218228199968614	3.75932886633903
PDCD10	3	0.0135098275078171	3.70553217924426
UTS2B	3	0.0000366623681027538	3.69783231517017
ARL6IP5	3	0.00672105524523913	3.67516223791704
MAATS1	3	0.0000285509020102933	3.64310588958245
KIF9	3	0.0000166057380835029	3.58421697751777
LRRC34	3	0.00202910732236747	3.56931181610991
PPARG	3	0.00446064404053423	3.54754314889925
ECT2	3	0.000154126532107513	3.539291
DNAJB8	3	0.00616296199903715	3.53835822719545
LOC105374016	3	0.00305375960531691	3.53097104721678
C3orf70	3	0.000248639355704733	3.4309254509568
SH3BP5	3	0.00195637420424902	3.41709460087021
PARP9	3	0.000600391354223961	3.39429043702527
UBP1	3	0.000355217440781247	3.34920352217878
LOC105374058	3	0.0014297126314313	3.33677825350117
LINC01192	3	0.00492998568233614	3.33189979358655
TOP2B	3	2.88368659913135E-06	3.326353
NLGN1-AS1	3	0.0044542616612481	3.29759261586058
TRAT1	3	0.0000322057230097224	3.19099217470594
RAF1	3	0.0000174605569026627	3.172399
ARPC4	3	0.00480513747386849	3.07035764879295
NBEAL2	3	0.000383039432305289	3.04789263418128
ULK4	3	0.0000321857142310192	3.03020616048588
P2RY13	3	0.00188361833439177	3.02585858107103
LOC105374230	3	0.000177522134700425	3.00767922931898
RPSAP69	3	0.00188383517388263	2.9910632581347
FANCD2OS	3	0.000428311335465639	2.974075
CEP97	3	0.00112553898710691	2.96392942384882
LOC105374150	3	0.000947261910488652	2.918397
LINC02053	3	0.0118149424101564	2.89700567779316
SENP7	3	0.000734054142703831	2.84269996054622
NCEH1	3	0.00104506009235129	2.83843663020128
LOC101928105	3	1.40895886315928E-07	2.80207742969434
RPL39L	3	0.000161838457217902	2.79215435308618
CCR4	3	0.0127472466174491	2.709222
CMTM7	3	0.0005015106615249	2.66041967947118
NEK11	3	0.00223903625362753	2.65720233554115
PHLDB2	3	0.00132706462580382	2.544915
SFMBT1	3	0.0174640851651969	2.5198231886741
LOC105374107	3	0.0000458447771684815	2.471549
FXR1	3	0.00627504653213654	2.406848
CCDC12	3	0.000393183327133467	2.33723524157309
CACNA2D2	3	0.0000123632672572416	2.331219
MFN1	3	0.0034266817957928	2.32153393491367
QARS1	3	0.00866008700829514	2.30445407187412
IL17RD	3	0.00413336380757455	2.26273720370716
IL20RB	3	0.00653919065662053	2.231212
DZIP3	3	0.00956757111728947	2.17452660312653
ZNF148	3	0.00524811449876625	2.156833
[truncated: 393 more rows]
