# Supplementary material for: Transcriptional profiling of β-2M−SPα-6+THY1+ spermatogonial stem cells in human spermatogenesis
Source: Stem Cell Reports. 2022 Mar 24;17(4):936–52. doi: 10.1016/j.stemcr.2022.02.017 (PMC9023810; doi:10.1016/j.stemcr.2022.02.017)
Supplement: Table S2. List of DEGs at the different transitions of germinal cell states — (A) List of DEGs in the β-2M−SPα-6+THY1+ (T+), β-2M−SPα-6medTHY1− (T−), spermatocyte I (4N), spermatocyte II (2N), and spermatid (N) populations at the different transitions of cell states (fc>2, p<0.02). (B) List of DEGs in the β-2M−SPα-6+THY1+ population (fc>2, p<0.02). (C) List of transcriptional regulators (TR) that varied across spermatogenesis and preferentially enriched in the β-2M−SPα-6+THY1+ population (fc>2, p<0.02). [file mmc3.xlsx]

## Sheet: A_Comp T- vs T+
Symbol	chromosome	description	type_of_gene	p_Comp T- vs T+	fc_Comp T- vs T+
CXCL9	4	C-X-C motif chemokine ligand 9	protein-coding	8.05725447382494E-09	-57.9113516158819
LOC105378011	6	uncharacterized LOC105378011	ncRNA	3.40024462543579E-06	-48.7804977002079
SUMO1	2	small ubiquitin like modifier 1	protein-coding	9.86002444136492E-06	-48.47087
TMEM171	5	transmembrane protein 171	protein-coding	6.65569349091849E-10	-33.8454982080044
LOC100506563	2	uncharacterized LOC100506563	ncRNA	8.04559057314297E-07	-31.4001417717939
LOC105375180	7	uncharacterized LOC105375180	ncRNA	4.43611415038857E-07	-26.670218489738
L1TD1	1	LINE1 type transposase domain containing 1	protein-coding	4.54140565441298E-10	-22.74697
LOC105370287	13	uncharacterized LOC105370287	ncRNA	6.56773514399911E-08	-21.5372677785456
CAMTA1-DT	1	CAMTA1 divergent transcript	ncRNA	2.45932982817181E-06	-21.5150502558206
LINC01030	8	long intergenic non-protein coding RNA 1030	ncRNA	1.65267937752498E-07	-21.2915715057516
MLLT3	9	MLLT3 super elongation complex subunit	protein-coding	2.18779076967201E-08	-19.3014569697143
SMARCA1	X	SWI/SNF related, matrix associated, actin dependent regulator of chromatin, subfamily a, member 1	protein-coding	1.05200037974922E-06	-16.77679
TMSB15A	X	thymosin beta 15a	protein-coding	0.0000407307933731431	-15.1308017950055
NUDT11	X	nudix hydrolase 11	protein-coding	1.16064806127591E-06	-15.05764
LOC105370115	13	uncharacterized LOC105370115	ncRNA	2.03274188665242E-06	-14.511654045954
IFI16	1	interferon gamma inducible protein 16	protein-coding	2.64911233004618E-09	-13.9979493645817
LOC100287072	17	ribosomal protein S6 kinase B1 pseudogene	pseudo	0.0000381428806631689	-13.7404405262801
ARRDC4	15	arrestin domain containing 4	protein-coding	1.72512297692403E-06	-13.2256
PIWIL4	11	piwi like RNA-mediated gene silencing 4	protein-coding	0.0000410469272197828	-13.1435583017427
LOC101928046	14	uncharacterized LOC101928046	ncRNA	0.000166988441559053	-13.1177989259018
AK5	1	adenylate kinase 5	protein-coding	1.95748882096138E-07	-12.8309646675239
SERPINI1	3	serpin family I member 1	protein-coding	5.51081612678301E-09	-12.4005
CCDC160	X	coiled-coil domain containing 160	protein-coding	3.45252042789929E-06	-11.8511206074503
NUTM2B-AS1	10	NUTM2B antisense RNA 1	ncRNA	0.000139817344488852	-11.8333748526713
CERS6	2	ceramide synthase 6	protein-coding	1.19620960151766E-06	-10.9733192167431
EPB41L4A	5	erythrocyte membrane protein band 4,1 like 4A	protein-coding	9.54108039818916E-09	-10.96195
ZNF521	18	zinc finger protein 521	protein-coding	2.01277269006406E-07	-10.7538728366865
COBLL1	2	cordon-bleu WH2 repeat protein like 1	protein-coding	0.0000367903176956728	-10.560385838513
FN1	2	fibronectin 1	protein-coding	0.000176684146332412	-10.441064027764
CADPS2	7	calcium dependent secretion activator 2	protein-coding	1.94790608403381E-06	-9.861747
ERO1A	14	endoplasmic reticulum oxidoreductase 1 alpha	protein-coding	0.0000135337633736142	-9.74720259870678
LOC101928608	9	uncharacterized LOC101928608	ncRNA	0.0000371370403696452	-9.67056585645491
CMC4	X	C-X9-C motif containing 4	protein-coding	0.0000128766070267995	-9.65663663301143
MGAT4A	2	alpha-1,3-mannosyl-glycoprotein 4-beta-N-acetylglucosaminyltransferase A	protein-coding	0.0000147592429443994	-9.53428960350986
PIP4P2	8	phosphatidylinositol-4,5-bisphosphate 4-phosphatase 2	protein-coding	3.34148106870545E-07	-9.237017
PHF6	X	PHD finger protein 6	protein-coding	3.38661488754818E-06	-9.188319
DRAM2	1	DNA damage regulated autophagy modulator 2	protein-coding	1.32727223130997E-06	-9.04386188521711
RGS2	1	regulator of G protein signaling 2	protein-coding	0.00152160657084678	-8.956826
ID2-AS1	2	ID2 antisense RNA 1	ncRNA	3.53343506581655E-07	-8.88398169478437
MAL2	8	mal, T cell differentiation protein 2 (gene/pseudogene)	protein-coding	0.00156380996755806	-8.6803482133676
LOC105377328	4	uncharacterized LOC105377328	ncRNA	0.0000366017498121305	-8.63939390715341
LOC101927042	9	uncharacterized LOC101927042	ncRNA	0.0000306022266729132	-8.5708966952918
NFIB	9	nuclear factor I B	protein-coding	0.0000851044347963066	-8.25304832915489
RASEF	9	RAS and EF-hand domain containing	protein-coding	0.00014824393638365	-8.02892743851012
MCUR1	6	mitochondrial calcium uniporter regulator 1	protein-coding	1.03690026488809E-06	-7.668222
PTPN14	1	protein tyrosine phosphatase non-receptor type 14	protein-coding	0.0000603312606457435	-7.661482
TSHZ3	19	teashirt zinc finger homeobox 3	protein-coding	0.0000939131785248514	-7.430649
LOC105374329	2	uncharacterized LOC105374329	ncRNA	6.0866062313393E-09	-7.3915634845026
STX3	11	syntaxin 3	protein-coding	0.000101365933197961	-7.357432
LINC02096	17	long intergenic non-protein coding RNA 2096	ncRNA	0.0000109474520997757	-7.32887363566454
RBP4	10	retinol binding protein 4	protein-coding	0.000151627909279166	-7.255208
HSPB1P1	9	heat shock protein family B (small) member 1 pseudogene 1	pseudo	0.000386724571847395	-7.251753
HACD4	9	3-hydroxyacyl-CoA dehydratase 4	protein-coding	5.14678661079794E-06	-7.04759057170689
LOC101928849	9	uncharacterized LOC101928849	ncRNA	1.06355930167432E-06	-7.0321796994868
ELAVL2	9	ELAV like RNA binding protein 2	protein-coding	0.0000032256601269101	-6.7905640293975
GOLIM4	3	golgi integral membrane protein 4	protein-coding	1.52686544160706E-06	-6.66436376648452
KDM1B	6	lysine demethylase 1B	protein-coding	4.33341921715515E-07	-6.57669917104154
CERS6-AS1	2	CERS6 antisense RNA 1	ncRNA	0.000135709531867072	-6.43839870456572
SH3GL2	9	SH3 domain containing GRB2 like 2, endophilin A1	protein-coding	4.05862859520782E-06	-6.408505
LOC105373530	2	uncharacterized LOC105373530	ncRNA	0.0000213146266495435	-6.40107054130481
HSD17B7P2	10	hydroxysteroid 17-beta dehydrogenase 7 pseudogene 2	pseudo	0.0000118113275582732	-6.21770735533893
LGALSL	2	galectin like	protein-coding	0.000132505297792358	-6.2021985309914
NIN	14	ninein	protein-coding	7.04915898085933E-07	-6.18163283445201
MOB1B	4	MOB kinase activator 1B	protein-coding	0.0000606628729105689	-6.132637
MYO6	6	myosin VI	protein-coding	0.000120350040316448	-6.11370582939618
OSBPL3	7	oxysterol binding protein like 3	protein-coding	1.27025568943528E-06	-6.11036669884061
LINC01901	18	long intergenic non-protein coding RNA 1901	ncRNA	0.000090433316050905	-6.01703224143476
ZEB2	2	zinc finger E-box binding homeobox 2	protein-coding	0.00002564021844506	-5.950378
TRPS1	8	transcriptional repressor GATA binding 1	protein-coding	0.0000107620150515386	-5.94665
BANK1	4	B cell scaffold protein with ankyrin repeats 1	protein-coding	5.99875183133322E-06	-5.9406
DCLK2	4	doublecortin like kinase 2	protein-coding	4.52798825210107E-06	-5.91309917025827
NFKBIZ	3	NFKB inhibitor zeta	protein-coding	1.50523949167189E-06	-5.901434
ASNSD1	2	asparagine synthetase domain containing 1	protein-coding	0.000886745710985882	-5.896033
MANEA	6	mannosidase endo-alpha	protein-coding	9.61073736112036E-06	-5.845833
DSC2	18	desmocollin 2	protein-coding	0.0024966820354647	-5.82781871690781
EIF2AK2	2	eukaryotic translation initiation factor 2 alpha kinase 2	protein-coding	0.0000418230559195334	-5.818984
ANKRD37	4	ankyrin repeat domain 37	protein-coding	0.0000221119983617321	-5.80002691166522
ACSL4	X	acyl-CoA synthetase long chain family member 4	protein-coding	0.000030172068472103	-5.78298945826614
PSTK	10	phosphoseryl-tRNA kinase	protein-coding	0.0000117605938370194	-5.75441887156534
RBMX	X	RNA binding motif protein X-linked	protein-coding	0.00108517444919843	-5.7234516775758
LINC02253	15	long intergenic non-protein coding RNA 2253	ncRNA	0.0000905959761657979	-5.7084227935262
RGS10	10	regulator of G protein signaling 10	protein-coding	0.000263949202020588	-5.698421
NEDD4L	18	NEDD4 like E3 ubiquitin protein ligase	protein-coding	2.09768368460081E-06	-5.65710847471873
ERICH5	8	glutamate rich 5	protein-coding	2.61473318595381E-07	-5.6470558408093
FOXC1	6	forkhead box C1	protein-coding	0.000139889543999324	-5.63602293969143
NFIL3	9	nuclear factor, interleukin 3 regulated	protein-coding	0.0000543418235495049	-5.61416561305709
MYO1E	15	myosin IE	protein-coding	0.0000338232653220931	-5.59626706932747
LTBP1	2	latent transforming growth factor beta binding protein 1	protein-coding	0.000830540714825506	-5.5865923874205
RPL22L1	3	ribosomal protein L22 like 1	protein-coding	0.0000162079469660456	-5.57499568366852
LOC102724450	1	uncharacterized LOC102724450	ncRNA	0.00019143422076171	-5.50724542531299
LOC100507006	2	uncharacterized LOC100507006	ncRNA	0.00136886322122445	-5.49079482198257
LOC105373383	X	uncharacterized LOC105373383	ncRNA	0.0000876325268617234	-5.48653856226506
LOC101928864	4	uncharacterized LOC101928864	ncRNA	4.55279629472218E-06	-5.48258282037671
LMO4	1	LIM domain only 4	protein-coding	0.000261937229095191	-5.443811
VAV3	1	vav guanine nucleotide exchange factor 3	protein-coding	2.21130933096139E-06	-5.43360437253918
LUZP4	X	leucine zipper protein 4	protein-coding	0.000120111614671426	-5.43210258000728
LINC00508	12	long intergenic non-protein coding RNA 508	ncRNA	0.00171930065574229	-5.40771563282546
C15orf41	15	chromosome 15 open reading frame 41	protein-coding	0.0000163173850001093	-5.364878
PAGE2	X	PAGE family member 2	protein-coding	0.00220431527646741	-5.35018313641813
PCMTD1	8	protein-L-isoaspartate (D-aspartate) O-methyltransferase domain containing 1	protein-coding	0.000384583071169732	-5.31730138015911
SLIT2	4	slit guidance ligand 2	protein-coding	0.0000186538341335948	-5.312999
ADGRG2	X	adhesion G protein-coupled receptor G2	protein-coding	3.65296293741125E-07	-5.28263601043806
APOO	X	apolipoprotein O	protein-coding	0.0032941449760042	-5.280011
AFF1	4	AF4/FMR2 family member 1	protein-coding	0.0000116211222047907	-5.27674511074601
BLMH	17	bleomycin hydrolase	protein-coding	0.000862046617094879	-5.269408
CDK17	12	cyclin dependent kinase 17	protein-coding	0.000848523992661439	-5.26873339400194
E2F6	2	E2F transcription factor 6	protein-coding	0.00539622811692917	-5.25725615081946
GALNT1	18	polypeptide N-acetylgalactosaminyltransferase 1	protein-coding	8.01593733377233E-07	-5.23025378218049
C1orf21	1	chromosome 1 open reading frame 21	protein-coding	0.0000717874271732948	-5.208243
TMEM14A	6	transmembrane protein 14A	protein-coding	0.000031659792950494	-5.17857343289399
SYNE2	14	spectrin repeat containing nuclear envelope protein 2	protein-coding	5.51653407945752E-07	-5.16637425826498
A2M	12	alpha-2-macroglobulin	protein-coding	0.000034309317552358	-5.14195525200894
RHOXF1	X	Rhox homeobox family member 1	protein-coding	0.00288236364211365	-5.13343803405725
LRCH2	X	leucine rich repeats and calponin homology domain containing 2	protein-coding	0.000248755063052237	-5.059838
OSBPL6	2	oxysterol binding protein like 6	protein-coding	2.36863344800714E-06	-5.0262421029255
DDX58	9	DExD/H-box helicase 58	protein-coding	0.0000350857143350423	-5.01692747520148
ENPP1	6	ectonucleotide pyrophosphatase/phosphodiesterase 1	protein-coding	0.000157964957224287	-5.009122
HEBP2	6	heme binding protein 2	protein-coding	0.000121341078616263	-4.99309132145867
SDC2	8	syndecan 2	protein-coding	0.000272939202677609	-4.991859
TPM2	9	tropomyosin 2	protein-coding	0.0126784938640334	-4.988428
PLS3	X	plastin 3	protein-coding	0.00185252021870107	-4.861146
ARID4A	14	AT-rich interaction domain 4A	protein-coding	0.000289142063220864	-4.84564
CXXC4	4	CXXC finger protein 4	protein-coding	0.0000291456469924632	-4.841169
ATIC	2	5-aminoimidazole-4-carboxamide ribonucleotide formyltransferase/IMP cyclohydrolase	protein-coding	0.000189408583810256	-4.83629972269876
FST	5	follistatin	protein-coding	6.99213923517789E-07	-4.81581375340604
KCNA2	1	potassium voltage-gated channel subfamily A member 2	protein-coding	1.32615624713429E-08	-4.80380691142452
ELK3	12	ETS transcription factor ELK3	protein-coding	0.0000820250375102772	-4.78625134161877
LOC105371870	17	uncharacterized LOC105371870	ncRNA	0.000231905936790778	-4.77379840766425
RFPL4B	6	ret finger protein like 4B	protein-coding	0.000346233437083743	-4.74376533124454
SEMA3C	7	semaphorin 3C	protein-coding	0.000757870673343448	-4.73832518923044
LOC399783	10	zinc finger protein 532 pseudogene	pseudo	0.0000060458641727303	-4.73296134049864
RESF1	12	retroelement silencing factor 1	protein-coding	0.00145528010896929	-4.719007
BEND4	4	BEN domain containing 4	protein-coding	0.000349204941389709	-4.67584620254237
METTL8	2	methyltransferase like 8	protein-coding	0.0000259144581121448	-4.623678
LCE1C	1	late cornified envelope 1C	protein-coding	0.0162533743719942	-4.60887864375788
NEPRO	3	nucleolus and neural progenitor protein	protein-coding	0.000236160654086688	-4.59914533950495
TCF7L2	10	transcription factor 7 like 2	protein-coding	0.00035016567863796	-4.571883
KCNAB1	3	potassium voltage-gated channel subfamily A member regulatory beta subunit 1	protein-coding	3.85350548855211E-06	-4.553483
LOC100505797	18	myosin heavy chain IB-like	ncRNA	3.83028564406862E-06	-4.54891381780114
FERMT2	14	fermitin family member 2	protein-coding	0.00237819167365781	-4.54743099487743
FRRS1	1	ferric chelate reductase 1	protein-coding	0.000545373425849131	-4.53703215877087
MFHAS1	8	malignant fibrous histiocytoma amplified sequence 1	protein-coding	0.000288730186849404	-4.52357
FAM133A	X	family with sequence similarity 133 member A	protein-coding	0.0000583755896359988	-4.51114023030309
LOC101929626	1	uncharacterized LOC101929626	ncRNA	0.00650781674234095	-4.47420032860287
SYCP2L	6	synaptonemal complex protein 2 like	protein-coding	0.0000850707171603331	-4.45016233251582
SERTAD4-AS1	1	SERTAD4 antisense RNA 1	ncRNA	8.68738034750016E-07	-4.448872
INTS13	12	integrator complex subunit 13	protein-coding	0.0000966409576245213	-4.445443
SAGE1	X	sarcoma antigen 1	protein-coding	0.0000237030857860128	-4.438825
LOC101928371	2	uncharacterized LOC101928371	ncRNA	0.0000604399948355181	-4.42603961031668
LINC01419	8	long intergenic non-protein coding RNA 1419	ncRNA	6.11320909443221E-06	-4.41327587318024
MB21D2	3	Mab-21 domain containing 2	protein-coding	0.00112412534469135	-4.40755429464715
AKTIP	16	AKT interacting protein	protein-coding	6.52739587159458E-06	-4.398284
S100A11	1	S100 calcium binding protein A11	protein-coding	0.0000808691956329934	-4.366013
SATB1	3	SATB homeobox 1	protein-coding	0.00045810815883602	-4.349162
NETO1	18	neuropilin and tolloid like 1	protein-coding	6.79472694543422E-07	-4.339496
TAC1	7	tachykinin precursor 1	protein-coding	7.72029870250841E-06	-4.334901
KCTD2	17	potassium channel tetramerization domain containing 2	protein-coding	0.00034391675743172	-4.32365441405176
LOC107986596	6	arf-GAP with GTPase, ANK repeat and PH domain-containing protein 2-like	protein-coding	1.97813025111196E-06	-4.31972177063529
FGF9	13	fibroblast growth factor 9	protein-coding	0.000141598063023584	-4.30893390768652
LINC01511	5	long intergenic non-protein coding RNA 1511	ncRNA	0.000408838976059026	-4.29667390941612
CCDC6	10	coiled-coil domain containing 6	protein-coding	0.000120615778183804	-4.284234
LOC102724744	2	uncharacterized LOC102724744	ncRNA	2.69986583220959E-06	-4.2803643576879
LINC01251	9	long intergenic non-protein coding RNA 1251	ncRNA	0.000267726444316354	-4.26572104009051
CDR1	X	cerebellar degeneration related protein 1	protein-coding	0.0086098069915819	-4.25996576160557
KAZN-AS1	1	KAZN antisense RNA 1	ncRNA	2.73657567510289E-09	-4.2463664600835
NAB1	2	NGFI-A binding protein 1	protein-coding	0.00346065611763718	-4.24499713133892
LOC105379362	8	uncharacterized LOC105379362	ncRNA	0.0000145469851572374	-4.22554464433561
ELOVL4	6	ELOVL fatty acid elongase 4	protein-coding	0.0000208679752880618	-4.217655
PTPRG	3	protein tyrosine phosphatase receptor type G	protein-coding	0.000881555394188937	-4.202494
TATDN1	8	TatD DNase domain containing 1	protein-coding	0.00494012598228915	-4.159354
PREX2	8	phosphatidylinositol-3,4,5-trisphosphate dependent Rac exchange factor 2	protein-coding	0.000191952066156781	-4.156942
BMPR1A	10	bone morphogenetic protein receptor type 1A	protein-coding	0.00215710972525554	-4.147387
BRMS1L	14	BRMS1 like transcriptional repressor	protein-coding	0.000477672877088035	-4.134233
FGFR2	10	fibroblast growth factor receptor 2	protein-coding	0.0000347151001943368	-4.1334396148072
PBX1	1	PBX homeobox 1	protein-coding	0.0015524383340293	-4.13284150289003
DOCK11	X	dedicator of cytokinesis 11	protein-coding	0.00156789587485173	-4.12042095600698
WASHC2C	10	WASH complex subunit 2C	protein-coding	0.0000700247541246927	-4.10085799259584
TMEM123	11	transmembrane protein 123	protein-coding	0.0000208101460711374	-4.08069615156425
ADGRA3	4	adhesion G protein-coupled receptor A3	protein-coding	0.00108014154177605	-4.06839362633247
SNORA33	6	small nucleolar RNA, H/ACA box 33	snoRNA	0.0145875111334217	-4.067394
IL13RA1	X	interleukin 13 receptor subunit alpha 1	protein-coding	0.00112254749528281	-4.0557607470283
HES1	3	hes family bHLH transcription factor 1	protein-coding	0.0000158839201011766	-4.02855511555987
UXS1	2	UDP-glucuronate decarboxylase 1	protein-coding	1.16389458476661E-06	-4.019175
LOC107986576	6	uncharacterized LOC107986576	ncRNA	0.00158435589370137	-4.00812852085399
HPS3	3	HPS3 biogenesis of lysosomal organelles complex 2 subunit 1	protein-coding	0.000308065089883293	-4.003731
GXYLT2	3	glucoside xylosyltransferase 2	protein-coding	0.00819615162404078	-3.998857
KAT2B	3	lysine acetyltransferase 2B	protein-coding	0.0000124436869161343	-3.99089
PIK3CA	3	phosphatidylinositol-4,5-bisphosphate 3-kinase catalytic subunit alpha	protein-coding	0.000163500443305395	-3.988038
HLF	17	HLF transcription factor, PAR bZIP family member	protein-coding	0.0016629987332075	-3.98135836348521
TACSTD2	1	tumor associated calcium signal transducer 2	protein-coding	0.000339657818936263	-3.97730302709983
SPANXA2-OT1	X	SPANXA2 overlapping transcript 1	ncRNA	6.25048573819793E-08	-3.963784
GNAQ	9	G protein subunit alpha q	protein-coding	0.0000865646006924252	-3.95409091824322
METTL9	16	methyltransferase like 9	protein-coding	0.00013400073183416	-3.94832533551028
RBBP9	20	RB binding protein 9, serine hydrolase	protein-coding	8.76378225603886E-07	-3.94510997698826
SLC2A3	12	solute carrier family 2 member 3	protein-coding	0.017456828821578	-3.942446
ARHGAP12	10	Rho GTPase activating protein 12	protein-coding	0.00133341804589403	-3.941866
FAM117B	2	family with sequence similarity 117 member B	protein-coding	0.00360630124305376	-3.93285521980415
SALL1	16	spalt like transcription factor 1	protein-coding	2.51407296858129E-06	-3.930357
NRCAM	7	neuronal cell adhesion molecule	protein-coding	6.80638722662222E-07	-3.92823785265699
TJP1	15	tight junction protein 1	protein-coding	0.0000204176937683237	-3.919608
LOC100996361	17	ribosomal protein S6 kinase B1 pseudogene	pseudo	0.00148520145962202	-3.89672001107314
LINC02147	5	long intergenic non-protein coding RNA 2147	ncRNA	0.000018234608925342	-3.890051389429
YWHAB	20	tyrosine 3-monooxygenase/tryptophan 5-monooxygenase activation protein beta	protein-coding	0.000273366756598839	-3.882629
GABRR1	6	gamma-aminobutyric acid type A receptor rho1 subunit	protein-coding	0.0000640684008159493	-3.88227156679265
BASP1	5	brain abundant membrane attached signal protein 1	protein-coding	0.0167268646829338	-3.86772872162327
SH3D19	4	SH3 domain containing 19	protein-coding	0.000556149338394807	-3.86710010534488
OSTF1	9	osteoclast stimulating factor 1	protein-coding	0.0054645584158061	-3.86138773999616
WASHC2A	10	WASH complex subunit 2A	protein-coding	0.0000242072299011852	-3.84234709762278
LRCH1	13	leucine rich repeats and calponin homology domain containing 1	protein-coding	0.000241888723507865	-3.82709377368136
MAGEB2	X	MAGE family member B2	protein-coding	0.00123822554474971	-3.80818483309681
PRR11	17	proline rich 11	protein-coding	0.0000205390990284561	-3.799213
LOC105369725	12	uncharacterized LOC105369725	ncRNA	0.0186151289057048	-3.79566902377117
EFEMP1	2	EGF containing fibulin extracellular matrix protein 1	protein-coding	0.000202436148672359	-3.78317300527307
ADGRL3	4	adhesion G protein-coupled receptor L3	protein-coding	1.38224009062155E-07	-3.7772417578462
CAPRIN2	12	caprin family member 2	protein-coding	0.000124617992123572	-3.755533
GREB1L	18	GREB1 like retinoic acid receptor coactivator	protein-coding	0.000290489443823458	-3.751448
BMP6	6	bone morphogenetic protein 6	protein-coding	0.0000382782827459027	-3.728549
WDR43	2	WD repeat domain 43	protein-coding	0.0000550185144785278	-3.68991096171224
MAP7D3	X	MAP7 domain containing 3	protein-coding	0.0000349987787744394	-3.652963
DOCK10	2	dedicator of cytokinesis 10	protein-coding	0.00192829256428223	-3.647091
PDGFD	11	platelet derived growth factor D	protein-coding	0.0000828390139778879	-3.639787
LINC02522	6	long intergenic non-protein coding RNA 2522	ncRNA	0.0030587605693329	-3.63952959888577
FUNDC1	X	FUN14 domain containing 1	protein-coding	0.00882070135154629	-3.63824183015211
THRA	17	thyroid hormone receptor alpha	protein-coding	0.000816290283593732	-3.634155
LOC107983974	15	uncharacterized LOC107983974	ncRNA	4.63633386241827E-07	-3.62948538474456
RALA	7	RAS like proto-oncogene A	protein-coding	0.0000820533842816357	-3.628054
ZNF644	1	zinc finger protein 644	protein-coding	1.91800324053937E-06	-3.627597
BIRC2	11	baculoviral IAP repeat containing 2	protein-coding	0.000276449576117056	-3.62456181455007
TCP11L2	12	t-complex 11 like 2	protein-coding	0.000553575062514932	-3.61919697179445
SPTSSA	14	serine palmitoyltransferase small subunit A	protein-coding	0.000770057896312021	-3.60335661715223
FAT1	4	FAT atypical cadherin 1	protein-coding	0.000754657945157936	-3.6027363187069
TARBP1	1	TAR (HIV-1) RNA binding protein 1	protein-coding	4.55757517456126E-07	-3.597406
ATP6V1C1	8	ATPase H+ transporting V1 subunit C1	protein-coding	0.000762084296780122	-3.597063
ALS2	2	alsin Rho guanine nucleotide exchange factor ALS2	protein-coding	2.24176270294053E-06	-3.593916
SMIM10L1	12	small integral membrane protein 10 like 1	protein-coding	0.00253162251949524	-3.57913754148753
PPFIBP1	12	PPFIA binding protein 1	protein-coding	0.00105290138622858	-3.568519
YARS2	12	tyrosyl-tRNA synthetase 2	protein-coding	0.000109770402134911	-3.56052594319125
PON3	7	paraoxonase 3	protein-coding	0.000122864673776099	-3.549317
YAP1	11	Yes associated protein 1	protein-coding	0.000638165390177077	-3.54913302545223
CDCA7L	7	cell division cycle associated 7 like	protein-coding	0.00605430431408324	-3.544786
LOC105374166	3	uncharacterized LOC105374166	ncRNA	0.0000260108997101031	-3.53528564036877
FAM199X	X	family with sequence similarity 199, X-linked	protein-coding	0.000558739878484526	-3.51962171757669
MYB	6	MYB proto-oncogene, transcription factor	protein-coding	0.0000269551098801078	-3.51016765868471
BROX	1	BRO1 domain and CAAX motif containing	protein-coding	0.0000868807429784586	-3.50414966646946
RDX	11	radixin	protein-coding	0.000206983477350138	-3.50363
SELENOP	5	selenoprotein P	protein-coding	0.000965726041288649	-3.502391
SNHG8	4	small nucleolar RNA host gene 8	ncRNA	0.0118735792204769	-3.49241453819452
YPEL2	17	yippee like 2	protein-coding	0.00268334045505567	-3.45968635246968
PDCD5	19	programmed cell death 5	protein-coding	0.00983317909168751	-3.458087
RBMX2	X	RNA binding motif protein X-linked 2	protein-coding	0.000122951647934253	-3.457603
SERPING1	11	serpin family G member 1	protein-coding	0.000411700585897838	-3.42066
WASHC5	8	WASH complex subunit 5	protein-coding	8.63389178186107E-06	-3.414936
KCND2	7	potassium voltage-gated channel subfamily D member 2	protein-coding	0.000581059509569564	-3.4147634650741
PARD3	10	par-3 family cell polarity regulator	protein-coding	0.0000228460844217384	-3.409105
PCLO	7	piccolo presynaptic cytomatrix protein	protein-coding	6.53605572083693E-06	-3.40893697631468
APLF	2	aprataxin and PNKP like factor	protein-coding	0.000340668429758186	-3.40689881393393
CAMK2N1	1	calcium/calmodulin dependent protein kinase II inhibitor 1	protein-coding	0.000685521569751297	-3.393711
LCA5	6	lebercilin LCA5	protein-coding	0.000122820234703706	-3.38461765620574
NUS1	6	NUS1 dehydrodolichyl diphosphate synthase subunit	protein-coding	0.00891526303098278	-3.37977734806262
CLASP2	3	cytoplasmic linker associated protein 2	protein-coding	3.52135311659789E-07	-3.3788642216675
LCE2D	1	late cornified envelope 2D	protein-coding	0.00128177942573397	-3.36350230237643
ABI1	10	abl interactor 1	protein-coding	0.0010408711394374	-3.35154035143652
GAN	16	gigaxonin	protein-coding	0.00514085998821654	-3.337323
APOOL	X	apolipoprotein O like	protein-coding	0.00201385390651129	-3.33724272900457
S100A13	1	S100 calcium binding protein A13	protein-coding	0.000701101416547018	-3.33596
ZNF197-AS1	3	ZNF197 antisense RNA 1	ncRNA	0.000106499998650548	-3.32853227101799
CD99P1	X|Y	CD99 molecule pseudogene 1	pseudo	0.000677361899431111	-3.326105045764
SASH1	6	SAM and SH3 domain containing 1	protein-coding	0.00275334968800755	-3.31018314200537
TLK1	2	tousled like kinase 1	protein-coding	0.000022889370438628	-3.304995
TAF1D	11	TATA-box binding protein associated factor, RNA polymerase I subunit D	protein-coding	0.00229464374081285	-3.30159
ARRDC3	5	arrestin domain containing 3	protein-coding	0.000063953244457427	-3.299859
MRPL1	4	mitochondrial ribosomal protein L1	protein-coding	0.00034884304957749	-3.295702
RNF13	3	ring finger protein 13	protein-coding	0.000109297451773582	-3.29443386535496
LINC02299	14	long intergenic non-protein coding RNA 2299	ncRNA	0.0000555204469920829	-3.26047800637559
SSBP2	5	single stranded DNA binding protein 2	protein-coding	0.00126476496193065	-3.26010555018653
BARD1	2	BRCA1 associated RING domain 1	protein-coding	0.000019357570605177	-3.251549
GBP2	1	guanylate binding protein 2	protein-coding	0.00357862113884868	-3.24682189369991
MTUS1	8	microtubule associated scaffold protein 1	protein-coding	0.0000977238784220295	-3.24174
GPR27	3	G protein-coupled receptor 27	protein-coding	0.000365197043033344	-3.24093388075972
METRNL	17	meteorin like, glial cell differentiation regulator	protein-coding	0.000014172106046609	-3.23061606576392
F8	X	coagulation factor VIII	protein-coding	2.87102710643358E-06	-3.22124018865694
S100A10	1	S100 calcium binding protein A10	protein-coding	0.00043585574932094	-3.220056
HIPK2	7	homeodomain interacting protein kinase 2	protein-coding	0.000379754300705803	-3.21039932023894
PANTR1	2	POU3F3 adjacent non-coding transcript 1	ncRNA	0.000176304190606066	-3.19771943379881
ZNF354B	5	zinc finger protein 354B	protein-coding	0.0000851189691978421	-3.19173760219144
ARHGAP10	4	Rho GTPase activating protein 10	protein-coding	0.00054056177522838	-3.187267
RECQL	12	RecQ like helicase	protein-coding	0.000335284238863281	-3.18453
MBNL1	3	muscleblind like splicing regulator 1	protein-coding	0.00059538944491451	-3.18419774142066
NDRG2	14	NDRG family member 2	protein-coding	0.00241145525632061	-3.179572
SMAD9	13	SMAD family member 9	protein-coding	0.000593207383154066	-3.17755483596795
LOC101929431	10	uncharacterized LOC101929431	ncRNA	0.0131361936868434	-3.16652964766405
TXLNGY	Y	taxilin gamma pseudogene, Y-linked	pseudo	0.00193594881621791	-3.1618557553619
C1GALT1	7	core 1 synthase, glycoprotein-N-acetylgalactosamine 3-beta-galactosyltransferase 1	protein-coding	0.000746487739344157	-3.148291
SH3BGRL	X	SH3 domain binding glutamate rich protein like	protein-coding	0.00114131353059394	-3.144758
UTRN	6	utrophin	protein-coding	0.000163774424183258	-3.137992
PPP3R1	2	protein phosphatase 3 regulatory subunit B, alpha	protein-coding	0.00704737055695552	-3.13161
CRISPLD1	8	cysteine rich secretory protein LCCL domain containing 1	protein-coding	0.0000721662480425172	-3.130816
GBP5	1	guanylate binding protein 5	protein-coding	0.00962588501035515	-3.12747701902163
LINC02505	4	long intergenic non-protein coding RNA 2505	ncRNA	0.00245866308233299	-3.1269759145999
AKT3	1	AKT serine/threonine kinase 3	protein-coding	5.61511161994261E-06	-3.12626619408161
DSG2	18	desmoglein 2	protein-coding	0.00103170900968908	-3.11782522523615
SMAD6	15	SMAD family member 6	protein-coding	0.0000119425386791774	-3.11754361823861
ANKRA2	5	ankyrin repeat family A member 2	protein-coding	0.00538384599105788	-3.116784
ZNF558	19	zinc finger protein 558	protein-coding	0.0000974870898879263	-3.10779375056422
OCRL	X	OCRL inositol polyphosphate-5-phosphatase	protein-coding	0.00101270366184497	-3.10328778384869
ARL6IP5	3	ADP ribosylation factor like GTPase 6 interacting protein 5	protein-coding	0.013283204351776	-3.10211803245217
ARSD-AS1	X	ARSD antisense RNA 1	ncRNA	0.000128344516310827	-3.09655360442019
TXNDC17	17	thioredoxin domain containing 17	protein-coding	0.0000856586435751303	-3.094345
GFRA1	10	GDNF family receptor alpha 1	protein-coding	4.5762657478603E-07	-3.08952311640152
MEF2C	5	myocyte enhancer factor 2C	protein-coding	0.00169806818813162	-3.08933919529169
RNU6-1195P	4	RNA, U6 small nuclear 1195, pseudogene	pseudo	0.00868886607147835	-3.08386950938088
AHR	7	aryl hydrocarbon receptor	protein-coding	0.00286717025204397	-3.08082216458918
SAMHD1	20	SAM and HD domain containing deoxynucleoside triphosphate triphosphohydrolase 1	protein-coding	0.00184499710285577	-3.07635093765749
DOCK8	9	dedicator of cytokinesis 8	protein-coding	0.00143993044098621	-3.075304
SQOR	15	sulfide quinone oxidoreductase	protein-coding	0.00105905307214776	-3.071387
HECW2	2	HECT, C2 and WW domain containing E3 ubiquitin protein ligase 2	protein-coding	0.0000129224021515618	-3.055378
LOC100996419	5	uncharacterized LOC100996419	ncRNA	0.000299591250109532	-3.04999192802835
ADAMTS6	5	ADAM metallopeptidase with thrombospondin type 1 motif 6	protein-coding	0.0010002314624528	-3.04730836110338
SPAST	2	spastin	protein-coding	0.0000354114564440489	-3.044347
CASZ1	1	castor zinc finger 1	protein-coding	0.0000179225956152941	-3.043718
ZMYND8	20	zinc finger MYND-type containing 8	protein-coding	0.00153424474146658	-3.03625862281706
FMR1	X	FMRP translational regulator 1	protein-coding	0.00721213274799983	-3.03511034631382
ASPH	8	aspartate beta-hydroxylase	protein-coding	4.34755088132626E-07	-3.02716502690644
PDLIM1	10	PDZ and LIM domain 1	protein-coding	0.00851985326067831	-3.024557
TET2	4	tet methylcytosine dioxygenase 2	protein-coding	0.0000203001707716961	-3.023772
ATP10D	4	ATPase phospholipid transporting 10D (putative)	protein-coding	0.0000198022414370909	-3.019978
NFKBIA	14	NFKB inhibitor alpha	protein-coding	0.000988482211552827	-3.0183512316782
HSPB1	7	heat shock protein family B (small) member 1	protein-coding	0.00117253460533069	-3.01682313771187
FREM2	13	FRAS1 related extracellular matrix 2	protein-coding	9.23507351643106E-07	-3.01243807806756
ITPR2	12	inositol 1,4,5-trisphosphate receptor type 2	protein-coding	9.72472157448853E-06	-3.00881316604554
DYRK1A	21	dual specificity tyrosine phosphorylation regulated kinase 1A	protein-coding	2.51793973430461E-06	-2.99782605545076
GCNT4	5	glucosaminyl (N-acetyl) transferase 4	protein-coding	0.00429622891818247	-2.996759
HESX1	3	HESX homeobox 1	protein-coding	0.00836571787345934	-2.992296
FAM78B	1	family with sequence similarity 78 member B	protein-coding	2.96107415966717E-07	-2.98534232529042
FAM102B	1	family with sequence similarity 102 member B	protein-coding	0.00325302944825347	-2.9794387943281
ANKRD27	19	ankyrin repeat domain 27	protein-coding	0.0000294474159522224	-2.974357
PKD2	4	polycystin 2, transient receptor potential cation channel	protein-coding	0.000341090215792604	-2.967547
ZNF518B	4	zinc finger protein 518B	protein-coding	0.000257882998306335	-2.96095
PARP4	13	poly(ADP-ribose) polymerase family member 4	protein-coding	0.000422934874038847	-2.95933529677231
LIFR-AS1	5	LIFR antisense RNA 1	ncRNA	0.000449263229181846	-2.95679402574356
LINC01793	2	long intergenic non-protein coding RNA 1793	ncRNA	0.0000395320279301085	-2.9560098543737
PPP1R9A	7	protein phosphatase 1 regulatory subunit 9A	protein-coding	0.0000100650880368004	-2.950158
RPGR	X	retinitis pigmentosa GTPase regulator	protein-coding	0.000186655321361605	-2.947854
NDUFA1	X	NADH:ubiquinone oxidoreductase subunit A1	protein-coding	0.0185424912653394	-2.94048830774683
NOG	17	noggin	protein-coding	0.000197113489572155	-2.938454
SMYD2	1	SET and MYND domain containing 2	protein-coding	0.00381106695532245	-2.936762
UGCG	9	UDP-glucose ceramide glucosyltransferase	protein-coding	0.000228696115948708	-2.931551
LAMA1	18	laminin subunit alpha 1	protein-coding	0.000154887554431744	-2.93061816821927
AGGF1	5	angiogenic factor with G-patch and FHA domains 1	protein-coding	0.00029530518537505	-2.930266
BMP5	6	bone morphogenetic protein 5	protein-coding	0.0000160263751136161	-2.913353
XRCC4	5	X-ray repair cross complementing 4	protein-coding	0.00187613903948091	-2.897007
PRDM14	8	PR/SET domain 14	protein-coding	0.0000707882531936076	-2.89045
LOC729970	1	hCG2028352-like	ncRNA	0.0118398757155164	-2.882999
UTY	Y	ubiquitously transcribed tetratricopeptide repeat containing, Y-linked	protein-coding	0.00312002542458009	-2.882642
SCG3	15	secretogranin III	protein-coding	0.00827556319913595	-2.88160233645651
MIR4453HG	4	MIR4453 host gene	ncRNA	0.0000426281106699646	-2.88135
CECR2	22	CECR2 histone acetyl-lysine reader	protein-coding	0.000113948321983029	-2.87140627580032
ZNF267	16	zinc finger protein 267	protein-coding	0.00272223521794911	-2.87021350306462
LOC339166	17	uncharacterized LOC339166	ncRNA	0.000192989536192886	-2.86783882815686
ADAM23	2	ADAM metallopeptidase domain 23	protein-coding	0.00942218501255445	-2.864205
FHOD3	18	formin homology 2 domain containing 3	protein-coding	0.0000302583132882112	-2.861955
GAD2	10	glutamate decarboxylase 2	protein-coding	0.0000565679361442275	-2.85906168549291
LYPLA2P2	19	LYPLA2 pseudogene 2	pseudo	0.0000999616622240356	-2.85472187803568
HEY1	8	hes related family bHLH transcription factor with YRPW motif 1	protein-coding	0.0000768555286732481	-2.85340595436276
CAMK1D	10	calcium/calmodulin dependent protein kinase ID	protein-coding	0.000524510447602361	-2.845488
LINC01607	8	long intergenic non-protein coding RNA 1607	ncRNA	0.0018611493065711	-2.84463953179353
GLB1	3	galactosidase beta 1	protein-coding	0.0076522056081658	-2.84383120736046
CUL4A	13	cullin 4A	protein-coding	0.0000590898508772581	-2.841552
CEP112	17	centrosomal protein 112	protein-coding	0.000319576753286978	-2.84067425707495
LOC105369850	12	uncharacterized LOC105369850	ncRNA	0.000386474440774827	-2.83493016479009
ARMH4	14	armadillo like helical domain containing 4	protein-coding	0.000199591795571658	-2.83473147246955
CEP68	2	centrosomal protein 68	protein-coding	0.00236511915011208	-2.83379204747003
RRAGB	X	Ras related GTP binding B	protein-coding	0.00616220008280872	-2.83182122258229
CCNI	4	cyclin I	protein-coding	0.00091363719195907	-2.82911487767911
CAP2	6	cyclase associated actin cytoskeleton regulatory protein 2	protein-coding	0.00813234038320252	-2.82701536729245
KLF12	13	Kruppel like factor 12	protein-coding	0.00188167742206373	-2.82588304321571
LOC105374971	6	uncharacterized LOC105374971	ncRNA	0.0021823693042206	-2.82347866381854
HSP90AB3P	4	heat shock protein 90 alpha family class B member 3, pseudogene	pseudo	0.0000094875483274706	-2.82007119183849
C1QBP	17	complement C1q binding protein	protein-coding	0.00836966820062172	-2.804882
RPS4Y2	Y	ribosomal protein S4 Y-linked 2	protein-coding	0.0013955501331816	-2.79991860556744
IGKC	2	immunoglobulin kappa constant	other	0.00926418696685111	-2.7992902846522
NFKB1	4	nuclear factor kappa B subunit 1	protein-coding	0.010059744747666	-2.79759961468294
LIMCH1	4	LIM and calponin homology domains 1	protein-coding	0.000197632082415146	-2.78730912593612
MIR4688	11	microRNA 4688	ncRNA	0.000325640324596305	-2.78503475191299
PDE4DIP	1	phosphodiesterase 4D interacting protein	protein-coding	0.00281763866494293	-2.778308
MTUS2	13	microtubule associated scaffold protein 2	protein-coding	0.0000302252008516109	-2.77679657461162
MIS18BP1	14	MIS18 binding protein 1	protein-coding	0.000321336177959736	-2.776457
ARID5B	10	AT-rich interaction domain 5B	protein-coding	0.00152995693660667	-2.773192
FNBP1L	1	formin binding protein 1 like	protein-coding	0.0135758184407057	-2.77128
SCGB1D2	11	secretoglobin family 1D member 2	protein-coding	1.24624958407854E-06	-2.76886071251411
HSPA4	5	heat shock protein family A (Hsp70) member 4	protein-coding	7.88192001320293E-06	-2.76600354157308
MYO5C	15	myosin VC	protein-coding	0.0000176927252589236	-2.764992
WDR72	15	WD repeat domain 72	protein-coding	0.0000146417482442879	-2.76260133657305
PYGL	14	glycogen phosphorylase L	protein-coding	0.000829964510719157	-2.756506
MPP7	10	membrane palmitoylated protein 7	protein-coding	0.00633417111621023	-2.75488404557022
FAM122B	X	family with sequence similarity 122B	protein-coding	0.000276472376779239	-2.75401520181495
POGZ	1	pogo transposable element derived with ZNF domain	protein-coding	0.000471654762161298	-2.74744311796495
PRDM1	6	PR/SET domain 1	protein-coding	0.00387695955577971	-2.746439
INSM1	20	INSM transcriptional repressor 1	protein-coding	0.000308036268251067	-2.7452244040802
LOC107984480	12	uncharacterized LOC107984480	ncRNA	0.000127071514446799	-2.74501208930417
MCF2	X	MCF,2 cell line derived transforming sequence	protein-coding	4.17933079946946E-07	-2.7377849442006
CAMK2D	4	calcium/calmodulin dependent protein kinase II delta	protein-coding	0.000108226100034842	-2.732033
TIMM8A	X	translocase of inner mitochondrial membrane 8A	protein-coding	0.0014882268586305	-2.72876555714653
TIAM1	21	TIAM Rac1 associated GEF 1	protein-coding	0.000420526467929129	-2.727678
CRIM1	2	cysteine rich transmembrane BMP regulator 1	protein-coding	0.0000268568145785287	-2.72733024292992
FAM210A	18	family with sequence similarity 210 member A	protein-coding	0.00172988830851324	-2.7267113736759
EVI5	1	ecotropic viral integration site 5	protein-coding	0.000394135099364412	-2.72285
ZBTB14	18	zinc finger and BTB domain containing 14	protein-coding	0.00048492433376572	-2.720139
NFYB	12	nuclear transcription factor Y subunit beta	protein-coding	0.000238699097662189	-2.71715547455516
SYTL2	11	synaptotagmin like 2	protein-coding	0.00032018277609831	-2.715505
TWF1	12	twinfilin actin binding protein 1	protein-coding	0.00080138882482569	-2.706101
RNF130	5	ring finger protein 130	protein-coding	0.00754532100305719	-2.699256
ZNF93	19	zinc finger protein 93	protein-coding	0.00522085380829973	-2.693957
CRTAP	3	cartilage associated protein	protein-coding	0.00577902592935354	-2.68768442514157
TMEM14C	6	transmembrane protein 14C	protein-coding	0.0152355815260306	-2.687328
LOC105377136	21	uncharacterized LOC105377136	ncRNA	0.0146617962445912	-2.68709085023578
FAXC	6	failed axon connections homolog, metaxin like GST domain containing	protein-coding	0.000214493346899737	-2.680573
CACNA2D1	7	calcium voltage-gated channel auxiliary subunit alpha2delta 1	protein-coding	0.0000306145935046184	-2.677291
STXBP3	1	syntaxin binding protein 3	protein-coding	0.00459184864024028	-2.674413
ANOS1	X	anosmin 1	protein-coding	0.0000240073334946228	-2.6711054149814
SP3	2	Sp3 transcription factor	protein-coding	0.000211824287801606	-2.669375
MIR133B	6	microRNA 133b	ncRNA	0.000123461591332339	-2.66427282302498
ZNF227	19	zinc finger protein 227	protein-coding	0.000375530606556074	-2.663562
MSRB2	10	methionine sulfoxide reductase B2	protein-coding	0.00743332594513514	-2.65879573834808
EIF2AK4	15	eukaryotic translation initiation factor 2 alpha kinase 4	protein-coding	0.0096354616530163	-2.65695410397122
TCEANC	X	transcription elongation factor A N-terminal and central domain containing	protein-coding	0.0000167955803487725	-2.6530802638147
P2RY1	3	purinergic receptor P2Y1	protein-coding	0.00452828675851444	-2.65263950365818
FOXA1	14	forkhead box A1	protein-coding	0.0000553482959270441	-2.65062556276919
PPA2	4	inorganic pyrophosphatase 2	protein-coding	0.0056861118011967	-2.64868682482514
KIF13A	6	kinesin family member 13A	protein-coding	0.00145686117934829	-2.644342
TEC	4	tec protein tyrosine kinase	protein-coding	0.0000824413770065862	-2.642717
AGA	4	aspartylglucosaminidase	protein-coding	0.00507053513617577	-2.63881076419875
ROCK1	18	Rho associated coiled-coil containing protein kinase 1	protein-coding	0.0066851186023188	-2.637864
CEBPD	8	CCAAT enhancer binding protein delta	protein-coding	0.00780825862142695	-2.63552551729567
HNF1B	17	HNF1 homeobox B	protein-coding	0.00133191762706252	-2.635393
FAM49A	2	family with sequence similarity 49 member A	protein-coding	0.0177124247162232	-2.633613
RBM24	6	RNA binding motif protein 24	protein-coding	0.00160213653961198	-2.62837622998549
PFDN1	5	prefoldin subunit 1	protein-coding	0.00029168839893583	-2.62707
LOC105371544	17	uncharacterized LOC105371544	ncRNA	0.00760072178888293	-2.62478071745975
SREK1	5	splicing regulatory glutamic acid and lysine rich protein 1	protein-coding	1.67257723196123E-06	-2.62373366314287
LOC101928100	12	uncharacterized LOC101928100	ncRNA	0.000151893969057986	-2.62268392321654
LOC102724036	9	uncharacterized LOC102724036	ncRNA	0.000958745131471784	-2.62242330033362
EN1	2	engrailed homeobox 1	protein-coding	0.000101695047108815	-2.62067975708233
FBLN5	14	fibulin 5	protein-coding	0.000803974252681386	-2.61948614533254
ZNF532	18	zinc finger protein 532	protein-coding	0.00176707570245794	-2.618594
KANSL1	17	KAT8 regulatory NSL complex subunit 1	protein-coding	0.00389586472150881	-2.61700043502794
LINC00513	7	long intergenic non-protein coding RNA 513	ncRNA	0.0181478919621006	-2.61683424957969
HEATR5B	2	HEAT repeat containing 5B	protein-coding	0.00526586122227692	-2.612642
CEP295	11	centrosomal protein 295	protein-coding	0.0000724350170828814	-2.603991
GTF3A	13	general transcription factor IIIA	protein-coding	0.00439335602104486	-2.60293474341018
CHD6	20	chromodomain helicase DNA binding protein 6	protein-coding	0.000774632272458391	-2.58994
TXNDC16	14	thioredoxin domain containing 16	protein-coding	0.00146442862283751	-2.588228
PSIP1	9	PC4 and SFRS1 interacting protein 1	protein-coding	0.000011553468560511	-2.58723640259885
DPYSL2	8	dihydropyrimidinase like 2	protein-coding	0.00514108228431202	-2.58642345954833
GLS	2	glutaminase	protein-coding	0.00265789345953038	-2.58640958911908
DSP	6	desmoplakin	protein-coding	0.00155422196921558	-2.58394084561254
CTSO	4	cathepsin O	protein-coding	0.000615016422492823	-2.58352629339878
TDRD1	10	tudor domain containing 1	protein-coding	0.000688796847343017	-2.582639
GCC2	2	GRIP and coiled-coil domain containing 2	protein-coding	0.000461318669103802	-2.582002
ZC3H13	13	zinc finger CCCH-type containing 13	protein-coding	0.000388196309776935	-2.58123334522598
ZNF790-AS1	19	ZNF790 antisense RNA 1	ncRNA	0.000650031642955865	-2.58101648949307
LOC389641	8	uncharacterized LOC389641	ncRNA	5.19039949325804E-06	-2.57515295124245
SCARB2	4	scavenger receptor class B member 2	protein-coding	0.000514387352145407	-2.574766
KMT2C	7	lysine methyltransferase 2C	protein-coding	0.000748608080101582	-2.574705
UBLCP1	5	ubiquitin like domain containing CTD phosphatase 1	protein-coding	0.00261104562671395	-2.57331844861988
UBE2E1	3	ubiquitin conjugating enzyme E2 E1	protein-coding	0.00137776860425994	-2.572196
TBC1D7	6	TBC1 domain family member 7	protein-coding	0.00750368229112397	-2.57065187737794
DHCR7	11	7-dehydrocholesterol reductase	protein-coding	0.00149536732701262	-2.56503475895326
RBM25	14	RNA binding motif protein 25	protein-coding	0.000933922686583668	-2.563423
CDH2	18	cadherin 2	protein-coding	0.00399858384866028	-2.56310346589334
SLC25A30	13	solute carrier family 25 member 30	protein-coding	0.0129759066656201	-2.56030013659779
RGS7	1	regulator of G protein signaling 7	protein-coding	0.00495682913554554	-2.556622
ATXN3	14	ataxin 3	protein-coding	0.00102521202091415	-2.55394250044389
ACTBP11	1	ACTB pseudogene 11	pseudo	0.000564741175287911	-2.553704
ADAM10	15	ADAM metallopeptidase domain 10	protein-coding	0.00176532619800373	-2.55321173446896
GNG4	1	G protein subunit gamma 4	protein-coding	0.0000097771969965826	-2.551579520734
NKRF	X	NFKB repressing factor	protein-coding	0.000208228479761905	-2.550516
CMBL	5	carboxymethylenebutenolidase homolog	protein-coding	0.00301001632534561	-2.54722264775901
APC	5	APC regulator of WNT signaling pathway	protein-coding	0.000217336183596019	-2.54162265079292
SOS1	2	SOS Ras/Rac guanine nucleotide exchange factor 1	protein-coding	0.00621547124907684	-2.535191
LPIN2	18	lipin 2	protein-coding	0.00304714168113935	-2.534101
MIR548AB	3	microRNA 548ab	ncRNA	0.00014194247138424	-2.53337398701707
RAB9BP1	5	RAB9B, member RAS oncogene family pseudogene 1	pseudo	3.42046965185361E-06	-2.532673
RNU2-51P	14	RNA, U2 small nuclear 51, pseudogene	pseudo	0.0000272897867674441	-2.53229196976801
TPM4	19	tropomyosin 4	protein-coding	0.019246540566462	-2.530251
DPPA4	3	developmental pluripotency associated 4	protein-coding	0.00114088039220905	-2.528503
LRIG3	12	leucine rich repeats and immunoglobulin like domains 3	protein-coding	0.00701813477960285	-2.52603200263431
ETAA1	2	ETAA1 activator of ATR kinase	protein-coding	0.002011841155561	-2.519307
EBF3	10	EBF transcription factor 3	protein-coding	0.000278475602689155	-2.5159470443941
RAB8B	15	RAB8B, member RAS oncogene family	protein-coding	0.00405356834770519	-2.514105
PARPBP	12	PARP1 binding protein	protein-coding	0.00101500898225126	-2.510788
TTC39C	18	tetratricopeptide repeat domain 39C	protein-coding	0.00444798915672702	-2.50996398444549
LAMP2	X	lysosomal associated membrane protein 2	protein-coding	0.000710000100387239	-2.50781082438128
TP63	3	tumor protein p63	protein-coding	0.00274489303221721	-2.502097
REV3L	6	REV3 like, DNA directed polymerase zeta catalytic subunit	protein-coding	0.000326834618523076	-2.500959
TENT4A	5	terminal nucleotidyltransferase 4A	protein-coding	0.0199223441893027	-2.49458620344017
PYCARD	16	PYD and CARD domain containing	protein-coding	0.00540996761256717	-2.48472176054859
TXNIP	1	thioredoxin interacting protein	protein-coding	0.0123077966666923	-2.47836207480436
CDYL2	16	chromodomain Y like 2	protein-coding	0.0000792572712841155	-2.47709717355374
ID3	1	inhibitor of DNA binding 3, HLH protein	protein-coding	0.000342410693979732	-2.47537016761509
SIRPA	20	signal regulatory protein alpha	protein-coding	0.00491831533648317	-2.4752584930915
NFIA	1	nuclear factor I A	protein-coding	0.00397718497244887	-2.47354586561693
EPHB2	1	EPH receptor B2	protein-coding	0.000341896907240756	-2.47171422335235
CSNK1G3	5	casein kinase 1 gamma 3	protein-coding	0.000054459674137918	-2.46878637655506
FCHSD2	11	FCH and double SH3 domains 2	protein-coding	0.000793573347433473	-2.461611
ZDHHC20	13	zinc finger DHHC-type palmitoyltransferase 20	protein-coding	0.000446392618804476	-2.46047684435083
SLC43A3	11	solute carrier family 43 member 3	protein-coding	0.000119064013440047	-2.46023688749374
CD47	3	CD47 molecule	protein-coding	0.0131637585990997	-2.451822
AREL1	14	apoptosis resistant E3 ubiquitin protein ligase 1	protein-coding	0.000262743884155065	-2.451429
GJD2	15	gap junction protein delta 2	protein-coding	0.000047977812934701	-2.446682
MIR4522	17	microRNA 4522	ncRNA	0.00221385323883145	-2.44510575483352
RPS2P18	2	ribosomal protein S2 pseudogene 18	pseudo	0.00210100854476919	-2.442044
PRKG2	4	protein kinase cGMP-dependent 2	protein-coding	0.000017628711112041	-2.438052
SRP72	4	signal recognition particle 72	protein-coding	0.000709933561931919	-2.437244
LOC285889	7	uncharacterized LOC285889	ncRNA	0.0000695434736723489	-2.43603027631637
WRN	8	WRN RecQ like helicase	protein-coding	0.00160610593255118	-2.432923
FASTKD3	5	FAST kinase domains 3	protein-coding	0.000816499564580113	-2.431747
ZNF507	19	zinc finger protein 507	protein-coding	0.00218960467601035	-2.431099917648
CASP4	11	caspase 4	protein-coding	0.0167583743443813	-2.429768
CD226	18	CD226 molecule	protein-coding	0.0149690252414081	-2.42727935526902
HEXB	5	hexosaminidase subunit beta	protein-coding	0.00293580938352453	-2.42473121155406
ARL5A	2	ADP ribosylation factor like GTPase 5A	protein-coding	0.0026102712113151	-2.42061160480938
CHTF8P1	X	chromosome transmission fidelity factor 8 pseudogene 1	pseudo	0.000486557745247214	-2.420528
USP45	6	ubiquitin specific peptidase 45	protein-coding	0.00217182246194131	-2.412482
LINC00484	9	long intergenic non-protein coding RNA 484	ncRNA	0.00822707903817101	-2.41174507974865
RARS1	5	arginyl-tRNA synthetase 1	protein-coding	0.000351402655970015	-2.403009
IGF2BP3	7	insulin like growth factor 2 mRNA binding protein 3	protein-coding	0.00264039358989525	-2.40228028294909
TRUB1	10	TruB pseudouridine synthase family member 1	protein-coding	0.0152344082398107	-2.40012782389387
AGL	1	amylo-alpha-1, 6-glucosidase, 4-alpha-glucanotransferase	protein-coding	0.000885448378950723	-2.39732699728025
TAF4B	18	TATA-box binding protein associated factor 4b	protein-coding	0.00269098613237754	-2.396597
TACC2	10	transforming acidic coiled-coil containing protein 2	protein-coding	0.00113667659207599	-2.39607984033915
CDC37L1	9	cell division cycle 37 like 1	protein-coding	0.0000107182111694093	-2.395159
DHRS2	14	dehydrogenase/reductase 2	protein-coding	0.000063372572120956	-2.39271043355445
RUNX1	21	RUNX family transcription factor 1	protein-coding	0.005563756719326	-2.388319
USP16	21	ubiquitin specific peptidase 16	protein-coding	0.000688073836392392	-2.38715638753375
STX7	6	syntaxin 7	protein-coding	0.00657743115663379	-2.386808
PRKAG2-AS1	7	PRKAG2 antisense RNA 1	ncRNA	0.000132126530159391	-2.38485014522518
LCLAT1	2	lysocardiolipin acyltransferase 1	protein-coding	0.00663270360523187	-2.38374587533001
AFF3	2	AF4/FMR2 family member 3	protein-coding	7.62768458791343E-06	-2.36998151638976
LOC101927972	6	uncharacterized LOC101927972	ncRNA	0.000862178682418063	-2.36944216606557
LINC02519	6	long intergenic non-protein coding RNA 2519	ncRNA	0.00035904401059062	-2.36759998573723
TBX18	6	T-box transcription factor 18	protein-coding	0.000429396901451846	-2.365158
IL17RD	3	interleukin 17 receptor D	protein-coding	0.00279495463946772	-2.364853
UBE2Q1	1	ubiquitin conjugating enzyme E2 Q1	protein-coding	0.0000687895885869343	-2.363432
CWF19L2	11	CWF19 like cell cycle control factor 2	protein-coding	0.00625620626340581	-2.35734372698302
LARP7	4	La ribonucleoprotein 7, transcriptional regulator	protein-coding	0.00636065845083781	-2.353758
TMEM238	19	transmembrane protein 238	protein-coding	0.000168489788126651	-2.35363709931995
VSIG10L2	11	V-set and immunoglobulin domain containing 10 like 2	protein-coding	0.0000175603891350674	-2.35161042897758
DLG1	3	discs large MAGUK scaffold protein 1	protein-coding	0.00404009054456983	-2.34910335301475
MBD5	2	methyl-CpG binding domain protein 5	protein-coding	0.0183265116590002	-2.345944
DENND11	7	DENN domain containing 11	protein-coding	0.00273070393804796	-2.338086
HHLA3	1	HERV-H LTR-associating 3	protein-coding	0.000185358756500125	-2.33594422022901
ACVR1	2	activin A receptor type 1	protein-coding	0.00108208940864429	-2.335893
PTGFRN	1	prostaglandin F2 receptor inhibitor	protein-coding	0.000746059190452082	-2.332943
DENND5A	11	DENN domain containing 5A	protein-coding	0.0119974007934237	-2.33246459770375
REPS2	X	RALBP1 associated Eps domain containing 2	protein-coding	0.0167067558454619	-2.324431
POU5F1P3	12	POU class 5 homeobox 1 pseudogene 3	pseudo	0.000710468733963481	-2.322414
LOC100506100	9	uncharacterized LOC100506100	ncRNA	0.00608029077000499	-2.3219742629175
LANCL2	7	LanC like 2	protein-coding	0.00621937598610361	-2.321339
HELB	12	DNA helicase B	protein-coding	0.00279909395349207	-2.321008
PTPN11	12	protein tyrosine phosphatase non-receptor type 11	protein-coding	0.00276342016143507	-2.317474
MRRFP1	X	mitochondrial ribosome recycling factor pseudogene 1	pseudo	0.0000146225215188615	-2.31595224694976
LOC171391	11	uncharacterized LOC171391	ncRNA	0.00216304804278535	-2.30347534917154
SOX4	6	SRY-box transcription factor 4	protein-coding	0.00098885524980735	-2.30223
GAB1	4	GRB2 associated binding protein 1	protein-coding	0.00102390546758569	-2.30033934413859
RBMS1	2	RNA binding motif single stranded interacting protein 1	protein-coding	0.000382482852824473	-2.299727
IGFBP6	12	insulin like growth factor binding protein 6	protein-coding	0.0133184303025572	-2.29693625329536
RUNX3	1	RUNX family transcription factor 3	protein-coding	0.0168238634283861	-2.296922
MIR598	8	microRNA 598	ncRNA	0.000200624529594156	-2.296705
ATG5	6	autophagy related 5	protein-coding	0.000326238337898735	-2.296466
MXRA7P1	2	MXRA7 pseudogene 1	pseudo	0.00944561807161498	-2.2960096348197
LOC101928331	6	uncharacterized LOC101928331	ncRNA	0.000132626602646079	-2.29557121341364
TAS2R42	12	taste 2 receptor member 42	protein-coding	0.0000123942003255809	-2.29311740330225
DOCK5	8	dedicator of cytokinesis 5	protein-coding	0.0112610149032985	-2.292717
RASSF9	12	Ras association domain family member 9	protein-coding	8.31232446723373E-06	-2.292406
VCAM1	1	vascular cell adhesion molecule 1	protein-coding	0.000146817016424032	-2.289969
CHAMP1	13	chromosome alignment maintaining phosphoprotein 1	protein-coding	0.00624005915905855	-2.28750240867581
RPS19	19	ribosomal protein S19	protein-coding	0.0000150408214015418	-2.28744
SWAP70	11	switching B cell complex subunit SWAP70	protein-coding	0.0133013772070884	-2.28728456294924
TTC28-AS1	22	TTC28 antisense RNA 1	ncRNA	0.00635206556486771	-2.28529106070546
ERCC6L2	9	ERCC excision repair 6 like 2	protein-coding	0.000386701104585171	-2.27845982395224
STMN2	8	stathmin 2	protein-coding	0.000558629679692196	-2.27599231155322
VSTM2A	7	V-set and transmembrane domain containing 2A	protein-coding	0.0000340190066965299	-2.27357862878094
SNAI2	8	snail family transcriptional repressor 2	protein-coding	0.0010081980972803	-2.271758
LCOR	10	ligand dependent nuclear receptor corepressor	protein-coding	0.0000175093985697791	-2.270643
NKX6-2	10	NK6 homeobox 2	protein-coding	0.0000564310304145125	-2.270218
MRPS5	2	mitochondrial ribosomal protein S5	protein-coding	0.00225383389167387	-2.268973
ATP1B2	17	ATPase Na+/K+ transporting subunit beta 2	protein-coding	0.00701981820787944	-2.26872952424644
AP1AR	4	adaptor related protein complex 1 associated regulatory protein	protein-coding	0.0157995869869631	-2.267596
DUSP6	12	dual specificity phosphatase 6	protein-coding	0.00402223687827934	-2.2559007701509
DCTN6	8	dynactin subunit 6	protein-coding	0.000302963506839105	-2.25033752346875
ADGRV1	5	adhesion G protein-coupled receptor V1	protein-coding	0.0000456501132628897	-2.249759
ZFP69	1	ZFP69 zinc finger protein	protein-coding	0.000275246999710556	-2.24661673483325
CYP4A22	1	cytochrome P450 family 4 subfamily A member 22	protein-coding	0.000161310353853807	-2.24612389266428
CARMIL1	6	capping protein regulator and myosin 1 linker 1	protein-coding	0.000618397936160695	-2.245184
EGLN1	1	egl-9 family hypoxia inducible factor 1	protein-coding	0.00966484484510355	-2.244628
SNX5	20	sorting nexin 5	protein-coding	0.00312198402461657	-2.24339467576915
PAG1	8	phosphoprotein membrane anchor with glycosphingolipid microdomains 1	protein-coding	0.00990479333331336	-2.235501
ZBTB33	X	zinc finger and BTB domain containing 33	protein-coding	0.000627113488118318	-2.23510475440555
LDHB	12	lactate dehydrogenase B	protein-coding	0.0143976771722992	-2.23232097605438
CUL4B	X	cullin 4B	protein-coding	0.0069967367087222	-2.231849
ASXL3	18	ASXL transcriptional regulator 3	protein-coding	0.00481173646907456	-2.231621
LOC100506858	5	uncharacterized LOC100506858	ncRNA	0.0128497720448615	-2.23101589325749
FAM13A-AS1	4	FAM13A antisense RNA 1	ncRNA	0.00844952793419036	-2.22919812695503
LGALS3	14	galectin 3	protein-coding	0.0128379956736622	-2.22918530830729
GEN1	2	GEN1 Holliday junction 5' flap endonuclease	protein-coding	0.00339041384548284	-2.22792576925451
TMEM245	9	transmembrane protein 245	protein-coding	0.0068301954759311	-2.22612753906548
TYW3	1	tRNA-yW synthesizing protein 3 homolog	protein-coding	0.00265402172470657	-2.22560401127931
RNASEH2B	13	ribonuclease H2 subunit B	protein-coding	0.00105671692309242	-2.225208
ATXN8OS	13	ATXN8 opposite strand lncRNA	ncRNA	2.87182119192519E-06	-2.224285
ABCA1	9	ATP binding cassette subfamily A member 1	protein-coding	0.000320363835547829	-2.22387066900704
QRFPR	4	pyroglutamylated RFamide peptide receptor	protein-coding	0.0000542606803180834	-2.222323
NBN	8	nibrin	protein-coding	0.00449493098611479	-2.21970725899254
HCRT	17	hypocretin neuropeptide precursor	protein-coding	0.000116996811266958	-2.21366818083694
ZNF236	18	zinc finger protein 236	protein-coding	0.0103628838804153	-2.212626
LINC00987	12	long intergenic non-protein coding RNA 987	ncRNA	0.00726054727197263	-2.20994822207319
OPA1	3	OPA1 mitochondrial dynamin like GTPase	protein-coding	0.0020029810855911	-2.20798569199261
MTHFD1L	6	methylenetetrahydrofolate dehydrogenase (NADP+ dependent) 1 like	protein-coding	0.0000591601004222443	-2.20547388294249
DDX43	6	DEAD-box helicase 43	protein-coding	0.000850652331815266	-2.204686
OR8D4	11	olfactory receptor family 8 subfamily D member 4	protein-coding	0.0000382117441890137	-2.20378714156957
NAPG	18	NSF attachment protein gamma	protein-coding	0.00434009175524898	-2.203092
TMLHE	X	trimethyllysine hydroxylase, epsilon	protein-coding	0.0079369829070772	-2.202554
YEATS2	3	YEATS domain containing 2	protein-coding	0.000576756426400227	-2.2017
MILR1	17	mast cell immunoglobulin like receptor 1	protein-coding	0.00190741350270686	-2.20098022198159
RPS4X	X	ribosomal protein S4 X-linked	protein-coding	0.0196970097827543	-2.199923
KIF3A	5	kinesin family member 3A	protein-coding	0.000014528428763251	-2.1985327688812
PRKACB	1	protein kinase cAMP-activated catalytic subunit beta	protein-coding	0.00219351596498796	-2.198413
MGC12916	17	uncharacterized protein MGC12916	ncRNA	0.00370563875756092	-2.198378
DEFB118	20	defensin beta 118	protein-coding	0.000139106294869806	-2.19820794085961
LRFN3	19	leucine rich repeat and fibronectin type III domain containing 3	protein-coding	0.0000145890688057481	-2.198176
SH2D4A	8	SH2 domain containing 4A	protein-coding	0.000305347114638952	-2.19784
SLC9A7	X	solute carrier family 9 member A7	protein-coding	0.0000627804601267496	-2.193774
MAPKAPK2	1	MAPK activated protein kinase 2	protein-coding	0.00632976189267439	-2.192969
EPHA1	7	EPH receptor A1	protein-coding	0.000850365527153431	-2.19127702567924
JARID2	6	jumonji and AT-rich interaction domain containing 2	protein-coding	0.00439344948407653	-2.1900674141569
LSM1	8	LSM1 homolog, mRNA degradation associated	protein-coding	0.0149809538513125	-2.18885014416044
ANXA7	10	annexin A7	protein-coding	0.00249676935485953	-2.18781651337199
ZBTB11	3	zinc finger and BTB domain containing 11	protein-coding	0.0193150072822265	-2.18538331313084
ITGAV	2	integrin subunit alpha V	protein-coding	0.00723823118658632	-2.18344993079381
HSPA6	1	heat shock protein family A (Hsp70) member 6	protein-coding	0.00674661209535156	-2.18012276396405
LOC100507336	6	uncharacterized LOC100507336	ncRNA	0.00252302447723657	-2.17955091501805
OR6C3	12	olfactory receptor family 6 subfamily C member 3	protein-coding	2.58404118710299E-06	-2.17750132710813
LRRC40	1	leucine rich repeat containing 40	protein-coding	0.00242482232509908	-2.176849
NPAS2	2	neuronal PAS domain protein 2	protein-coding	0.00558939622879482	-2.17384643222086
DCUN1D4	4	defective in cullin neddylation 1 domain containing 4	protein-coding	0.0126184923359838	-2.17031772668798
TAF7L	X	TATA-box binding protein associated factor 7 like	protein-coding	0.0173006221256814	-2.17018
CD33	19	CD33 molecule	protein-coding	0.0021786936544568	-2.168408
CCNB1	5	cyclin B1	protein-coding	0.0196881676260406	-2.168077
RNF207	1	ring finger protein 207	protein-coding	0.000148226215821314	-2.16780373403735
CDC5L	6	cell division cycle 5 like	protein-coding	0.00830632371831379	-2.166699
C15orf61	15	chromosome 15 open reading frame 61	protein-coding	0.00404811812512502	-2.16402499234306
LOC105377061	3	uncharacterized LOC105377061	ncRNA	0.0000475969700099002	-2.1630638033388
ZDHHC2	8	zinc finger DHHC-type palmitoyltransferase 2	protein-coding	0.00670140934472114	-2.16271903817985
R3HDM1	2	R3H domain containing 1	protein-coding	0.000766107246293503	-2.16227975091699
SMAD4	18	SMAD family member 4	protein-coding	0.000927312638860017	-2.15844876368098
LINC01789	2	long intergenic non-protein coding RNA 1789	ncRNA	0.0000204032059317451	-2.15745981050708
INE2	X	inactivation escape 2	ncRNA	0.00150881481355516	-2.157428
ABCG2	4	ATP binding cassette subfamily G member 2 (Junior blood group)	protein-coding	0.000162556831348663	-2.156354
LINC02515	4	long intergenic non-protein coding RNA 2515	ncRNA	0.000339549097396227	-2.15529972702435
OR6C75	12	olfactory receptor family 6 subfamily C member 75	protein-coding	0.0000238704529905381	-2.15431059570377
TRERF1	6	transcriptional regulating factor 1	protein-coding	0.000177316527623507	-2.153747
MIR548X	21	microRNA 548x	ncRNA	2.63852000439077E-06	-2.15155695862213
CD300LF	17	CD300 molecule like family member f	protein-coding	0.00167662299675067	-2.15129305392105
NEK1	4	NIMA related kinase 1	protein-coding	0.00148332153396309	-2.15111370131844
GABRA3	X	gamma-aminobutyric acid type A receptor alpha3 subunit	protein-coding	0.00576537056762177	-2.14898071063266
PADI4	1	peptidyl arginine deiminase 4	protein-coding	0.00371283099952101	-2.14890074219785
RTN4IP1	6	reticulon 4 interacting protein 1	protein-coding	0.0026649964601665	-2.148877
QDPR	4	quinoid dihydropteridine reductase	protein-coding	0.00852571827504648	-2.147403
AK8	9	adenylate kinase 8	protein-coding	0.0117350971434151	-2.14651462352324
KRR1	12	KRR1 small subunit processome component homolog	protein-coding	0.00250945200708231	-2.14598995990231
SIPA1L2	1	signal induced proliferation associated 1 like 2	protein-coding	0.00686932375483832	-2.145233
USP9Y	Y	ubiquitin specific peptidase 9 Y-linked	protein-coding	0.00336355873995094	-2.144093
PCNX2	1	pecanex 2	protein-coding	0.0000890064022669922	-2.142873
SNN	16	stannin	protein-coding	0.00636398608944561	-2.141742
C1orf68	1	chromosome 1 open reading frame 68	protein-coding	0.0000851912008627418	-2.14123100581896
PTPRJ	11	protein tyrosine phosphatase receptor type J	protein-coding	0.0181462735708741	-2.140666
COX11	17	cytochrome c oxidase copper chaperone COX11	protein-coding	0.0041713138551753	-2.13907807115597
LINC02315	14	long intergenic non-protein coding RNA 2315	ncRNA	0.000121460594746937	-2.136724
HSF2	6	heat shock transcription factor 2	protein-coding	0.0186936824695555	-2.13503893793235
RSF1	11	remodeling and spacing factor 1	protein-coding	0.0000141759812347943	-2.133495
RMDN2	2	regulator of microtubule dynamics 2	protein-coding	0.00361136890540142	-2.13195707228098
CCDC148	2	coiled-coil domain containing 148	protein-coding	0.00133285557734059	-2.13034674722725
SRD5A3	4	steroid 5 alpha-reductase 3	protein-coding	0.00571593413741856	-2.129773
H6PD	1	hexose-6-phosphate dehydrogenase/glucose 1-dehydrogenase	protein-coding	0.000107586413549045	-2.127676
MYCNUT	2	MYCN upstream transcript	ncRNA	0.0000742346742584705	-2.12545334562344
VIM	10	vimentin	protein-coding	0.00122168414879199	-2.123331
SALL3	18	spalt like transcription factor 3	protein-coding	0.000234785891232225	-2.12310217434395
SDR16C5	8	short chain dehydrogenase/reductase family 16C member 5	protein-coding	0.00522541425245239	-2.12052745854721
AKAP9	7	A-kinase anchoring protein 9	protein-coding	0.000807149807886756	-2.11757546357495
RBAK	7	RB associated KRAB zinc finger	protein-coding	0.00807927432586262	-2.115063
CXCR2	2	C-X-C motif chemokine receptor 2	protein-coding	0.00260319177677864	-2.11478350888011
MS4A3	11	membrane spanning 4-domains A3	protein-coding	0.00226660926912569	-2.113817
ASB9	X	ankyrin repeat and SOCS box containing 9	protein-coding	0.00704356527603801	-2.1119768303679
PPP4R3C	X	protein phosphatase 4 regulatory subunit 3C	protein-coding	0.00259032121860264	-2.10921641843723
ST3GAL4	11	ST3 beta-galactoside alpha-2,3-sialyltransferase 4	protein-coding	0.00118087847382805	-2.107949
ERBB4	2	erb-b2 receptor tyrosine kinase 4	protein-coding	0.0000106050455233604	-2.10535517901011
ELMO1-AS1	7	ELMO1 antisense RNA 1	ncRNA	0.00643563137568289	-2.1043013077584
TLK2	17	tousled like kinase 2	protein-coding	0.000016372428797772	-2.10344382507281
EVC	4	EvC ciliary complex subunit 1	protein-coding	0.0000866308866298506	-2.10341825341383
EIF4E3	3	eukaryotic translation initiation factor 4E family member 3	protein-coding	0.000096829512958864	-2.10279826741794
LXN	3	latexin	protein-coding	0.00486564461524815	-2.102135
AADAT	4	aminoadipate aminotransferase	protein-coding	0.000174229620410694	-2.09968428716384
PLAC8	4	placenta associated 8	protein-coding	0.00168445511154205	-2.098597
EFHC2	X	EF-hand domain containing 2	protein-coding	0.0148422234966331	-2.097941
DEPDC4	12	DEP domain containing 4	protein-coding	0.000860417111099782	-2.09534301152112
PCDH19	X	protocadherin 19	protein-coding	0.0000643520032278502	-2.095049
ECPAS	9	Ecm29 proteasome adaptor and scaffold	protein-coding	2.50541773699111E-06	-2.09434443656152
SMAD3	15	SMAD family member 3	protein-coding	0.00341775062166391	-2.0933804424813
MIXL1	1	Mix paired-like homeobox	protein-coding	0.0000130667197946738	-2.092277
RYK	3	receptor like tyrosine kinase	protein-coding	0.000693339709782916	-2.092075
NRP1	10	neuropilin 1	protein-coding	0.000642760745324073	-2.09159
PHACTR2	6	phosphatase and actin regulator 2	protein-coding	0.00545060283500205	-2.08933
MYOZ1	10	myozenin 1	protein-coding	0.000817175442527887	-2.089313
MIR1250	17	microRNA 1250	ncRNA	0.00174952578412193	-2.08877292025988
MIR105-1	X	microRNA 105-1	ncRNA	0.0000830004127730753	-2.08845191485961
PTPN2	18	protein tyrosine phosphatase non-receptor type 2	protein-coding	0.00951762948421489	-2.08702
FARP1	13	FERM, ARH/RhoGEF and pleckstrin domain protein 1	protein-coding	0.00247105300037485	-2.07728442704692
CALHM1	10	calcium homeostasis modulator 1	protein-coding	0.0000803890738488891	-2.07712354825383
LOC105373436	2	uncharacterized LOC105373436	ncRNA	0.000117682539218218	-2.07677431268802
IL18	11	interleukin 18	protein-coding	0.00451562883409294	-2.0762424678683
INTS6L	X	integrator complex subunit 6 like	protein-coding	0.00494764789148488	-2.07596918007396
DARS1	2	aspartyl-tRNA synthetase 1	protein-coding	0.0178074124983222	-2.07518595256526
BRINP1	9	BMP/retinoic acid inducible neural specific 1	protein-coding	5.59928439430983E-06	-2.07212532435205
NEDD1	12	NEDD1 gamma-tubulin ring complex targeting factor	protein-coding	0.000738232222714276	-2.07105198381062
PIWIL2	8	piwi like RNA-mediated gene silencing 2	protein-coding	0.00957031758432639	-2.069227
CYSLTR1	X	cysteinyl leukotriene receptor 1	protein-coding	0.000144374454019854	-2.06921592648083
PAGE2B	X	PAGE family member 2B	protein-coding	0.0115222684820293	-2.06899912400813
ME2	18	malic enzyme 2	protein-coding	0.00573188539099803	-2.06778163102894
ATRNL1	10	attractin like 1	protein-coding	0.00147816650536498	-2.06713987597705
TRBV6-6	7	T cell receptor beta variable 6-6	other	0.000142868313826358	-2.06597802793358
PGBD5	1	piggyBac transposable element derived 5	protein-coding	0.0000620040967516518	-2.065944
PRSS57	19	serine protease 57	protein-coding	0.0000237066269784413	-2.06361326208906
BBX	3	BBX high mobility group box domain containing	protein-coding	0.0000890462790673567	-2.063382
MAP3K4	6	mitogen-activated protein kinase kinase kinase 4	protein-coding	0.00346053000397528	-2.06316997574565
MAP3K5	6	mitogen-activated protein kinase kinase kinase 5	protein-coding	0.00740092179105074	-2.06026856320736
HOXD9	2	homeobox D9	protein-coding	0.000770492810972181	-2.05996274359484
PRKCA	17	protein kinase C alpha	protein-coding	0.0052661932633173	-2.059375
C2CD4C	19	C2 calcium dependent domain containing 4C	protein-coding	0.000168751883465996	-2.05888711047104
RAP1B	12	RAP1B, member of RAS oncogene family	protein-coding	0.0193761432078449	-2.056831
RAP1GDS1	4	Rap1 GTPase-GDP dissociation stimulator 1	protein-coding	0.000396032876376514	-2.054582
LINC01260	20	long intergenic non-protein coding RNA 1260	ncRNA	0.00266055530913249	-2.053283
ENAH	1	ENAH actin regulator	protein-coding	0.00809162819283571	-2.052701
AP5B1	11	adaptor related protein complex 5 subunit beta 1	protein-coding	0.00886352097462322	-2.05101
SOBP	6	sine oculis binding protein homolog	protein-coding	0.0000564766153455034	-2.047244
REREP3	15	arginine-glutamic acid dipeptide repeats pseudogene 3	pseudo	0.0166896995773721	-2.044583
FAM161B	14	FAM161 centrosomal protein B	protein-coding	0.00488387472842965	-2.04352119829816
MIR26B	2	microRNA 26b	ncRNA	0.00145786201617461	-2.04320292002372
PPARG	3	peroxisome proliferator activated receptor gamma	protein-coding	0.0176774310981638	-2.042454
IL1R1	2	interleukin 1 receptor type 1	protein-coding	0.000382619790375817	-2.03652738879379
RPS6KA3	X	ribosomal protein S6 kinase A3	protein-coding	0.0108992771910082	-2.033125
CD3D	11	CD3d molecule	protein-coding	0.00187122360985133	-2.032412
TTC13	1	tetratricopeptide repeat domain 13	protein-coding	0.00560571625690683	-2.032282
UTP20	12	UTP20 small subunit processome component	protein-coding	5.06406239222221E-06	-2.02969853365793
LOC200772	2	uncharacterized LOC200772	ncRNA	0.0000577520415117059	-2.02924302966105
PGM2	4	phosphoglucomutase 2	protein-coding	0.00235741587952019	-2.028824
SACS	13	sacsin molecular chaperone	protein-coding	0.00124767328848474	-2.02752339827571
GCSIR	2	GPR55 cis regulatory suppressor of immune response RNA	ncRNA	0.000255959520832534	-2.02740155073048
CHM	X	CHM Rab escort protein	protein-coding	0.00313787107404516	-2.02629797336979
LRIG1	3	leucine rich repeats and immunoglobulin like domains 1	protein-coding	0.00705910438473596	-2.0250985454324
DIAPH2	X	diaphanous related formin 2	protein-coding	0.0185254468255431	-2.02375342019084
ENPEP	4	glutamyl aminopeptidase	protein-coding	0.000158447689178547	-2.02337209895365
BCL2	18	BCL2 apoptosis regulator	protein-coding	0.0161625980935481	-2.022259
OFD1	X	OFD1 centriole and centriolar satellite protein	protein-coding	0.00881108547345258	-2.02138
C9orf62	9	chromosome 9 open reading frame 62	protein-coding	0.000028819110168261	-2.02137826246463
PRPF39	14	pre-mRNA processing factor 39	protein-coding	0.00569641653209284	-2.021328
NDUFAF8	17	NADH:ubiquinone oxidoreductase complex assembly factor 8	protein-coding	0.00907832150077697	-2.02079171716151
RNF113A	X	ring finger protein 113A	protein-coding	0.00893349027018253	-2.020372
RNF128	X	ring finger protein 128	protein-coding	0.00135021393417041	-2.020081
SEMA6D	15	semaphorin 6D	protein-coding	0.00169887266468544	-2.019215
TCF4	18	transcription factor 4	protein-coding	0.0192739556575011	-2.015666
SECISBP2L	15	SECIS binding protein 2 like	protein-coding	0.0105949425633187	-2.014201
RASGEF1A	10	RasGEF domain family member 1A	protein-coding	0.000932741850984269	-2.01309379603882
TVP23A	16	trans-golgi network vesicle protein 23 homolog A	protein-coding	0.0000037935719310267	-2.011591
TBL1X	X	transducin beta like 1 X-linked	protein-coding	0.00419605612614436	-2.008167
GPM6B	X	glycoprotein M6B	protein-coding	0.00328643884260654	-2.00676656165612
PCCA-AS1	13	PCCA antisense RNA 1	ncRNA	0.0153086298195013	-2.00588411344642
DNTTIP2	1	deoxynucleotidyltransferase terminal interacting protein 2	protein-coding	0.000412242557715628	-2.00375514196618
TNFSF8	9	TNF superfamily member 8	protein-coding	0.0084262998016268	-2.002547
ABI3	17	ABI family member 3	protein-coding	0.0082845841488957	-2.00217396404518
TAB3	X	TGF-beta activated kinase 1 (MAP3K7) binding protein 3	protein-coding	0.0176767226678248	-2.00155747130774
CLIP1	12	CAP-Gly domain containing linker protein 1	protein-coding	0.00367515694281509	-2.001384
LOC107985819	2	uncharacterized LOC107985819	ncRNA	0.000612383458185523	-2.00109552614946
STX12	1	syntaxin 12	protein-coding	0.0114126287662772	-2.00083652675285
FBP1	9	fructose-bisphosphatase 1	protein-coding	0.00689628110466376	-2.00057638605445
DNAH14	1	dynein axonemal heavy chain 14	protein-coding	0.00133499905751156	2.00086073300215
SOX30	5	SRY-box transcription factor 30	protein-coding	0.00105961032201014	2.00207781487133
LINC01214	3	long intergenic non-protein coding RNA 1214	ncRNA	0.00819835881238115	2.00250815641226
TAF12	1	TATA-box binding protein associated factor 12	protein-coding	0.000610099762657573	2.002724
VSTM4	10	V-set and transmembrane domain containing 4	protein-coding	0.00624877055573031	2.00358793520906
PLBD2	12	phospholipase B domain containing 2	protein-coding	0.0116166497900258	2.00370185002561
DDX59-AS1	1	DDX59 antisense RNA 1	ncRNA	0.00105550015302516	2.00414659284514
LINC02498	4	long intergenic non-protein coding RNA 2498	ncRNA	0.00672895700793533	2.00471730345101
TSTD1	1	thiosulfate sulfurtransferase like domain containing 1	protein-coding	0.0144081879166194	2.00672860650927
SMC1B	22	structural maintenance of chromosomes 1B	protein-coding	0.00193661073110037	2.0083619094177
PHB	17	prohibitin	protein-coding	0.00866357696960085	2.012094
SRP9	1	signal recognition particle 9	protein-coding	0.0000107984259998306	2.013485
GSTO2	10	glutathione S-transferase omega 2	protein-coding	0.0109096143662008	2.01370190756911
SUN5	20	Sad1 and UNC84 domain containing 5	protein-coding	0.00764144018426127	2.01411112943886
KRBOX1	3	KRAB box domain containing 1	protein-coding	0.0000679963458010808	2.0171211840641
ANKRD36BP2	2	ankyrin repeat domain 36B pseudogene 2	pseudo	0.00910725188608806	2.017165
ODF3	11	outer dense fiber of sperm tails 3	protein-coding	0.0159404904517064	2.01913316754232
LARP1B	4	La ribonucleoprotein 1B	protein-coding	0.00797927124367414	2.021008
XPO7	8	exportin 7	protein-coding	0.00151671345852842	2.02160210464838
MRPS25	3	mitochondrial ribosomal protein S25	protein-coding	0.000264256243232291	2.028619
ETNK1	12	ethanolamine kinase 1	protein-coding	0.0147776005961685	2.029926
GGT7	20	gamma-glutamyltransferase 7	protein-coding	0.00287349364654328	2.02993981375101
PPM1A	14	protein phosphatase, Mg2+/Mn2+ dependent 1A	protein-coding	0.00583065711233982	2.030851
PTGES3	12	prostaglandin E synthase 3	protein-coding	0.000579672388725617	2.03176122019666
CYP51A1-AS1	7	CYP51A1 antisense RNA 1	ncRNA	0.00577969332159472	2.033565
LCORL	4	ligand dependent nuclear receptor corepressor like	protein-coding	0.00548471645166392	2.03394347419118
RNF157-AS1	17	RNF157 antisense RNA 1	ncRNA	0.00236734154234675	2.03645773068198
TCL1A	14	T cell leukemia/lymphoma 1A	protein-coding	0.0104039884268265	2.036944
CYLC2	9	cylicin 2	protein-coding	0.0113080676405591	2.03705714145314
TLCD3B	16	TLC domain containing 3B	protein-coding	0.0173581520889837	2.038694
AP4B1-AS1	1	AP4B1 antisense RNA 1	ncRNA	0.00548231309479246	2.03903668584623
EID3	12	EP300 interacting inhibitor of differentiation 3	protein-coding	0.000786526577558593	2.04006707030606
BANF1	11	BAF nuclear assembly factor 1	protein-coding	0.00104747118126111	2.040837
GPANK1	6	G-patch domain and ankyrin repeats 1	protein-coding	0.00330623570669671	2.042714
SART3	12	spliceosome associated factor 3, U4/U6 recycling protein	protein-coding	0.000526487805503517	2.043155
CNOT1	16	CCR4-NOT transcription complex subunit 1	protein-coding	7.91050352127073E-06	2.04609516670479
SPOPL	2	speckle type BTB/POZ protein like	protein-coding	0.0055261321612194	2.04787157297087
RFC5	12	replication factor C subunit 5	protein-coding	0.00174205217861996	2.048933
DTD1	20	D-aminoacyl-tRNA deacylase 1	protein-coding	0.0123762198300672	2.050525
ATP6AP1	X	ATPase H+ transporting accessory protein 1	protein-coding	0.00820825932281601	2.051724
ST7L	1	suppression of tumorigenicity 7 like	protein-coding	0.0152656664883189	2.051736
ZCCHC9	5	zinc finger CCHC-type containing 9	protein-coding	0.0018474617873099	2.05367
LOC107985692	X	A-kinase anchor protein 17B-like	protein-coding	0.0176109599635541	2.05419055790194
CCDC155	19	coiled-coil domain containing 155	protein-coding	0.00342818839316902	2.05614399395913
POM121L1P	22	POM121 transmembrane nucleoporin like 1, pseudogene	pseudo	0.00707316149905159	2.05751377215769
GNPAT	1	glyceronephosphate O-acyltransferase	protein-coding	0.00327056438744686	2.057789
NELFA	4	negative elongation factor complex member A	protein-coding	0.000287116758797458	2.0595
CYB5R1	1	cytochrome b5 reductase 1	protein-coding	0.00897773925975884	2.060679
OR14A2	1	olfactory receptor family 14 subfamily A member 2	protein-coding	0.0107085219082156	2.06120798125077
RAB28	4	RAB28, member RAS oncogene family	protein-coding	0.00628114167055488	2.061451
TEX14	17	testis expressed 14, intercellular bridge forming factor	protein-coding	0.00331423204676887	2.06722
ZNF850	19	zinc finger protein 850	protein-coding	0.0167345915177259	2.06985243901948
SEMA4D	9	semaphorin 4D	protein-coding	0.00464521476147826	2.07061551744977
ARRDC3-AS1	5	ARRDC3 antisense RNA 1	ncRNA	0.0186531768375087	2.07200396328904
MOV10L1	22	Mov10 like RISC complex RNA helicase 1	protein-coding	0.000146643835328231	2.072271
PPP1R12C	19	protein phosphatase 1 regulatory subunit 12C	protein-coding	0.00140277187470429	2.073474
SMCHD1	18	structural maintenance of chromosomes flexible hinge domain containing 1	protein-coding	0.000176942247783087	2.07390516477962
CCNDBP1	15	cyclin D1 binding protein 1	protein-coding	0.0198391743526096	2.07494851349769
CCAR2	8	cell cycle and apoptosis regulator 2	protein-coding	0.0141217256595249	2.075723
PDE12	3	phosphodiesterase 12	protein-coding	0.00165645089427317	2.07587940408203
PGD	1	phosphogluconate dehydrogenase	protein-coding	0.00296634979976984	2.075915
ARPC3	12	actin related protein 2/3 complex subunit 3	protein-coding	0.00376757077995881	2.07644002670485
KIF5B	10	kinesin family member 5B	protein-coding	0.0000714780415117423	2.07877051273368
RING1	6	ring finger protein 1	protein-coding	0.000846776612569372	2.080247
DCTN3	9	dynactin subunit 3	protein-coding	0.00097886140042871	2.08115399027055
FBXL5	4	F-box and leucine rich repeat protein 5	protein-coding	0.00178742819535719	2.08155201495327
C1orf105	1	chromosome 1 open reading frame 105	protein-coding	0.00085724277458823	2.083032
LOC112267911	7	putative uncharacterized protein FLJ44672	pseudo	0.00063885913917591	2.08741191636981
MCM2	3	minichromosome maintenance complex component 2	protein-coding	0.000527054418499064	2.08950285566924
SHE	1	Src homology 2 domain containing E	protein-coding	0.0121791684453547	2.0913088624681
LINGO1-AS1	15	LINGO1 antisense RNA 1	ncRNA	0.0139571005541427	2.09207106844484
TAGLN2	1	transgelin 2	protein-coding	0.0166330013273701	2.094873
SLC2A5	1	solute carrier family 2 member 5	protein-coding	0.00588536186229236	2.095022
CLDN10	13	claudin 10	protein-coding	0.00556503790868472	2.095586
LINC02721	11	long intergenic non-protein coding RNA 2721	ncRNA	0.00223430640494365	2.09905364190285
TPTE	21	transmembrane phosphatase with tensin homology	protein-coding	0.0167164787809455	2.099596
PGAP2	11	post-GPI attachment to proteins 2	protein-coding	0.00461283588719084	2.10061798670475
ATP8A2	13	ATPase phospholipid transporting 8A2	protein-coding	0.0155904546437185	2.101303
LAP3	4	leucine aminopeptidase 3	protein-coding	0.0135291495185291	2.10239919530235
SLC51B	15	solute carrier family 51 beta subunit	protein-coding	0.000464298570712429	2.10384676329783
CFAP300	11	cilia and flagella associated protein 300	protein-coding	0.00352016870623532	2.108163
RTCB	22	RNA 2',3'-cyclic phosphate and 5'-OH ligase	protein-coding	0.00955870896427773	2.109866
FLOT1	6	flotillin 1	protein-coding	0.00264849810997031	2.11134217611865
NECAP2	1	NECAP endocytosis associated 2	protein-coding	0.00756909688000377	2.11272
ESPL1	12	extra spindle pole bodies like 1, separase	protein-coding	0.0107220183478517	2.114812
NUP88	17	nucleoporin 88	protein-coding	0.0000666232765640184	2.11570532686121
RNGTT	6	RNA guanylyltransferase and 5'-phosphatase	protein-coding	0.00373837407942638	2.116267
EDC4	16	enhancer of mRNA decapping 4	protein-coding	0.0125048199514442	2.11791015659965
SIGMAR1	9	sigma non-opioid intracellular receptor 1	protein-coding	0.00369326512520398	2.11955219726421
FOSB	19	FosB proto-oncogene, AP-1 transcription factor subunit	protein-coding	0.00998806924803491	2.12047625147398
POR	7	cytochrome p450 oxidoreductase	protein-coding	0.00163790772407617	2.120791
C4orf47	4	chromosome 4 open reading frame 47	protein-coding	0.00813488981569938	2.12238808935292
FMR1NB	X	FMR1 neighbor	protein-coding	0.0138871408383628	2.12257795968526
DHX16	6	DEAH-box helicase 16	protein-coding	0.000915868388889307	2.124389
CT62	15	cancer/testis associated 62	protein-coding	0.00111602570166771	2.12512316230032
NDFIP2-AS1	13	NDFIP2 antisense RNA 1	ncRNA	0.012761104743232	2.12580667468357
DAZAP1	19	DAZ associated protein 1	protein-coding	0.0000337122332334105	2.12726961125634
AGO4	1	argonaute RISC component 4	protein-coding	0.00728517718271922	2.12935225407659
EMC3	3	ER membrane protein complex subunit 3	protein-coding	0.00543814368568323	2.130969
DRG1	22	developmentally regulated GTP binding protein 1	protein-coding	0.00253467351835667	2.131759515146
IFT20	17	intraflagellar transport 20	protein-coding	0.000419660653447123	2.134018
LINC02586	1	long intergenic non-protein coding RNA 2586	ncRNA	0.00444690376557598	2.1340469820278
GLCCI1	7	glucocorticoid induced 1	protein-coding	0.00559180333921319	2.13454377885607
INTS11	1	integrator complex subunit 11	protein-coding	0.000345464034426345	2.13509
NUP42	7	nucleoporin 42	protein-coding	0.0081703426541691	2.13643992106759
MBD6	12	methyl-CpG binding domain protein 6	protein-coding	0.000537944232947788	2.136953062659
ATP8B3	19	ATPase phospholipid transporting 8B3	protein-coding	0.00332207729343336	2.13858883765209
GPATCH2	1	G-patch domain containing 2	protein-coding	0.00475882963570238	2.139022
WNK1	12	WNK lysine deficient protein kinase 1	protein-coding	0.000310038447989415	2.140011
DNAJC27	2	DnaJ heat shock protein family (Hsp40) member C27	protein-coding	0.00304274283732471	2.14119716671947
ADAM32	8	ADAM metallopeptidase domain 32	protein-coding	0.00799814055629963	2.14180873454244
H1-7	12	H1,7 linker histone	protein-coding	0.000845561533040499	2.14373115499658
TMEM199	17	transmembrane protein 199	protein-coding	0.0035010029339429	2.14472781506549
PPM1B	2	protein phosphatase, Mg2+/Mn2+ dependent 1B	protein-coding	0.00173466287449259	2.145262
RAD51	15	RAD51 recombinase	protein-coding	0.00737265447359988	2.145674
OSER1	20	oxidative stress responsive serine rich 1	protein-coding	0.00150481209482631	2.146126
GALNT11	7	polypeptide N-acetylgalactosaminyltransferase 11	protein-coding	0.01593989277077	2.147016
CPA5	7	carboxypeptidase A5	protein-coding	0.00233015000447686	2.149066
CCNE2	8	cyclin E2	protein-coding	0.00989770264295441	2.151067
SLC25A28	10	solute carrier family 25 member 28	protein-coding	0.00496807544690122	2.151643
SSR3	3	signal sequence receptor subunit 3	protein-coding	0.000515661281043364	2.155259
AAR2	20	AAR2 splicing factor	protein-coding	0.00381996220616856	2.1563969646137
LIN52	14	lin-52 DREAM MuvB core complex component	protein-coding	0.0062695899657261	2.157382
NECTIN3-AS1	3	NECTIN3 antisense RNA 1	ncRNA	0.0131475439909622	2.15761850110639
RTL6	22	retrotransposon Gag like 6	protein-coding	0.000724152086376231	2.158774
NUF2	1	NUF2 component of NDC80 kinetochore complex	protein-coding	0.019538353081338	2.159042
CDK2AP2	11	cyclin dependent kinase 2 associated protein 2	protein-coding	0.00955535648821212	2.16219038437243
SLC7A7	14	solute carrier family 7 member 7	protein-coding	0.00673753217002109	2.162652
MLF1	3	myeloid leukemia factor 1	protein-coding	0.00805285378991896	2.16276946286121
COASY	17	Coenzyme A synthase	protein-coding	0.0031556375152634	2.163506
PSORS1C1	6	psoriasis susceptibility 1 candidate 1	protein-coding	0.000836478458420175	2.16535363640669
GNL1	6	G protein nucleolar 1 (putative)	protein-coding	0.00324441445222114	2.16706811987686
PDP2	16	pyruvate dehyrogenase phosphatase catalytic subunit 2	protein-coding	0.00599598705614369	2.167166
GNG7	19	G protein subunit gamma 7	protein-coding	0.0123836653919045	2.16738870999334
ZNF608	5	zinc finger protein 608	protein-coding	0.0100747644856985	2.168834
SPG21	15	SPG21 abhydrolase domain containing, maspardin	protein-coding	0.0087320405965834	2.169514
LOC101060553	13	uncharacterized LOC101060553	ncRNA	0.0170480896245347	2.16983779230987
AP1B1	22	adaptor related protein complex 1 subunit beta 1	protein-coding	0.00123198555196669	2.16988331581933
CLTA	9	clathrin light chain A	protein-coding	0.00137554271239187	2.17219542920323
MAN2C1	15	mannosidase alpha class 2C member 1	protein-coding	0.00872910436296975	2.17221971807917
LINC02833	14	long intergenic non-protein coding RNA 2833	ncRNA	0.00405884881110748	2.1723337176178
RPL39L	3	ribosomal protein L39 like	protein-coding	0.00268545846684026	2.1732275653176
HACD3	15	3-hydroxyacyl-CoA dehydratase 3	protein-coding	0.0013537000841316	2.174854
RNF217	6	ring finger protein 217	protein-coding	0.0145078343840588	2.17510435605771
JAGN1	3	jagunal homolog 1	protein-coding	0.00117888448491144	2.17522
COQ6	14	coenzyme Q6, monooxygenase	protein-coding	0.0138067735879277	2.17575037103106
LINC01525	1	long intergenic non-protein coding RNA 1525	ncRNA	0.0144095173807067	2.17590188429926
PITRM1-AS1	10	PITRM1 antisense RNA 1	ncRNA	0.00133600098367216	2.17622860523401
RPL29P7	1	ribosomal protein L29 pseudogene 7	pseudo	0.0097878899932688	2.17703256418365
ATF7IP2	16	activating transcription factor 7 interacting protein 2	protein-coding	0.0181977519104458	2.17807
LOC101927974	7	uncharacterized LOC101927974	ncRNA	0.0110681921915248	2.17819202273255
FKBP4	12	FKBP prolyl isomerase 4	protein-coding	0.00287737847937232	2.17913468858401
CALM2	2	calmodulin 2	protein-coding	0.0116387800930651	2.179419
POP5	12	POP5 homolog, ribonuclease P/MRP subunit	protein-coding	0.00176875923990413	2.179528
MLLT10	10	MLLT10 histone lysine methyltransferase DOT1L cofactor	protein-coding	0.0000259063810247025	2.180792
PSMC3IP	17	PSMC3 interacting protein	protein-coding	0.0142151380445878	2.184188858875
CRY1	12	cryptochrome circadian regulator 1	protein-coding	0.0196170058398112	2.1842081339067
ARFGAP2	11	ADP ribosylation factor GTPase activating protein 2	protein-coding	0.00311185923171691	2.184879
CYB5R4	6	cytochrome b5 reductase 4	protein-coding	0.00100789243136299	2.18518956684082
PAXBP1-AS1	21	PAXBP1 antisense RNA 1	ncRNA	0.0178516609032491	2.18531498750496
PPP3CC	8	protein phosphatase 3 catalytic subunit gamma	protein-coding	0.0000239398203296056	2.185679
AP2A2	11	adaptor related protein complex 2 subunit alpha 2	protein-coding	0.00525852726444174	2.18638006526058
TBATA	10	thymus, brain and testes associated	protein-coding	0.00491917529645238	2.18687741862092
DAD1	14	defender against cell death 1	protein-coding	0.00119550288112067	2.18713200196252
CCDC103	17	coiled-coil domain containing 103	protein-coding	0.0177149584655819	2.18883995210538
KLC4	6	kinesin light chain 4	protein-coding	0.00423956045892483	2.191143
SYCP2	20	synaptonemal complex protein 2	protein-coding	0.0000289267850368758	2.19133155044146
CHIC2	4	cysteine rich hydrophobic domain 2	protein-coding	0.000512279056154921	2.19136179414748
RGSL1	1	regulator of G protein signaling like 1	protein-coding	0.00402439081481038	2.19152990367263
NOSIP	19	nitric oxide synthase interacting protein	protein-coding	0.0181694135945436	2.19161801467287
LINC01191	2	long intergenic non-protein coding RNA 1191	ncRNA	0.0195954978283451	2.19259854739514
CTNNBIP1	1	catenin beta interacting protein 1	protein-coding	0.0165419063903483	2.192606
HCN3	1	hyperpolarization activated cyclic nucleotide gated potassium channel 3	protein-coding	0.00137464210698813	2.195251
HNRNPAB	5	heterogeneous nuclear ribonucleoprotein A/B	protein-coding	0.000121963023234973	2.19559080975216
TRMU	22	tRNA 5-methylaminomethyl-2-thiouridylate methyltransferase	protein-coding	0.0047489258985454	2.196001
COG3	13	component of oligomeric golgi complex 3	protein-coding	0.013426946042537	2.196613
SLC25A2	5	solute carrier family 25 member 2	protein-coding	0.00262351529799885	2.201202
DPYSL5	2	dihydropyrimidinase like 5	protein-coding	0.00882741693354474	2.203065
SGO2	2	shugoshin 2	protein-coding	0.00753359273179894	2.20432550613123
KLK8	19	kallikrein related peptidase 8	protein-coding	0.0149814445914576	2.20517590366687
SQLE	8	squalene epoxidase	protein-coding	0.00166457192977054	2.205736
ERI2	16	ERI1 exoribonuclease family member 2	protein-coding	0.00603224467940854	2.2066452984169
HOXA-AS2	7	HOXA cluster antisense RNA 2	ncRNA	0.0118076922064176	2.20904404755215
SIMC1	5	SUMO interacting motifs containing 1	protein-coding	0.00943220758513619	2.21200686268772
CBLL2	X	Cbl proto-oncogene like 2	protein-coding	0.00797394382905837	2.21269082238047
PP2D1	3	protein phosphatase 2C like domain containing 1	protein-coding	0.0011337136933694	2.21470484665804
HERC6	4	HECT and RLD domain containing E3 ubiquitin protein ligase family member 6	protein-coding	0.00817065958758022	2.216959
CEP78	9	centrosomal protein 78	protein-coding	0.00252596853274139	2.217894
DNAJB12	10	DnaJ heat shock protein family (Hsp40) member B12	protein-coding	0.000333483017455857	2.219193
GRK4	4	G protein-coupled receptor kinase 4	protein-coding	0.0190030788719572	2.21946148113582
ICMT	1	isoprenylcysteine carboxyl methyltransferase	protein-coding	0.0136613971017837	2.22082513938494
ACTL10	20	actin like 10	protein-coding	0.000828660434116756	2.22132300429981
BHMG1	19	basic helix-loop-helix and HMG-box containing 1	protein-coding	0.000855922992171392	2.22151752641265
KLHDC2	14	kelch domain containing 2	protein-coding	0.0000672664257178267	2.22159542470907
PARP16	15	poly(ADP-ribose) polymerase family member 16	protein-coding	0.00161987572063347	2.222403
MCM3	6	minichromosome maintenance complex component 3	protein-coding	0.00622909532061278	2.22357636541017
ANKRD28	3	ankyrin repeat domain 28	protein-coding	0.00334083611317376	2.22362024564018
DBF4	7	DBF4 zinc finger	protein-coding	0.00818574648510896	2.22501700044967
C2orf68	2	chromosome 2 open reading frame 68	protein-coding	0.00547469621647576	2.2263582319584
YIPF4	2	Yip1 domain family member 4	protein-coding	9.23327369348833E-06	2.226832
NPIPB1P	18	nuclear pore complex interacting protein family member B1, pseudogene	pseudo	0.00924229479809515	2.228726
FLII	17	FLII actin remodeling protein	protein-coding	0.000454999981155649	2.22919243750434
TMEM33	4	transmembrane protein 33	protein-coding	0.00640463804366886	2.230505
RNFT1	17	ring finger protein, transmembrane 1	protein-coding	0.000245370249383628	2.23102487910422
CANX	5	calnexin	protein-coding	0.0000350184867568977	2.231572
TDRD9	14	tudor domain containing 9	protein-coding	0.0000851365761013083	2.23163692494198
STX18	4	syntaxin 18	protein-coding	0.00462535332983051	2.232551
TMEM116	12	transmembrane protein 116	protein-coding	0.0000342574056958257	2.232627
GINM1	6	glycoprotein integral membrane 1	protein-coding	0.000916939173880494	2.23418099323763
TNFRSF10D	8	TNF receptor superfamily member 10d	protein-coding	0.00157228552487649	2.235125
PRM1	16	protamine 1	protein-coding	0.000912232659452167	2.238994
LINC02467	12	long intergenic non-protein coding RNA 2467	ncRNA	0.0129329609474747	2.23948699483152
RBM28	7	RNA binding motif protein 28	protein-coding	0.000845040746876333	2.23959
UPF1	19	UPF1 RNA helicase and ATPase	protein-coding	0.000243214995418368	2.239809
LRRIQ3	1	leucine rich repeats and IQ motif containing 3	protein-coding	0.00625557460947691	2.24244090266863
SRD5A3-AS1	4	SRD5A3 antisense RNA 1	ncRNA	0.00653047991430116	2.2430988430674
XBP1	22	X-box binding protein 1	protein-coding	0.0158959395499899	2.244376
IFT122	3	intraflagellar transport 122	protein-coding	0.00229044332080198	2.246114
YEATS4	12	YEATS domain containing 4	protein-coding	8.29621892024838E-06	2.247004
ACTL6A	3	actin like 6A	protein-coding	0.000402236413000873	2.247948
DTL	1	denticleless E3 ubiquitin protein ligase homolog	protein-coding	0.000372899031169248	2.248951
HCG11	6	HLA complex group 11	ncRNA	0.00263417066651654	2.24951829961497
YWHAE	17	tyrosine 3-monooxygenase/tryptophan 5-monooxygenase activation protein epsilon	protein-coding	0.000813059779008108	2.249814
LINC00326	6	long intergenic non-protein coding RNA 326	ncRNA	0.00191964221975963	2.25105634835898
HMGN2P15	17	high mobility group nucleosomal binding domain 2 pseudogene 15	pseudo	0.00129852974528143	2.25459235734337
LINC02808	1	long intergenic non-protein coding RNA 2808	ncRNA	0.0148545756258798	2.25464815842227
CEP164	11	centrosomal protein 164	protein-coding	0.0012156092952362	2.25570389542924
CDCA3	12	cell division cycle associated 3	protein-coding	0.00367046516819923	2.257639
CEP57L1	6	centrosomal protein 57 like 1	protein-coding	0.00529303204572306	2.25862504570662
CLASRP	19	CLK4 associating serine/arginine rich protein	protein-coding	0.00140760660980221	2.25932117493955
SERPINB6	6	serpin family B member 6	protein-coding	0.0000645469279029908	2.260383
TTLL5	14	tubulin tyrosine ligase like 5	protein-coding	0.00106250245784041	2.26141220890757
STPG3	9	sperm-tail PG-rich repeat containing 3	protein-coding	0.0116103562304784	2.26204364796762
TMEM59	1	transmembrane protein 59	protein-coding	5.55305652201231E-06	2.264742
ZBTB45	19	zinc finger and BTB domain containing 45	protein-coding	0.00813535212489826	2.265143
ART5	11	ADP-ribosyltransferase 5	protein-coding	0.00281098496145706	2.26559175191452
RPL5	1	ribosomal protein L5	protein-coding	0.000712317209653391	2.268909
LOC105378308	10	uncharacterized LOC105378308	ncRNA	0.00206176349557212	2.27258019372569
NEK2	1	NIMA related kinase 2	protein-coding	0.00492485940089819	2.27281695732089
TTLL9	20	tubulin tyrosine ligase like 9	protein-coding	0.0040536239113432	2.27471430354939
RRM1	11	ribonucleotide reductase catalytic subunit M1	protein-coding	0.00693849930658266	2.275843
DRC3	17	dynein regulatory complex subunit 3	protein-coding	0.00507762158869963	2.277135
AURKAIP1	1	aurora kinase A interacting protein 1	protein-coding	0.000499370172582765	2.277814
CABIN1	22	calcineurin binding protein 1	protein-coding	1.20367880228715E-06	2.27931469489818
GPRC5D-AS1	12	GPRC5D and HEBP1 antisense RNA 1	ncRNA	0.00166019102449161	2.28011451085846
NFKBIB	19	NFKB inhibitor beta	protein-coding	0.0103314041038124	2.28153441254724
DPP7	9	dipeptidyl peptidase 7	protein-coding	0.000137227479953671	2.28238219715704
NUSAP1	15	nucleolar and spindle associated protein 1	protein-coding	0.00166001706451576	2.28257389085646
FSIP2-AS1	2	FSIP2 antisense RNA 1	ncRNA	0.00585700265001414	2.28267172656758
IFT43	14	intraflagellar transport 43	protein-coding	0.00656873408606838	2.28273608054843
LINC01797	2	long intergenic non-protein coding RNA 1797	ncRNA	0.00436734800004857	2.28531171610165
ACSS2	20	acyl-CoA synthetase short chain family member 2	protein-coding	0.000659870416821969	2.285897
LOC101927872	8	uncharacterized LOC101927872	ncRNA	0.0175506281633506	2.28870890756128
PLCD4	2	phospholipase C delta 4	protein-coding	0.00104029380376247	2.28895
C2orf92	2	chromosome 2 open reading frame 92	protein-coding	0.00125719437161126	2.289206
C19orf44	19	chromosome 19 open reading frame 44	protein-coding	0.00013321559830829	2.290156
SPESP1	15	sperm equatorial segment protein 1	protein-coding	0.000337008430325967	2.29144628503983
L3MBTL4	18	L3MBTL histone methyl-lysine binding protein 4	protein-coding	0.00125838641565534	2.29357
GPR85	7	G protein-coupled receptor 85	protein-coding	0.00120036300160293	2.293845
GGA1	22	golgi associated, gamma adaptin ear containing, ARF binding protein 1	protein-coding	0.00093760035097997	2.2939784342065
SUSD6	14	sushi domain containing 6	protein-coding	0.00628411366763671	2.295211
DUS3L	19	dihydrouridine synthase 3 like	protein-coding	0.00459046406609909	2.295589
TRAM1	8	translocation associated membrane protein 1	protein-coding	3.60589945209653E-06	2.29657540836872
MEGF9	9	multiple EGF like domains 9	protein-coding	0.0165225420418161	2.29804951395397
NMT1	17	N-myristoyltransferase 1	protein-coding	0.00174542692452876	2.29897500295542
IQCG	3	IQ motif containing G	protein-coding	0.00817138347259689	2.307605
CSTF3	11	cleavage stimulation factor subunit 3	protein-coding	0.000502043546179228	2.3078690755239
IL4I1	19	interleukin 4 induced 1	protein-coding	0.004110775217591	2.307921814837
NPTN	15	neuroplastin	protein-coding	0.00192197610278731	2.30808569511347
FAM149B1	10	family with sequence similarity 149 member B1	protein-coding	0.0019274681896337	2.30884668379773
TRIM24	7	tripartite motif containing 24	protein-coding	0.0191013435171903	2.309912
TOB2	22	transducer of ERBB2, 2	protein-coding	0.00909982345209149	2.31011376484138
PCED1A	20	PC-esterase domain containing 1A	protein-coding	0.00120184944503179	2.310481
LOC101927636	4	uncharacterized LOC101927636	ncRNA	0.00187423829963452	2.31130604889285
ZBTB17	1	zinc finger and BTB domain containing 17	protein-coding	0.000407946828857347	2.311449
ORC6	16	origin recognition complex subunit 6	protein-coding	0.0136060291182353	2.31186157901684
FHOD1	16	formin homology 2 domain containing 1	protein-coding	0.000423863956080391	2.31516508357815
ODF3L1	15	outer dense fiber of sperm tails 3 like 1	protein-coding	0.0196902444949359	2.31543297060772
CAMK4	5	calcium/calmodulin dependent protein kinase IV	protein-coding	0.00198218735717142	2.3159
STIM1	11	stromal interaction molecule 1	protein-coding	0.0140289126106191	2.316742
NBPF18P	1	NBPF member 18, pseudogene	pseudo	0.000996438059737444	2.31725917876976
LOC100289511	14	uncharacterized LOC100289511	ncRNA	0.0122075593180277	2.31773985768631
OIP5	15	Opa interacting protein 5	protein-coding	0.00446015371709075	2.318803730258
EAPP	14	E2F associated phosphoprotein	protein-coding	0.00189289629992133	2.322007
SAP25	7	Sin3A associated protein 25	protein-coding	0.000756345229651481	2.32530944237546
CSNK2B	6	casein kinase 2 beta	protein-coding	0.0000996317574386532	2.33048267333619
LINC01655	1	long intergenic non-protein coding RNA 1655	ncRNA	0.00453986008669506	2.33065559087199
PKD2L2	5	polycystin 2 like 2, transient receptor potential cation channel	protein-coding	0.00031027866901233	2.33074637681148
DIP2B	12	disco interacting protein 2 homolog B	protein-coding	0.00321439625466766	2.331762
ZNF433	19	zinc finger protein 433	protein-coding	0.000127014488127928	2.33234072869995
ACSL1	4	acyl-CoA synthetase long chain family member 1	protein-coding	0.0195382566106577	2.33385940425677
AACS	12	acetoacetyl-CoA synthetase	protein-coding	0.0000507106644121072	2.334997
LRRCC1	8	leucine rich repeat and coiled-coil centrosomal protein 1	protein-coding	0.00661838995357939	2.336106
PEX1	7	peroxisomal biogenesis factor 1	protein-coding	0.00373003393789701	2.336987
RPS14	5	ribosomal protein S14	protein-coding	0.000277235956684835	2.338358
PLAAT3	11	phospholipase A and acyltransferase 3	protein-coding	0.0176254323449026	2.33872448287691
DUS1L	17	dihydrouridine synthase 1 like	protein-coding	0.0000567349164113824	2.339202
HDAC1	1	histone deacetylase 1	protein-coding	0.00154326810497222	2.34238607473917
COCH	14	cochlin	protein-coding	0.00368247473813099	2.34241896749263
LOC101927060	17	uncharacterized LOC101927060	ncRNA	0.00443073615248027	2.34485233460973
DNAH1	3	dynein axonemal heavy chain 1	protein-coding	0.000665292637650231	2.34523623817191
MINDY1	1	MINDY lysine 48 deubiquitinase 1	protein-coding	0.00263320371469109	2.346038
THAP7	22	THAP domain containing 7	protein-coding	0.00421591445405032	2.349348
CDCA5	11	cell division cycle associated 5	protein-coding	0.000110771050385362	2.35293768573484
ELL	19	elongation factor for RNA polymerase II	protein-coding	0.00935975693287341	2.353897
PRPF19	11	pre-mRNA processing factor 19	protein-coding	0.00711061461230703	2.35413379405811
CCDC114	19	coiled-coil domain containing 114	protein-coding	0.000814459827352858	2.354686
DCAF5	14	DDB1 and CUL4 associated factor 5	protein-coding	0.0181131589758092	2.354935
AGBL5	2	ATP/GTP binding protein like 5	protein-coding	0.00644396713741155	2.355259
AHCTF1	1	AT-hook containing transcription factor 1	protein-coding	0.000321208574641724	2.3563913529019
PIGL	17	phosphatidylinositol glycan anchor biosynthesis class L	protein-coding	0.000712375976612201	2.357821
LRFN2	6	leucine rich repeat and fibronectin type III domain containing 2	protein-coding	0.000255434931493313	2.357991
FAM187B	19	family with sequence similarity 187 member B	protein-coding	0.015448724217026	2.35915976115563
CCDC24	1	coiled-coil domain containing 24	protein-coding	0.0102146869720243	2.36031331484498
MBTD1	17	mbt domain containing 1	protein-coding	0.000831661836767467	2.361001
TRAK2	2	trafficking kinesin protein 2	protein-coding	0.00846566745340729	2.361252
NFAT5	16	nuclear factor of activated T cells 5	protein-coding	0.0135728804844434	2.36250224961673
ASCC2	22	activating signal cointegrator 1 complex subunit 2	protein-coding	0.0150032658842553	2.362636
NIT1	1	nitrilase 1	protein-coding	0.000047083426656436	2.36349339413046
GRAMD1C	3	GRAM domain containing 1C	protein-coding	0.00356036715239355	2.364824
ORC2	2	origin recognition complex subunit 2	protein-coding	0.0000626130495270632	2.36642502640639
IER2	19	immediate early response 2	protein-coding	0.0000593722542593556	2.366772
ELF4	X	E74 like ETS transcription factor 4	protein-coding	0.000897187940086461	2.36685489435712
MAN1B1	9	mannosidase alpha class 1B member 1	protein-coding	0.000119448789825231	2.36809918420011
MTO1	6	mitochondrial tRNA translation optimization 1	protein-coding	0.00203012623295965	2.36860168531716
MTMR2	11	myotubularin related protein 2	protein-coding	0.000641139488861299	2.370177
IPO8	12	importin 8	protein-coding	0.00268719305835491	2.37098595994534
DNMBP	10	dynamin binding protein	protein-coding	0.0103429129302094	2.37442997191797
DNAJB9	7	DnaJ heat shock protein family (Hsp40) member B9	protein-coding	0.000494330062825305	2.37471280999536
KCNH7-AS1	2	KCNH7 antisense RNA 1	ncRNA	0.000533630708605419	2.37573844060158
MRTO4	1	MRT4 homolog, ribosome maturation factor	protein-coding	0.00394380180423263	2.3761906686309
PROSER3	19	proline and serine rich 3	protein-coding	0.0169993083679494	2.3769481097367
FLJ36000	17	uncharacterized FLJ36000	ncRNA	0.017470068113956	2.37786973681504
SMARCC2	12	SWI/SNF related, matrix associated, actin dependent regulator of chromatin subfamily c member 2	protein-coding	0.00435948757968978	2.378909
SPIRE1	18	spire type actin nucleation factor 1	protein-coding	0.00854909970565568	2.378955
ARGLU1	13	arginine and glutamate rich 1	protein-coding	0.0153555198054955	2.378961
MKRN2	3	makorin ring finger protein 2	protein-coding	0.000721252863684762	2.38066004525559
LINC01533	19	long intergenic non-protein coding RNA 1533	ncRNA	0.00102248059706512	2.3807141583394
NUCB1	19	nucleobindin 1	protein-coding	0.00242154472650461	2.38122227695691
CENPH	5	centromere protein H	protein-coding	0.017280086506909	2.381629
BUD23	7	BUD23 rRNA methyltransferase and ribosome maturation factor	protein-coding	0.010291267882774	2.38203603695875
TSKS	19	testis specific serine kinase substrate	protein-coding	0.0016289622087334	2.383637
DPH2	1	diphthamide biosynthesis 2	protein-coding	0.000138748679069811	2.38382478312884
DCTN2	12	dynactin subunit 2	protein-coding	0.00724768800947818	2.38400414657581
LOC105369468	11	uncharacterized LOC105369468	ncRNA	0.0030321732997417	2.38825987963875
SENP1	12	SUMO specific peptidase 1	protein-coding	0.000412439649051179	2.38894326638307
MAGEB6	X	MAGE family member B6	protein-coding	0.00585659334536073	2.39008023370399
BTBD16	10	BTB domain containing 16	protein-coding	0.00786724802651328	2.39091705602478
DIXDC1	11	DIX domain containing 1	protein-coding	0.00157687609854657	2.391708
LOC105377730	5	uncharacterized LOC105377730	ncRNA	0.0198798184509611	2.39203038215446
FAHD2A	2	fumarylacetoacetate hydrolase domain containing 2A	protein-coding	0.0109213132686196	2.397927376205
ERCC2	19	ERCC excision repair 2, TFIIH core complex helicase subunit	protein-coding	0.0000335735582512891	2.39849049541535
HSPA4L	4	heat shock protein family A (Hsp70) member 4 like	protein-coding	0.00280899713656158	2.40024831715857
C6orf89	6	chromosome 6 open reading frame 89	protein-coding	0.000720958607845728	2.40203001646419
PKD1P6-NPIPP1	16	PKD1P6-NPIPP1 readthrough	pseudo	0.0042558859079163	2.40307667637717
UNK	17	unk zinc finger	protein-coding	0.000244553481221314	2.403446
C2orf73	2	chromosome 2 open reading frame 73	protein-coding	0.00702424209531035	2.40624294885491
CCDC173	2	coiled-coil domain containing 173	protein-coding	0.00647305926956136	2.40751333725466
ZKSCAN7	3	zinc finger with KRAB and SCAN domains 7	protein-coding	0.00110971516476286	2.409052
CSPP1	8	centrosome and spindle pole associated protein 1	protein-coding	0.000201504940821676	2.413153
PICK1	22	protein interacting with PRKCA 1	protein-coding	0.00148587038556236	2.414903
TEX2	17	testis expressed 2	protein-coding	0.00185389433852918	2.417408
HIP1	7	huntingtin interacting protein 1	protein-coding	0.0139916065776721	2.41873105296088
SCAP	3	SREBF chaperone	protein-coding	0.000355190579564295	2.41940399121308
LINC01096	4	long intergenic non-protein coding RNA 1096	ncRNA	0.000883253810568945	2.42045003105045
DVL2	17	dishevelled segment polarity protein 2	protein-coding	0.0000703607072942062	2.4221813302769
SNX11	17	sorting nexin 11	protein-coding	0.0031881851045992	2.42273083572405
LOC105373100	22	uncharacterized LOC105373100	ncRNA	0.0134455991176505	2.42374974738326
PTBP1	19	polypyrimidine tract binding protein 1	protein-coding	0.00272318938685804	2.425071
SH3GL3	15	SH3 domain containing GRB2 like 3, endophilin A3	protein-coding	0.0048708887267487	2.427564
CKAP5	11	cytoskeleton associated protein 5	protein-coding	0.00134657554211139	2.427578
APLP2	11	amyloid beta precursor like protein 2	protein-coding	0.00220772228334617	2.42794673491405
WBP2	17	WW domain binding protein 2	protein-coding	0.00605616258930285	2.43159836013967
SF1	11	splicing factor 1	protein-coding	0.0000310217846657172	2.432289
CDKN2C	1	cyclin dependent kinase inhibitor 2C	protein-coding	0.000561220994572748	2.43375550777154
TDRKH	1	tudor and KH domain containing	protein-coding	0.00743160006973109	2.43425121483291
SPACA4	19	sperm acrosome associated 4	protein-coding	0.00376663155458492	2.43445672604431
CBX5	12	chromobox 5	protein-coding	0.00161162007088381	2.43467555362625
GGCT	7	gamma-glutamylcyclotransferase	protein-coding	0.00171735113000612	2.437484
GDF9	5	growth differentiation factor 9	protein-coding	0.0018508492037089	2.43822163191393
SLC9B1	4	solute carrier family 9 member B1	protein-coding	0.00255472326910652	2.43849766154082
NUP85	17	nucleoporin 85	protein-coding	0.00135418769338653	2.439023
SRSF6	20	serine and arginine rich splicing factor 6	protein-coding	0.00571932491434719	2.441282
CFAP161	15	cilia and flagella associated protein 161	protein-coding	0.00147804351630926	2.44310246839226
LINC01811	3	long intergenic non-protein coding RNA 1811	ncRNA	0.0128928781321323	2.44316890949489
ARF1	1	ADP ribosylation factor 1	protein-coding	0.000386851385189314	2.44332000007403
AP2B1	17	adaptor related protein complex 2 subunit beta 1	protein-coding	0.00148271408773492	2.44479891571287
RNF32	7	ring finger protein 32	protein-coding	0.0000496458954081693	2.44499328317453
UBE2J2	1	ubiquitin conjugating enzyme E2 J2	protein-coding	0.00972957319841131	2.44605272280248
ALKBH5	17	alkB homolog 5, RNA demethylase	protein-coding	0.00191117460138042	2.446186
CNTRL	9	centriolin	protein-coding	0.0000552254325586965	2.44645841073147
KIF1A	2	kinesin family member 1A	protein-coding	0.000416741076441615	2.447811
TNPO2	19	transportin 2	protein-coding	0.000048971363974001	2.44951950810079
MED7	5	mediator complex subunit 7	protein-coding	0.00634497791849508	2.44967
ARL4D	17	ADP ribosylation factor like GTPase 4D	protein-coding	0.00389887880948719	2.44979678871977
UBR1	15	ubiquitin protein ligase E3 component n-recognin 1	protein-coding	0.0000149430038232557	2.45040088141963
DNAJB11	3	DnaJ heat shock protein family (Hsp40) member B11	protein-coding	7.44471160327861E-06	2.450922
CD46	1	CD46 molecule	protein-coding	0.00302565154950163	2.45145776429731
C2orf88	2	chromosome 2 open reading frame 88	protein-coding	0.00137114999473224	2.454519
TMEM202	15	transmembrane protein 202	protein-coding	0.00532049934793038	2.45512341840936
CCDC73	11	coiled-coil domain containing 73	protein-coding	0.00955426414665705	2.45579395469435
ELP5	17	elongator acetyltransferase complex subunit 5	protein-coding	0.00268519425129702	2.45779915592244
DSN1	20	DSN1 component of MIS12 kinetochore complex	protein-coding	0.0000412991662013367	2.458701
SLC9C1	3	solute carrier family 9 member C1	protein-coding	0.0101191241496412	2.45893724958315
C12orf40	12	chromosome 12 open reading frame 40	protein-coding	0.00977925223484694	2.46303991402381
MRPL20	1	mitochondrial ribosomal protein L20	protein-coding	0.00174118060422116	2.463934
TRIM41	5	tripartite motif containing 41	protein-coding	0.000681219976028214	2.464384
AMN1	12	antagonist of mitotic exit network 1 homolog	protein-coding	0.000308048658058085	2.46539342288476
IL1RN	2	interleukin 1 receptor antagonist	protein-coding	0.00769458606980999	2.466020094554
SEC24C	10	SEC24 homolog C, COPII coat complex component	protein-coding	0.00697534864390535	2.466678
MMP24OS	20	MMP24 opposite strand	protein-coding	0.00877229338014386	2.46740431683153
CDC45	22	cell division cycle 45	protein-coding	0.00551067688477059	2.467956
GNPTG	16	N-acetylglucosamine-1-phosphate transferase subunit gamma	protein-coding	0.00153702299065582	2.468017
CDKN2D	19	cyclin dependent kinase inhibitor 2D	protein-coding	0.00154581279110763	2.46888010186308
DBI	2	diazepam binding inhibitor, acyl-CoA binding protein	protein-coding	0.00843088648875389	2.46893002977749
POLR3A	10	RNA polymerase III subunit A	protein-coding	0.000165016011054349	2.46917446592286
STXBP5L	3	syntaxin binding protein 5 like	protein-coding	0.00201474995467696	2.473899
U2AF2	19	U2 small nuclear RNA auxiliary factor 2	protein-coding	0.00291441089044744	2.47473932270329
LY6K	8	lymphocyte antigen 6 family member K	protein-coding	0.00341967874839608	2.47563
LOC100505711	6	uncharacterized LOC100505711	ncRNA	0.0119855963504279	2.47742661532732
LRRC59	17	leucine rich repeat containing 59	protein-coding	0.000327669849329321	2.47755
PPP1R7	2	protein phosphatase 1 regulatory subunit 7	protein-coding	0.000165987405520291	2.477868
SDHD	11	succinate dehydrogenase complex subunit D	protein-coding	0.00471140154287022	2.478363
WDR11	10	WD repeat domain 11	protein-coding	0.00673245419478113	2.482381
CPSF1	8	cleavage and polyadenylation specific factor 1	protein-coding	0.00336406598188519	2.48242001318739
ZNF181	19	zinc finger protein 181	protein-coding	0.00804564213691489	2.48312565696653
DNM2	19	dynamin 2	protein-coding	0.0113944981414092	2.48330158462456
LOC105376874	18	uncharacterized LOC105376874	ncRNA	0.010215323582673	2.48537867171581
C16orf71	16	chromosome 16 open reading frame 71	protein-coding	0.0000142470803627685	2.48639028677679
EXT2	11	exostosin glycosyltransferase 2	protein-coding	0.007569655853169	2.48700157333307
SORBS3	8	sorbin and SH3 domain containing 3	protein-coding	0.0168406680022701	2.48751866873536
LOC100506317	2	uncharacterized LOC100506317	ncRNA	0.00101309452972923	2.48783384044783
UBR4	1	ubiquitin protein ligase E3 component n-recognin 4	protein-coding	0.0000419194957888988	2.49196846575836
LINC01696	1	long intergenic non-protein coding RNA 1696	ncRNA	0.0190185624991299	2.49289809510396
ZNF350-AS1	19	ZNF350 antisense RNA 1	ncRNA	0.00286239286300911	2.4934193122645
TSBP1	6	testis expressed basic protein 1	protein-coding	0.00317643055596055	2.49703232373644
KCNIP2-AS1	10	KCNIP2 antisense RNA 1	ncRNA	0.000391588536890723	2.5020599773319
TSGA10	2	testis specific 10	protein-coding	0.00168808294642508	2.502085
TMEM249	8	transmembrane protein 249	protein-coding	0.00322831392251891	2.50464731621039
CCDC191	3	coiled-coil domain containing 191	protein-coding	0.000393713402743296	2.505763
C5orf22	5	chromosome 5 open reading frame 22	protein-coding	0.00393269346696137	2.506337
ANKRD10	13	ankyrin repeat domain 10	protein-coding	3.51736415563725E-06	2.50692
LINC02776	1	long intergenic non-protein coding RNA 2776	ncRNA	0.00637317902833783	2.50860196387311
LRGUK	7	leucine rich repeats and guanylate kinase domain containing	protein-coding	0.000985366449172596	2.51097899752458
UBAC2	13	UBA domain containing 2	protein-coding	0.000282891341843434	2.51291878268951
PGRMC1	X	progesterone receptor membrane component 1	protein-coding	0.00193931870381357	2.51363203273851
LOC102724397	18	uncharacterized LOC102724397	ncRNA	0.00613464604402202	2.5139898879303
GOLGA6L7	15	golgin A6 family like 7	protein-coding	0.00318719867200824	2.521407
YPEL1	22	yippee like 1	protein-coding	0.000721281743986968	2.52232059692452
CSMD2-AS1	1	CSMD2 antisense RNA 1	ncRNA	0.00758237481110817	2.52452742555964
ADAT1	16	adenosine deaminase tRNA specific 1	protein-coding	0.0108347738517515	2.52482581311187
HCAR2	12	hydroxycarboxylic acid receptor 2	protein-coding	0.00891016873714737	2.52703296949487
PHF20	20	PHD finger protein 20	protein-coding	0.00132833990040595	2.52788330543472
UFC1	1	ubiquitin-fold modifier conjugating enzyme 1	protein-coding	0.00094596978603455	2.530318
LINC02264	4	long intergenic non-protein coding RNA 2264	ncRNA	0.0180116011893965	2.53035489233795
EFHD2	1	EF-hand domain family member D2	protein-coding	0.0185405019531239	2.53095
CCDC182	17	coiled-coil domain containing 182	protein-coding	0.00834239339563369	2.5318189558184
CLHC1	2	clathrin heavy chain linker domain containing 1	protein-coding	0.00417126874867899	2.53219971374764
AKR1E2	10	aldo-keto reductase family 1 member E2	protein-coding	0.00255949678728809	2.533252
DRC1	2	dynein regulatory complex subunit 1	protein-coding	0.00892329385118216	2.533963
GJC1	17	gap junction protein gamma 1	protein-coding	0.00251656569085089	2.53460418946879
CYLD	16	CYLD lysine 63 deubiquitinase	protein-coding	0.000358512052859376	2.53478038979903
SENP2	3	SUMO specific peptidase 2	protein-coding	4.71550929523309E-06	2.537916
EEF1AKMT2	10	EEF1A lysine methyltransferase 2	protein-coding	0.000273743785139485	2.54063685617877
EEA1	12	early endosome antigen 1	protein-coding	0.00033569573612678	2.542341
GOLGA2	9	golgin A2	protein-coding	0.00454221635220068	2.54256682882939
LINC02641	10	long intergenic non-protein coding RNA 2641	ncRNA	0.000136767157952497	2.54321469947089
TCAM1P	17	testicular cell adhesion molecule 1, pseudogene	pseudo	0.00067792917664876	2.54522507696015
ATG4D	19	autophagy related 4D cysteine peptidase	protein-coding	1.64464873284633E-06	2.54621
HMGA1	6	high mobility group AT-hook 1	protein-coding	0.00394266407218085	2.54666120045433
ETNK2	1	ethanolamine kinase 2	protein-coding	0.00194175334179135	2.549059
ODF4	17	outer dense fiber of sperm tails 4	protein-coding	0.0029351112170493	2.55041653235791
HGS	17	hepatocyte growth factor-regulated tyrosine kinase substrate	protein-coding	0.0000860813553127656	2.550909
TAF9	5	TATA-box binding protein associated factor 9	protein-coding	0.000219773521416811	2.551013
SLC4A8	12	solute carrier family 4 member 8	protein-coding	0.0001783686791611	2.551705
USP51	X	ubiquitin specific peptidase 51	protein-coding	0.0000189283108228621	2.55272497058757
IFT22	7	intraflagellar transport 22	protein-coding	0.0157832951617916	2.553177
LOC102724551	5	uncharacterized LOC102724551	ncRNA	0.0140237840424559	2.55361941805036
LINC00471	2	long intergenic non-protein coding RNA 471	ncRNA	0.0154726154335552	2.55387105023006
FAM238B	10	family with sequence similarity 238 member B	ncRNA	0.000207581079088248	2.554227
LOC105374643	5	uncharacterized LOC105374643	ncRNA	0.0137165496047397	2.55503881554665
DNAJC30	7	DnaJ heat shock protein family (Hsp40) member C30	protein-coding	0.000665429270347346	2.55613
HAX1	1	HCLS1 associated protein X-1	protein-coding	0.00357644178032972	2.55641705012935
UBXN6	19	UBX domain protein 6	protein-coding	0.000810697606784774	2.558804
PIP4P1	14	phosphatidylinositol-4,5-bisphosphate 4-phosphatase 1	protein-coding	0.00389221870635189	2.558989
RNF11	1	ring finger protein 11	protein-coding	0.00123219953943683	2.56165242612675
PACRG	6	parkin coregulated	protein-coding	0.00413622554114078	2.56166261360789
HAUS6	9	HAUS augmin like complex subunit 6	protein-coding	0.000652357456640635	2.562094
LOC105379332	8	uncharacterized LOC105379332	ncRNA	0.000825765060547536	2.56219575943448
GEMIN5	5	gem nuclear organelle associated protein 5	protein-coding	0.00520954059728256	2.56291384717278
CCDC113	16	coiled-coil domain containing 113	protein-coding	0.0101810053156746	2.56391109810866
MRPS15	1	mitochondrial ribosomal protein S15	protein-coding	0.0000143257586316543	2.564215
PROCA1	17	protein interacting with cyclin A1	protein-coding	0.01257105193195	2.56456585637039
ACTRT3	3	actin related protein T3	protein-coding	0.00165226539391806	2.571877
BBIP1	10	BBSome interacting protein 1	protein-coding	0.00462199275833506	2.575388
NSD2	4	nuclear receptor binding SET domain protein 2	protein-coding	4.52378063672919E-06	2.577243
TAF11	6	TATA-box binding protein associated factor 11	protein-coding	0.00339466876558217	2.579303
CEP250	20	centrosomal protein 250	protein-coding	0.0000246022383604192	2.58049558014965
SLC38A9	5	solute carrier family 38 member 9	protein-coding	0.0148695095519821	2.58101411058286
ZBTB32	19	zinc finger and BTB domain containing 32	protein-coding	0.00111489767139041	2.58218634879068
CARTPT	5	CART prepropeptide	protein-coding	0.0166838867440828	2.584625
TEX30	13	testis expressed 30	protein-coding	0.000939574575733972	2.584781
PIGM	1	phosphatidylinositol glycan anchor biosynthesis class M	protein-coding	0.00130225435296677	2.585883
LINC01603	8	long intergenic non-protein coding RNA 1603	ncRNA	0.0122006615787157	2.58588669083597
DNAJA3	16	DnaJ heat shock protein family (Hsp40) member A3	protein-coding	8.00763450179103E-06	2.586228
PSMD3	17	proteasome 26S subunit, non-ATPase 3	protein-coding	0.000889623138112625	2.58911
ZNF791	19	zinc finger protein 791	protein-coding	0.000641744372493575	2.59097664912568
CEP126	11	centrosomal protein 126	protein-coding	0.00012410901255474	2.59114
CCT7	2	chaperonin containing TCP1 subunit 7	protein-coding	0.000959481877823802	2.59139469825515
TYSND1	10	trypsin domain containing 1	protein-coding	0.0130445801430385	2.59182684410848
ZNF91	19	zinc finger protein 91	protein-coding	0.00140745102658627	2.592239
FAM229A	1	family with sequence similarity 229 member A	protein-coding	0.000319354275181654	2.59268860348399
L2HGDH	14	L-2-hydroxyglutarate dehydrogenase	protein-coding	0.00140152018322762	2.593619
CEP104	1	centrosomal protein 104	protein-coding	0.0132470114150744	2.593845
C11orf49	11	chromosome 11 open reading frame 49	protein-coding	0.00114033669327226	2.594248
LOC100507387	5	uncharacterized LOC100507387	ncRNA	0.00876968429490801	2.59481912100819
HNRNPA0	5	heterogeneous nuclear ribonucleoprotein A0	protein-coding	0.0190350624206691	2.59520283503197
EFCAB6	22	EF-hand calcium binding domain 6	protein-coding	0.000259057129214344	2.596253
CWC25	17	CWC25 spliceosome associated protein homolog	protein-coding	0.0016969642054569	2.597035
LOC104613533	15	uncharacterized LOC104613533	ncRNA	0.0075075622905239	2.59746896076766
CALM3	19	calmodulin 3	protein-coding	0.000133384204515989	2.598328
INTS6-AS1	13	INTS6 antisense RNA 1	ncRNA	0.00700769258156556	2.60007367464108
AGBL3	7	ATP/GTP binding protein like 3	protein-coding	0.00704830120608382	2.6022389634692
STPG4	2	sperm-tail PG-rich repeat containing 4	protein-coding	0.0133415981519387	2.605465499961
EXOC6B	2	exocyst complex component 6B	protein-coding	0.0109717262102856	2.6055395396869
POLA2	11	DNA polymerase alpha 2, accessory subunit	protein-coding	0.00170721210966188	2.60695417261358
C9orf135	9	chromosome 9 open reading frame 135	protein-coding	0.00699942468806898	2.60709891536367
DOT1L	19	DOT1 like histone lysine methyltransferase	protein-coding	0.000302262473572992	2.611117
LINC00343	13	long intergenic non-protein coding RNA 343	ncRNA	0.0198980542617375	2.61402955562473
LINC02374	4	long intergenic non-protein coding RNA 2374	ncRNA	0.0136595249760528	2.61559500791794
ARMC4	10	armadillo repeat containing 4	protein-coding	0.010245070454974	2.615975
DNAI2	17	dynein axonemal intermediate chain 2	protein-coding	0.000369430511678193	2.616221
CNBD2	20	cyclic nucleotide binding domain containing 2	protein-coding	0.000295763879836138	2.61731630475698
EXD2	14	exonuclease 3'-5' domain containing 2	protein-coding	0.00417899008686859	2.617845
RBM44	2	RNA binding motif protein 44	protein-coding	0.00202054690798687	2.62022870591642
TM2D1	1	TM2 domain containing 1	protein-coding	0.0130188949139492	2.620505
PLIN3	19	perilipin 3	protein-coding	0.0000824118410136153	2.62116909470929
COIL	17	coilin	protein-coding	0.00411965865594444	2.621756
PHACTR2-AS1	6	PHACTR2 antisense RNA 1	ncRNA	0.00532789143185647	2.6237002415701
TLE3	15	TLE family member 3, transcriptional corepressor	protein-coding	0.00173458452873071	2.623878
NUP205	7	nucleoporin 205	protein-coding	0.00183114108508974	2.62767249277026
PFKM	12	phosphofructokinase, muscle	protein-coding	0.00168860489034674	2.62773
ERI3	1	ERI1 exoribonuclease family member 3	protein-coding	0.000200978935213478	2.628445
CNN2	19	calponin 2	protein-coding	0.00265640615732127	2.62940870205149
NPAP1	15	nuclear pore associated protein 1	protein-coding	0.0108854211301701	2.6298493631879
LINC00689	7	long intergenic non-protein coding RNA 689	ncRNA	0.00193877889384013	2.6303942975953
TUBG1	17	tubulin gamma 1	protein-coding	0.00012560881974335	2.631057
TCTE1	6	t-complex-associated-testis-expressed 1	protein-coding	0.00706359916383132	2.63247005324049
CPTP	1	ceramide-1-phosphate transfer protein	protein-coding	0.000400312499501578	2.632832
CABLES2	20	Cdk5 and Abl enzyme substrate 2	protein-coding	0.00258287667363098	2.633434
VRK3	19	VRK serine/threonine kinase 3	protein-coding	0.0107270394221183	2.63552879833047
STXBP2	19	syntaxin binding protein 2	protein-coding	0.000509965606934263	2.63724
PWWP3A	19	PWWP domain containing 3A, DNA repair factor	protein-coding	0.000211656668591125	2.638266
CENPU	4	centromere protein U	protein-coding	0.000371802349650795	2.638469
PCNX3	11	pecanex 3	protein-coding	0.000461174274768698	2.63898532133516
SMPD4BP	2	sphingomyelin phosphodiesterase 4B, pseudogene	pseudo	0.000020288986193637	2.64057162248513
LOC100506071	14	uncharacterized LOC100506071	ncRNA	0.00237136467568632	2.64347159309121
XRRA1	11	X-ray radiation resistance associated 1	protein-coding	0.00930391040113168	2.64370244061454
RPL13AP3	14	ribosomal protein L13a pseudogene 3	pseudo	0.00764073483369672	2.64377
RACGAP1	12	Rac GTPase activating protein 1	protein-coding	0.00107502713799165	2.64447258481322
FAM157C	16	family with sequence similarity 157 member C	ncRNA	0.0000778095856332916	2.64595246541822
DYNC2H1	11	dynein cytoplasmic 2 heavy chain 1	protein-coding	0.000766555878296268	2.646307
BRCA1	17	BRCA1 DNA repair associated	protein-coding	0.000461061386480586	2.646422
LOC105373588	2	uncharacterized LOC105373588	ncRNA	0.0059682118793375	2.65038170055288
CIAPIN1	16	cytokine induced apoptosis inhibitor 1	protein-coding	0.000144846391318335	2.652928
RNF40	16	ring finger protein 40	protein-coding	0.00259575865849831	2.654023
SMCR8	17	SMCR8-C9orf72 complex subunit	protein-coding	0.00382593017182272	2.65815924476035
TEX36	10	testis expressed 36	protein-coding	0.00053343750894401	2.658852477216
SELENOK	3	selenoprotein K	protein-coding	0.00383113334343189	2.66123
NEK11	3	NIMA related kinase 11	protein-coding	0.00030822873292483	2.661318
MLANA	9	melan-A	protein-coding	0.0173086842101537	2.66282231812279
BCKDHA	19	branched chain keto acid dehydrogenase E1 subunit alpha	protein-coding	0.00225511555345064	2.665652
STYXL1	7	serine/threonine/tyrosine interacting like 1	protein-coding	0.0113800383992841	2.665727
LMBR1L	12	limb development membrane protein 1 like	protein-coding	0.000046351582757375	2.666006
C7orf31	7	chromosome 7 open reading frame 31	protein-coding	0.000302614305857317	2.66616945009279
KIF24	9	kinesin family member 24	protein-coding	0.00436803768480587	2.66755171342663
CEP85	1	centrosomal protein 85	protein-coding	0.000246037552191619	2.667576
P4HA3	11	prolyl 4-hydroxylase subunit alpha 3	protein-coding	0.000195435511811379	2.66896839955557
LOC643406	20	uncharacterized LOC643406	ncRNA	0.00683587529105522	2.669434
SHARPIN	8	SHANK associated RH domain interactor	protein-coding	0.000620469596263228	2.669582
PFKP	10	phosphofructokinase, platelet	protein-coding	0.00236830939052999	2.673173
CTNS	17	cystinosin, lysosomal cystine transporter	protein-coding	0.0000317067638347572	2.67690402008053
EGFLAM-AS2	5	EGFLAM antisense RNA 2	ncRNA	0.0032236676172197	2.67790404128911
ATP6V0B	1	ATPase H+ transporting V0 subunit b	protein-coding	0.00185311884558511	2.680342
GTF2F1	19	general transcription factor IIF subunit 1	protein-coding	0.00373451299112684	2.68257958934499
CAVIN3	11	caveolae associated protein 3	protein-coding	0.0149064583694673	2.68387433167929
ERBB3	12	erb-b2 receptor tyrosine kinase 3	protein-coding	0.0066728934847577	2.68700788060689
TOPBP1	3	DNA topoisomerase II binding protein 1	protein-coding	0.00338591011493771	2.68959712565639
FNIP1	5	folliculin interacting protein 1	protein-coding	0.00175128284448399	2.690258
PRC1	15	protein regulator of cytokinesis 1	protein-coding	0.00113481545270405	2.692171
SCML2	X	Scm polycomb group protein like 2	protein-coding	0.00079313572368597	2.69234106892599
DAP	5	death associated protein	protein-coding	0.0000504593154100848	2.69423722732136
ENTHD1	22	ENTH domain containing 1	protein-coding	0.000883740174336785	2.69479960051317
CSNK1A1	5	casein kinase 1 alpha 1	protein-coding	0.0000767379129715323	2.69499562408904
VPS28	8	VPS28 subunit of ESCRT-I	protein-coding	0.00016904253070224	2.69568708208181
RAD21L1	20	RAD21 cohesin complex component like 1	protein-coding	0.000911779828146327	2.701097
F2R	5	coagulation factor II thrombin receptor	protein-coding	0.000751562465533417	2.70198111191218
NDUFV3	21	NADH:ubiquinone oxidoreductase subunit V3	protein-coding	0.00016616801965956	2.70252605779977
MRPL34	19	mitochondrial ribosomal protein L34	protein-coding	0.00505956225514181	2.703408
LOC100505841	5	zinc finger protein 474-like	protein-coding	0.0144617618535722	2.70539252821642
LOC100996671	12	uncharacterized LOC100996671	ncRNA	0.00595457606020564	2.71014677351592
ENO1	1	enolase 1	protein-coding	0.00197904778658806	2.71180814948571
COX7A2	6	cytochrome c oxidase subunit 7A2	protein-coding	1.91107664402731E-06	2.71424471363448
TTC14	3	tetratricopeptide repeat domain 14	protein-coding	0.00236109203365662	2.71448941393916
TRAFD1	12	TRAF-type zinc finger domain containing 1	protein-coding	0.00449906367432045	2.71515884115927
FAM114A2	5	family with sequence similarity 114 member A2	protein-coding	0.000607233166546608	2.71555576668456
NCOA5	20	nuclear receptor coactivator 5	protein-coding	0.00958291829139368	2.716262
FAM71E1	19	family with sequence similarity 71 member E1	protein-coding	0.00109707699773464	2.72037579396621
PSMC4	19	proteasome 26S subunit, ATPase 4	protein-coding	0.0010458896860356	2.721858
ATP1A4	1	ATPase Na+/K+ transporting subunit alpha 4	protein-coding	0.00778120681454152	2.72273458271813
ACTR1A	10	actin related protein 1A	protein-coding	0.000969095188492156	2.72280940092113
FBXO43	8	F-box protein 43	protein-coding	0.000298721965679633	2.72291228511799
CETN3	5	centrin 3	protein-coding	0.00719467387131313	2.72294864227451
ACYP1	14	acylphosphatase 1	protein-coding	0.00376109757832394	2.727955
ATP13A2	1	ATPase cation transporting 13A2	protein-coding	0.000635523621878635	2.72839373190351
PRRC2A	6	proline rich coiled-coil 2A	protein-coding	0.00585388814586982	2.730052
NDUFA3	19	NADH:ubiquinone oxidoreductase subunit A3	protein-coding	0.0000391296635566033	2.73074040828415
LOC105374328	2	uncharacterized LOC105374328	ncRNA	0.0114894137632768	2.73329171244772
MTMR12	5	myotubularin related protein 12	protein-coding	0.00203092499048829	2.73679
DNHD1	11	dynein heavy chain domain 1	protein-coding	0.000723103388425038	2.74110536243593
ZBED9	6	zinc finger BED-type containing 9	protein-coding	0.0000761419867121809	2.74120364193839
RAB4A	1	RAB4A, member RAS oncogene family	protein-coding	0.000618551524061803	2.74206
NACC1	19	nucleus accumbens associated 1	protein-coding	0.000133134672576536	2.74328561281999
SLC9C2	1	solute carrier family 9 member C2 (putative)	protein-coding	0.000833261811089157	2.74349989612228
CT47B1	X	cancer/testis antigen family 47 member B1	protein-coding	0.00206886759066356	2.743549
LOC100128993	8	uncharacterized LOC100128993	ncRNA	0.000447316120960488	2.74395228550937
CTSD	11	cathepsin D	protein-coding	0.00132347076824805	2.74497659503659
LOC100287834	7	uncharacterized LOC100287834	ncRNA	0.00512977436716406	2.74806653616949
POU5F2	5	POU domain class 5, transcription factor 2	protein-coding	0.000324828394155309	2.75398527304401
RANGAP1	22	Ran GTPase activating protein 1	protein-coding	0.00333586578456009	2.754361
CLPB	11	caseinolytic mitochondrial matrix peptidase chaperone subunit B	protein-coding	0.0032064135728351	2.756286
ATP6V0E1	5	ATPase H+ transporting V0 subunit e1	protein-coding	0.0146305960195128	2.756371
TSNAXIP1	16	translin associated factor X interacting protein 1	protein-coding	0.0002092954684578	2.756591
LRRC71	1	leucine rich repeat containing 71	protein-coding	0.00522586949607221	2.75846342573922
SOX6	11	SRY-box transcription factor 6	protein-coding	0.00275711031370963	2.763516
PKNOX1	21	PBX/knotted 1 homeobox 1	protein-coding	0.00106944286001912	2.763556
PPDPF	20	pancreatic progenitor cell differentiation and proliferation factor	protein-coding	0.00308216030631066	2.765959
COX7B2	4	cytochrome c oxidase subunit 7B2	protein-coding	0.00780746253246483	2.76851063428994
EP400	12	E1A binding protein p400	protein-coding	0.000567391481172009	2.770706
MIR4750	19	microRNA 4750	ncRNA	0.0000104066355040167	2.77176452277376
XKR9	8	XK related 9	protein-coding	0.0187395535941439	2.7718304600408
CCT3	1	chaperonin containing TCP1 subunit 3	protein-coding	0.00962452337471391	2.773274
HIGD1A	3	HIG1 hypoxia inducible domain family member 1A	protein-coding	0.00167654544199544	2.77486490939554
TPST1	7	tyrosylprotein sulfotransferase 1	protein-coding	0.000329019821538848	2.776178
CLNS1A	11	chloride nucleotide-sensitive channel 1A	protein-coding	0.000685854445139172	2.77711841293525
SMPD2	6	sphingomyelin phosphodiesterase 2	protein-coding	0.00288003552688253	2.781189
SUPT20HL2	X	SUPT20H like 2	protein-coding	0.0064503285125356	2.78170760291476
GEMIN4	17	gem nuclear organelle associated protein 4	protein-coding	0.00150442371933133	2.78351498657336
PIH1D1	19	PIH1 domain containing 1	protein-coding	0.00131606280843918	2.784471
TRIM54	2	tripartite motif containing 54	protein-coding	0.00264020500196627	2.784981
GPATCH3	1	G-patch domain containing 3	protein-coding	0.000503196112217511	2.785412
GBF1	10	golgi brefeldin A resistant guanine nucleotide exchange factor 1	protein-coding	0.00114308787999789	2.786099
LOC105375742	8	uncharacterized LOC105375742	ncRNA	0.00204453098303848	2.78628034640742
PEX5L-AS2	3	PEX5L antisense RNA 2	ncRNA	0.00481921480684683	2.78981379633971
ANKRD31	5	ankyrin repeat domain 31	protein-coding	0.00316868399174148	2.79026106963925
MIR3976HG	18	MIR3976 host gene	ncRNA	0.00315308025713755	2.791805
PEBP4	8	phosphatidylethanolamine binding protein 4	protein-coding	0.0137457360962041	2.79309628517588
CLSPN	1	claspin	protein-coding	0.00698314227163749	2.793106
TXNRD3	3	thioredoxin reductase 3	protein-coding	0.00292944741649859	2.79579856366838
GRIK5	19	glutamate ionotropic receptor kainate type subunit 5	protein-coding	0.00418014984877458	2.79650031547303
EIF2S1	14	eukaryotic translation initiation factor 2 subunit alpha	protein-coding	0.00174801436119905	2.79658414529351
RGL2	6	ral guanine nucleotide dissociation stimulator like 2	protein-coding	0.00296756053023664	2.801074
MFAP2	1	microfibril associated protein 2	protein-coding	0.000116170890646635	2.80207951766491
IQCH	15	IQ motif containing H	protein-coding	0.00269896967690842	2.803708
WBP2NL	22	WBP2 N-terminal like	protein-coding	0.00683074878575644	2.80478358765701
C22orf23	22	chromosome 22 open reading frame 23	protein-coding	0.01137759389271	2.805507
GAA	17	glucosidase alpha, acid	protein-coding	0.00900316120404206	2.80700593588112
MIR670HG	11	MIR670 host gene	ncRNA	0.00123440984866127	2.80896872562522
BBS5	2	Bardet-Biedl syndrome 5	protein-coding	0.00457555023588968	2.81088760508335
ZNF689	16	zinc finger protein 689	protein-coding	0.0000274422698944035	2.81214167168305
DCAF7	17	DDB1 and CUL4 associated factor 7	protein-coding	0.00504490817457888	2.81274913928704
C12orf54	12	chromosome 12 open reading frame 54	protein-coding	0.00718745312623604	2.81385050011634
CERS3	15	ceramide synthase 3	protein-coding	0.0189627223678288	2.8158730005218
PIK3CB	3	phosphatidylinositol-4,5-bisphosphate 3-kinase catalytic subunit beta	protein-coding	0.00679959456865276	2.815944
MYBBP1A	17	MYB binding protein 1a	protein-coding	0.000199976303132846	2.81653190624252
IQCF3	3	IQ motif containing F3	protein-coding	0.00177355118908016	2.8166480994516
PPM1G	2	protein phosphatase, Mg2+/Mn2+ dependent 1G	protein-coding	0.000723215884801587	2.820667
REC8	14	REC8 meiotic recombination protein	protein-coding	0.00681945767156593	2.821449
SLIT1-AS1	10	SLIT1 antisense RNA 1	ncRNA	0.0102981582294101	2.82210641380236
TERB2	15	telomere repeat binding bouquet formation protein 2	protein-coding	0.00445717580695057	2.82281298133369
PLK1	16	polo like kinase 1	protein-coding	0.00787786919718666	2.823616
LRP2BP	4	LRP2 binding protein	protein-coding	0.000515830541254667	2.824847
PKMYT1	16	protein kinase, membrane associated tyrosine/threonine 1	protein-coding	0.0000551934158160199	2.826687
SPPL2C	17	signal peptide peptidase like 2C	protein-coding	0.00192928510798864	2.82691310941835
ADO	10	2-aminoethanethiol dioxygenase	protein-coding	0.000326103442733445	2.827609
DERL2	17	derlin 2	protein-coding	0.000022527593134281	2.83010771906662
LOC105373835	2	uncharacterized LOC105373835	ncRNA	0.0000204649505117604	2.83032869075517
SRSF3	6	serine and arginine rich splicing factor 3	protein-coding	0.000587579292141984	2.830973
TCTN1	12	tectonic family member 1	protein-coding	0.000200747626983018	2.831403
KLHDC9	1	kelch domain containing 9	protein-coding	0.0179192214661907	2.83197363274492
FZR1	19	fizzy and cell division cycle 20 related 1	protein-coding	0.0044962026614826	2.833152
TMEM205	19	transmembrane protein 205	protein-coding	0.0157546440359429	2.83448004759019
MVD	16	mevalonate diphosphate decarboxylase	protein-coding	0.000147213272288947	2.8345449732155
AZIN2	1	antizyme inhibitor 2	protein-coding	0.000950847634495366	2.83481231103721
LOC105370047	12	uncharacterized LOC105370047	ncRNA	0.013715490647337	2.83556795389157
TOP2A	17	DNA topoisomerase II alpha	protein-coding	0.0000186770277955908	2.840654
TESK1	9	testis associated actin remodelling kinase 1	protein-coding	0.000130400376424973	2.842124
LOC100505685	4	uncharacterized LOC100505685	ncRNA	0.00152282847130165	2.84216622398001
RCN2	15	reticulocalbin 2	protein-coding	1.72172106584904E-06	2.844806
CBY1	22	chibby family member 1, beta catenin antagonist	protein-coding	0.00221940702272227	2.84633329233787
CLSTN1	1	calsyntenin 1	protein-coding	0.00252077658732796	2.84721036370783
VKORC1	16	vitamin K epoxide reductase complex subunit 1	protein-coding	0.00465314623827263	2.847884
LSM7	19	LSM7 homolog, U6 small nuclear RNA and mRNA degradation associated	protein-coding	0.000204556184283104	2.84862
KIDINS220	2	kinase D interacting substrate 220	protein-coding	0.000818444586169217	2.849393
SPAG5	17	sperm associated antigen 5	protein-coding	0.0000761289234895964	2.85012263509759
PMM1	22	phosphomannomutase 1	protein-coding	0.000191454509086535	2.851127
DPH7	9	diphthamide biosynthesis 7	protein-coding	0.00211450005959512	2.854591
ZPBP	7	zona pellucida binding protein	protein-coding	0.00513117595453275	2.85494593619422
ARID1A	1	AT-rich interaction domain 1A	protein-coding	0.000200183049236603	2.85507
CCDC89	11	coiled-coil domain containing 89	protein-coding	0.00335607509090023	2.85547202867224
LOC105374802	2	uncharacterized LOC105374802	ncRNA	0.0105580874015637	2.85672188056911
DAW1	2	dynein assembly factor with WD repeats 1	protein-coding	0.000471068998317374	2.85735043225951
SLC3A2	11	solute carrier family 3 member 2	protein-coding	0.00177015739687036	2.859756
RWDD2B	21	RWD domain containing 2B	protein-coding	0.00957671306379649	2.86033253441093
SF3B5	6	splicing factor 3b subunit 5	protein-coding	0.000194596926259605	2.860721
GTSE1	22	G2 and S-phase expressed 1	protein-coding	0.000391503024560295	2.862082
SPAG4	20	sperm associated antigen 4	protein-coding	0.00245715303367828	2.862751
TSPYL6	2	TSPY like 6	protein-coding	0.00174971468391635	2.86358626810808
ATP23	12	ATP23 metallopeptidase and ATP synthase assembly factor homolog	protein-coding	0.00479681462278007	2.865859
ODF2	9	outer dense fiber of sperm tails 2	protein-coding	0.0000034059526886715	2.8693040253756
FAAH	1	fatty acid amide hydrolase	protein-coding	0.0000561977538660624	2.86953484761433
NOP56	20	NOP56 ribonucleoprotein	protein-coding	0.00258825054582414	2.87318255790299
PKM	15	pyruvate kinase M1/2	protein-coding	0.00051174393254039	2.877303
FSIP2-AS2	2	FSIP2 antisense RNA 2	ncRNA	0.0008124678249419	2.87905372173854
SPAG8	9	sperm associated antigen 8	protein-coding	0.000164160912796432	2.88063018850447
MDC1	6	mediator of DNA damage checkpoint 1	protein-coding	0.000422612391204655	2.882219
HINT3	6	histidine triad nucleotide binding protein 3	protein-coding	0.0100864774210909	2.88329982775961
PEX3	6	peroxisomal biogenesis factor 3	protein-coding	0.000624694160070271	2.888794
ADAM18	8	ADAM metallopeptidase domain 18	protein-coding	0.00166239690499165	2.891605
CETN4P	4	centrin 4, pseudogene	pseudo	0.0169779078685032	2.896222
ZNF541	19	zinc finger protein 541	protein-coding	0.00493746579385571	2.897003
RALY	20	RALY heterogeneous nuclear ribonucleoprotein	protein-coding	2.84082266005228E-06	2.89724712456771
IGF2BP1	17	insulin like growth factor 2 mRNA binding protein 1	protein-coding	0.0051072910256517	2.90006653114879
FANCD2	3	FA complementation group D2	protein-coding	0.00363091438135691	2.90144408411362
LOC102725228	13	uncharacterized LOC102725228	ncRNA	0.004513970231892	2.90327324565179
FAM189B	1	family with sequence similarity 189 member B	protein-coding	0.000449176342544939	2.90413234716528
C9orf43	9	chromosome 9 open reading frame 43	protein-coding	0.000684703938143861	2.90490363204312
C3orf38	3	chromosome 3 open reading frame 38	protein-coding	0.0129944847610027	2.9061347471427
TMEM108	3	transmembrane protein 108	protein-coding	0.00721637172825876	2.906824
KDM5B	1	lysine demethylase 5B	protein-coding	7.85008281286178E-06	2.90979874741082
NKAPL	6	NFKB activating protein like	protein-coding	0.000197933273600267	2.91078793975911
EEF2	19	eukaryotic translation elongation factor 2	protein-coding	0.0000501489707577428	2.91174908593014
PDIA6	2	protein disulfide isomerase family A member 6	protein-coding	0.0000599390254218001	2.91545406512162
MYEF2	15	myelin expression factor 2	protein-coding	0.00236849549102322	2.9177988921129
SAXO1	9	stabilizer of axonemal microtubules 1	protein-coding	0.0106609833078309	2.92148494945405
LOC105376615	11	uncharacterized LOC105376615	ncRNA	0.00225088368381262	2.92304387593363
FAM9B	X	family with sequence similarity 9 member B	protein-coding	0.00229688114245255	2.92383459171022
ARFGAP3	22	ADP ribosylation factor GTPase activating protein 3	protein-coding	0.000379985849564846	2.92547576473093
TMEM38B	9	transmembrane protein 38B	protein-coding	0.00315900741947816	2.92552
MIR548AK	10	microRNA 548ak	ncRNA	0.00108282466448658	2.92836953584246
SPINK2	4	serine peptidase inhibitor Kazal type 2	protein-coding	0.00150384844596702	2.929408
USP37	2	ubiquitin specific peptidase 37	protein-coding	0.00157778525184416	2.930188
RANBP3	19	RAN binding protein 3	protein-coding	1.57654034871039E-06	2.931053
LOC101929315	8	uncharacterized LOC101929315	ncRNA	0.019538514771586	2.93118798523
CCDC163	1	coiled-coil domain containing 163	protein-coding	0.00357173794249974	2.93203402957974
SPATA22	17	spermatogenesis associated 22	protein-coding	0.0000526125804937887	2.934512
FAM71B	5	family with sequence similarity 71 member B	protein-coding	0.00590516465726093	2.93564709794601
RUVBL1	3	RuvB like AAA ATPase 1	protein-coding	0.00745022976982635	2.938075
HELLS	10	helicase, lymphoid specific	protein-coding	0.00275504192135476	2.94004050733252
NDUFA6-DT	22	NDUFA6 divergent transcript	ncRNA	0.00192871152652789	2.9418241812349
POMT1	9	protein O-mannosyltransferase 1	protein-coding	0.00067379765668727	2.94321090284999
GMNN	6	geminin DNA replication inhibitor	protein-coding	0.00756471226373432	2.94423703032957
FBXO24	7	F-box protein 24	protein-coding	0.000902261320004645	2.94496715947782
POLH	6	DNA polymerase eta	protein-coding	0.000156198821141619	2.950562
LOC101928909	14	uncharacterized LOC101928909	ncRNA	0.0084704820559273	2.95129492471746
KIF21A	12	kinesin family member 21A	protein-coding	0.00448503633260681	2.953525
TEX53	9	testis expressed 53	protein-coding	0.0188129088486007	2.96059659577926
TRA2A	7	transformer 2 alpha homolog	protein-coding	0.000101427909167406	2.9608319966194
ROPN1L	5	rhophilin associated tail protein 1 like	protein-coding	0.0000359143564585313	2.962457
CYB5R3	22	cytochrome b5 reductase 3	protein-coding	0.00747484519115464	2.96255725632282
ARSA	22	arylsulfatase A	protein-coding	0.00684657482639388	2.96494044513282
LOC105378864	1	uncharacterized LOC105378864	ncRNA	0.0000547105227686534	2.96547056663038
EHD1	11	EH domain containing 1	protein-coding	0.0018410624796137	2.96808281117318
SPATA3-AS1	2	SPATA3 antisense RNA 1 (head to head)	ncRNA	0.00642664848953425	2.9681986210251
TTC26	7	tetratricopeptide repeat domain 26	protein-coding	0.00155626279794438	2.970295
DBIL5P	17	diazepam binding inhibitor-like 5, pseudogene	pseudo	0.000174506652823899	2.97541931743795
C2CD6	2	C2 calcium dependent domain containing 6	protein-coding	0.00603236665157724	2.97561679636144
PPP1R15B	1	protein phosphatase 1 regulatory subunit 15B	protein-coding	0.00693774768184823	2.976275
PGAP6	16	post-glycosylphosphatidylinositol attachment to proteins 6	protein-coding	0.00281907994338145	2.97698
WASHC3	12	WASH complex subunit 3	protein-coding	8.04715422498425E-06	2.97770036276277
DRC7	16	dynein regulatory complex subunit 7	protein-coding	0.00139714973717647	2.977998
THOP1	19	thimet oligopeptidase 1	protein-coding	1.2792318763933E-07	2.980835
C1orf185	1	chromosome 1 open reading frame 185	protein-coding	0.00110333709941887	2.98107611123318
DCK	4	deoxycytidine kinase	protein-coding	0.00113738495879803	2.98141171356715
MMP25-AS1	16	MMP25 antisense RNA 1	ncRNA	0.00192811843310822	2.98173337799914
ASRGL1	11	asparaginase and isoaspartyl peptidase 1	protein-coding	0.00828680652972969	2.981742
LINC00654	20	long intergenic non-protein coding RNA 654	ncRNA	0.00331760800551271	2.98471771373041
ZC2HC1C	14	zinc finger C2HC-type containing 1C	protein-coding	0.00160465630377316	2.986533
TRAPPC3	1	trafficking protein particle complex 3	protein-coding	0.000616034228247879	2.98828415663837
GSTK1	7	glutathione S-transferase kappa 1	protein-coding	0.0012124517449414	2.98877174127385
HDAC6	X	histone deacetylase 6	protein-coding	0.000451192377034493	2.98958662654916
ALG3	3	ALG3 alpha-1,3- mannosyltransferase	protein-coding	7.29403885751093E-06	2.98994698142408
ZNRD2	11	zinc ribbon domain containing 2	protein-coding	0.0121994591770759	2.99065344782722
UQCRC1	3	ubiquinol-cytochrome c reductase core protein 1	protein-coding	0.000522316667725724	2.992329
RAD54L	1	RAD54 like	protein-coding	0.00628334088631912	2.995134
MTFR2	6	mitochondrial fission regulator 2	protein-coding	0.00151789338971445	2.9954218330858
VPS35	16	VPS35 retromer complex component	protein-coding	0.0000180113976260614	2.996752
ZNF84-DT	12	ZNF84 divergent transcript	ncRNA	0.003931077967937	2.9974323834312
DNAJC4	11	DnaJ heat shock protein family (Hsp40) member C4	protein-coding	0.00218744762398372	2.99743903547004
ZWINT	10	ZW10 interacting kinetochore protein	protein-coding	0.00238754937346753	2.99858548323244
SCARB1	12	scavenger receptor class B member 1	protein-coding	0.000868240407887228	3.001198
ST8SIA6-AS1	10	ST8SIA6 antisense RNA 1	ncRNA	0.000607662396205716	3.00198797683908
LOC105378412	10	uncharacterized LOC105378412	ncRNA	0.0000569472320510687	3.00493814533385
LRRC73	6	leucine rich repeat containing 73	protein-coding	0.00389787699792097	3.00610421363831
WDR76	15	WD repeat domain 76	protein-coding	0.00714042454616337	3.00654
NICN1	3	nicolin 1	protein-coding	0.00222501227135415	3.007632
ZBTB20-AS1	3	ZBTB20 antisense RNA 1	ncRNA	0.0178946431649704	3.00849822217439
PPP1R1C	2	protein phosphatase 1 regulatory inhibitor subunit 1C	protein-coding	0.00456723070056426	3.00923278584596
SPATA33	16	spermatogenesis associated 33	protein-coding	0.0000934449507755709	3.00952867072359
LOC728392	17	uncharacterized LOC728392	protein-coding	0.0048925462865892	3.009611
LOC105378146	6	uncharacterized LOC105378146	ncRNA	0.00109806341832411	3.01651331488297
LINC01890	2	long intergenic non-protein coding RNA 1890	ncRNA	0.018983171233561	3.01947254112265
PPP1R42	8	protein phosphatase 1 regulatory subunit 42	protein-coding	0.000559163041225481	3.0214582127399
OTULINL	5	OTU deubiquitinase with linear linkage specificity like	protein-coding	0.0113518739270381	3.023109
MNT	17	MAX network transcriptional repressor	protein-coding	0.00576485460683479	3.02572662067127
NUDT3	6	nudix hydrolase 3	protein-coding	0.00335796297254804	3.02611845303922
MYLIP	6	myosin regulatory light chain interacting protein	protein-coding	0.00146165813315343	3.02733342191402
LINC00226	14	long intergenic non-protein coding RNA 226	ncRNA	0.00324098143607759	3.0291368361054
UBL4B	1	ubiquitin like 4B	protein-coding	0.000338379034890424	3.02915137448156
PI4K2B	4	phosphatidylinositol 4-kinase type 2 beta	protein-coding	0.00104681413500752	3.036937
KDELR2	7	KDEL endoplasmic reticulum protein retention receptor 2	protein-coding	0.0000493617845135811	3.03904892308361
RANBP6	9	RAN binding protein 6	protein-coding	0.000851053177683445	3.0396001516918
RAB12	18	RAB12, member RAS oncogene family	protein-coding	0.000353606257424907	3.04052077784347
ATG9B	7	autophagy related 9B	protein-coding	0.000208874784835255	3.0425488660107
TSR1	17	TSR1 ribosome maturation factor	protein-coding	0.000115486303833054	3.043562
POM121L8P	22	POM121 transmembrane nucleoporin like 8, pseudogene	pseudo	0.00697671903895295	3.04666850999097
RBL1	20	RB transcriptional corepressor like 1	protein-coding	0.00388954834128495	3.047429
CYP51A1	7	cytochrome P450 family 51 subfamily A member 1	protein-coding	0.000914018819075404	3.04749335433246
PRKCSH	19	protein kinase C substrate 80K-H	protein-coding	0.000645877194282659	3.049119
PEBP1	12	phosphatidylethanolamine binding protein 1	protein-coding	0.000915307280388348	3.05256233094991
ANKRD62	18	ankyrin repeat domain 62	protein-coding	0.00312852461056289	3.05287820896522
LOC107986799	7	putative uncharacterized protein FLJ44672	pseudo	0.0021990455343419	3.05291746725108
MCM5	22	minichromosome maintenance complex component 5	protein-coding	0.0016060726067593	3.05700504064096
YBEY	21	ybeY metalloendoribonuclease	protein-coding	0.00366147862070227	3.061734
UBALD2	17	UBA like domain containing 2	protein-coding	0.0131092195233985	3.06860983890856
HERPUD1	16	homocysteine inducible ER protein with ubiquitin like domain 1	protein-coding	0.00730093877476501	3.070736
TENT5C	1	terminal nucleotidyltransferase 5C	protein-coding	0.00353656771983887	3.071406
TUBE1	6	tubulin epsilon 1	protein-coding	0.00263513901178392	3.07355754752855
CASC1	12	cancer susceptibility 1	protein-coding	0.000647324023502179	3.074378
DCAF1	3	DDB1 and CUL4 associated factor 1	protein-coding	0.00257114086169448	3.077846
PDHA2	4	pyruvate dehydrogenase E1 alpha 2 subunit	protein-coding	0.00273013088343122	3.078893
BAG6	6	BAG cochaperone 6	protein-coding	0.000215754538131959	3.080924
LOC101929863	20	uncharacterized LOC101929863	ncRNA	0.0015742535517265	3.08241890406518
KDM5C	X	lysine demethylase 5C	protein-coding	0.0028407469809768	3.083517
HSD52	1	uncharacterized LOC729467	ncRNA	0.00456367838040635	3.087374
SUGP2	19	SURP and G-patch domain containing 2	protein-coding	0.000442237189981701	3.0886032991768
PHOSPHO1	17	phosphoethanolamine/phosphocholine phosphatase 1	protein-coding	0.010201952327565	3.09050215372122
SNAPC3	9	small nuclear RNA activating complex polypeptide 3	protein-coding	0.0010578051229995	3.09309
TMEM247	2	transmembrane protein 247	protein-coding	0.0138932100624013	3.09317625851473
BCAP31	X	B cell receptor associated protein 31	protein-coding	0.000812375247635947	3.09338986522802
PRKAR2A	3	protein kinase cAMP-dependent type II regulatory subunit alpha	protein-coding	0.000112278549203941	3.100557
ZNF649-AS1	19	ZNF649 antisense RNA 1	ncRNA	0.00148182571664324	3.10094965282674
SNRNP40	1	small nuclear ribonucleoprotein U5 subunit 40	protein-coding	0.000009098784700231	3.101525
TMEM41B	11	transmembrane protein 41B	protein-coding	0.000788775192012016	3.10804796649505
SNAR-D	19	small NF90 (ILF3) associated RNA D	snRNA	0.00695686518871757	3.10954041541983
MELTF-AS1	3	MELTF antisense RNA 1	ncRNA	0.00214834073560438	3.11391977573381
DIAPH1-AS1	5	DIAPH1 antisense RNA 1	ncRNA	0.0129891033684448	3.11409777825704
SIDT2	11	SID1 transmembrane family member 2	protein-coding	0.00110386158304874	3.11468332685654
ANXA4	2	annexin A4	protein-coding	0.0142888267536884	3.11512126194061
ATRAID	2	all-trans retinoic acid induced differentiation factor	protein-coding	4.91200892483479E-06	3.118387
GPR137	11	G protein-coupled receptor 137	protein-coding	0.000137206426267279	3.122204
RNF139	8	ring finger protein 139	protein-coding	0.000445934535004376	3.12312650046613
CTNNB1	3	catenin beta 1	protein-coding	0.00721847797610869	3.12563199388366
VEZT	12	vezatin, adherens junctions transmembrane protein	protein-coding	0.000249329559725877	3.131802
ATXN2L	16	ataxin 2 like	protein-coding	0.0000476922510250675	3.13340190645935
PGAM5	12	PGAM family member 5, mitochondrial serine/threonine protein phosphatase	protein-coding	0.0000139150019043033	3.13668882124803
LINC00905	19	long intergenic non-protein coding RNA 905	ncRNA	0.000778237095926242	3.1392374589004
PINK1	1	PTEN induced kinase 1	protein-coding	0.00207986121165917	3.139778
RIOK3	18	RIO kinase 3	protein-coding	0.00283631736099556	3.142768
PAN2	12	poly(A) specific ribonuclease subunit PAN2	protein-coding	0.00248294276894994	3.147718
ZFP91	11	ZFP91 zinc finger protein	protein-coding	0.00156728092821408	3.148198
PIGQ	16	phosphatidylinositol glycan anchor biosynthesis class Q	protein-coding	0.00332226196242321	3.148351
CCDC158	4	coiled-coil domain containing 158	protein-coding	0.0000533895252259438	3.1486628854585
BBS7	4	Bardet-Biedl syndrome 7	protein-coding	0.00670198455659902	3.151306
SPACA1	6	sperm acrosome associated 1	protein-coding	0.0149113331969451	3.154495
TUT1	11	terminal uridylyl transferase 1, U6 snRNA-specific	protein-coding	0.000174071905803879	3.154849
HSP90B1	12	heat shock protein 90 beta family member 1	protein-coding	0.0000377485504528317	3.155596
ZNF473	19	zinc finger protein 473	protein-coding	0.0133968550400808	3.16165912078105
LINC01859	19	long intergenic non-protein coding RNA 1859	ncRNA	0.014060214179952	3.16299730347885
PKDREJ	22	polycystin family receptor for egg jelly	protein-coding	0.000177287232518169	3.16690674901203
ZNF232	17	zinc finger protein 232	protein-coding	0.00136206920056993	3.168393
SPATA32	17	spermatogenesis associated 32	protein-coding	0.00271401746125121	3.17129146095302
RNF34	12	ring finger protein 34	protein-coding	0.00368159379253847	3.171446
NACA	12	nascent polypeptide associated complex subunit alpha	protein-coding	0.00927319999531914	3.17685228695052
RPS9	19	ribosomal protein S9	protein-coding	0.00335660339190064	3.181748
SPAG1	8	sperm associated antigen 1	protein-coding	2.86354695178093E-06	3.181844
LOC105375690	8	uncharacterized LOC105375690	ncRNA	0.000555612800541355	3.18219474050582
ATP6V0A1	17	ATPase H+ transporting V0 subunit a1	protein-coding	0.000272429929204163	3.185455
PAQR7	1	progestin and adipoQ receptor family member 7	protein-coding	0.000759458507494513	3.18602751071796
TBCCD1	3	TBCC domain containing 1	protein-coding	0.00222362288093887	3.188557
EXD1	15	exonuclease 3'-5' domain containing 1	protein-coding	0.00647364158707903	3.18999304728228
ERLIN1	10	ER lipid raft associated 1	protein-coding	6.03802715768791E-06	3.19071498609129
ANKAR	2	ankyrin and armadillo repeat containing	protein-coding	0.0000192086247004854	3.19234974293178
UBAP1	9	ubiquitin associated protein 1	protein-coding	0.00953958046802355	3.19405446127868
RPA2	1	replication protein A2	protein-coding	7.19973563887534E-07	3.195338
CDADC1	13	cytidine and dCMP deaminase domain containing 1	protein-coding	0.000130169185529655	3.198333
CHMP4A	14	charged multivesicular body protein 4A	protein-coding	0.00261601671899357	3.19855006642431
RNF126	19	ring finger protein 126	protein-coding	0.00126734998957976	3.198835
PWARSN	15	Prader Willi/Angelman region RNA, SNRPN neighbor	ncRNA	0.00321136497006179	3.19888358568386
TCP11	6	t-complex 11	protein-coding	0.00289278664622494	3.202898
LOC101927687	2	uncharacterized LOC101927687	ncRNA	0.00112799313787337	3.20328687160446
ERICH2	2	glutamate rich 2	protein-coding	0.0000629819047309523	3.20383969272889
CABCOCO1	10	ciliary associated calcium binding coiled-coil 1	protein-coding	0.000600734449975753	3.20415070132702
LOC105377555	4	uncharacterized LOC105377555	ncRNA	0.00754306945190588	3.20492344956681
RHOT2	16	ras homolog family member T2	protein-coding	9.78570903856235E-06	3.210969
PNMA6E	X	PNMA family member 6E	protein-coding	0.000160988498499663	3.211935
IFT140	16	intraflagellar transport 140	protein-coding	7.64589310136425E-06	3.213158
IFT46	11	intraflagellar transport 46	protein-coding	0.000228657229980663	3.214002
C1GALT1C1L	2	C1GALT1 specific chaperone 1 like	protein-coding	0.000645918795328933	3.221748
TDRD10	1	tudor domain containing 10	protein-coding	0.0000320240357677618	3.22283424765404
HAUS8	19	HAUS augmin like complex subunit 8	protein-coding	0.00477456509762016	3.227617
DEPDC1B	5	DEP domain containing 1B	protein-coding	0.00412672928466393	3.228133
COPA	1	COPI coat complex subunit alpha	protein-coding	0.000940605495565064	3.2317311742799
ACTL9	19	actin like 9	protein-coding	0.00303710933167457	3.23374520156369
TEX13C	X	TEX13 family member C	protein-coding	0.00141801862833511	3.23590646438323
FAM186B	12	family with sequence similarity 186 member B	protein-coding	0.00094198865528801	3.236761
DOC2A	16	double C2 domain alpha	protein-coding	0.000326018334389616	3.237278
SPZ1	5	spermatogenic leucine zipper 1	protein-coding	0.00846360426298781	3.240199
LOC101927711	1	uncharacterized LOC101927711	ncRNA	0.0043334959535491	3.24101091772624
LOC102723968	13	uncharacterized LOC102723968	ncRNA	0.0169733942092645	3.24456988362754
MDC1-AS1	6	MDC1 antisense RNA 1	ncRNA	0.000325892863628986	3.24550812876576
TSTA3	8	tissue specific transplantation antigen P35B	protein-coding	0.00140278872685926	3.248246
LINC01606	8	long intergenic non-protein coding RNA 1606	ncRNA	0.00665227388936098	3.25037821329821
MGAT4D	4	MGAT4 family member D	protein-coding	8.66704476129618E-06	3.2511592281935
USP44	12	ubiquitin specific peptidase 44	protein-coding	0.00266943316273055	3.251246
FBXW10	17	F-box and WD repeat domain containing 10	protein-coding	0.00209372315853461	3.25135240993475
LIPE	19	lipase E, hormone sensitive type	protein-coding	0.00273956189306111	3.25505174241031
PIGO	9	phosphatidylinositol glycan anchor biosynthesis class O	protein-coding	0.0000161206778154135	3.256373
SGTA	19	small glutamine rich tetratricopeptide repeat containing alpha	protein-coding	0.00906680854145826	3.258295
LINC01364	1	long intergenic non-protein coding RNA 1364	ncRNA	0.0184548350958085	3.25873532670595
LIN7A	12	lin-7 homolog A, crumbs cell polarity complex component	protein-coding	0.0103052771873188	3.259054
B9D1	17	B9 domain containing 1	protein-coding	0.0000193624811022298	3.26195037783746
ZFPL1	11	zinc finger protein like 1	protein-coding	0.0000189484937631688	3.262307
PDRG1	20	p53 and DNA damage regulated 1	protein-coding	0.0117316763216734	3.262335
SDHAF4	6	succinate dehydrogenase complex assembly factor 4	protein-coding	0.000259516118074008	3.26345500530146
EIF5A2	3	eukaryotic translation initiation factor 5A2	protein-coding	0.00148798025152461	3.264945
SRCAP	16	Snf2 related CREBBP activator protein	protein-coding	0.00153333400913196	3.26556871732929
ATP5MC2	12	ATP synthase membrane subunit c locus 2	protein-coding	0.000835263734283645	3.271114
ARHGAP28	18	Rho GTPase activating protein 28	protein-coding	0.0010823434667489	3.272106
CREB3	9	cAMP responsive element binding protein 3	protein-coding	0.000189240831058419	3.27492447727736
COPZ2	17	COPI coat complex subunit zeta 2	protein-coding	0.00434766688147654	3.27631692524693
PCMT1	6	protein-L-isoaspartate (D-aspartate) O-methyltransferase	protein-coding	0.000226155004934257	3.27688502103302
ADAM30	1	ADAM metallopeptidase domain 30	protein-coding	0.000425210274184401	3.27689760033321
ERP29	12	endoplasmic reticulum protein 29	protein-coding	0.00210576585524225	3.27735676386035
SPTY2D1OS	11	SPTY2D1 opposite strand	protein-coding	0.000428452860085996	3.27971301782264
LINC01917	18	long intergenic non-protein coding RNA 1917	ncRNA	0.0100385349388663	3.2809527863652
CAAP1	9	caspase activity and apoptosis inhibitor 1	protein-coding	0.0000596872806245911	3.281413
CCER1	12	coiled-coil glutamate rich protein 1	protein-coding	0.00420039831639083	3.28303540139928
LRRC23	12	leucine rich repeat containing 23	protein-coding	0.00975908498723089	3.28762285815411
MYO3B-AS1	2	MYO3B antisense RNA 1	ncRNA	0.0143928388924663	3.29003038451389
SYCP3	12	synaptonemal complex protein 3	protein-coding	0.000696798137342971	3.29007322149804
LINC02864	18	long intergenic non-protein coding RNA 2864	ncRNA	0.011059590868071	3.2913807414896
RSPH6A	19	radial spoke head 6 homolog A	protein-coding	0.00527404756415211	3.29597
CCDC96	4	coiled-coil domain containing 96	protein-coding	0.00188222746298364	3.29828560211518
SPATA4	4	spermatogenesis associated 4	protein-coding	0.000163489503438144	3.29872059600043
MRPL51	12	mitochondrial ribosomal protein L51	protein-coding	0.000466114660107031	3.29934999738166
FAM126A	7	family with sequence similarity 126 member A	protein-coding	0.00289440238148369	3.300888
C2orf78	2	chromosome 2 open reading frame 78	protein-coding	0.00165593372087641	3.30131633434089
CCDC37-DT	3	CCDC37 divergent transcript	ncRNA	0.00235186093879307	3.30530730279051
C1orf100	1	chromosome 1 open reading frame 100	protein-coding	0.000412599098651728	3.30835062578508
LOC100507250	12	uncharacterized LOC100507250	ncRNA	0.000172049297776031	3.30954064872965
NAT10	11	N-acetyltransferase 10	protein-coding	0.000908244925588285	3.310268
TMEM270	7	transmembrane protein 270	protein-coding	0.00452292701111903	3.31029793030938
CFAP52	17	cilia and flagella associated protein 52	protein-coding	0.00224648123440578	3.31757053914778
FAM238C	10	family with sequence similarity 238 member C	ncRNA	0.0020666364336425	3.31828644067963
LINC01277	6	long intergenic non-protein coding RNA 1277	ncRNA	0.00251278027041962	3.32039881661604
TERB1	16	telomere repeat binding bouquet formation protein 1	protein-coding	0.000320288391802288	3.3217448744142
LOC102606466	20	uncharacterized LOC102606466	ncRNA	0.000197822045918463	3.32242109596179
DNAL4	22	dynein axonemal light chain 4	protein-coding	0.00158711141723158	3.32378751427385
PRM3	16	protamine 3	protein-coding	0.000926229878712575	3.32392
FAM186A	12	family with sequence similarity 186 member A	protein-coding	0.000137834739924464	3.32551916556374
LOC102725220	4	uncharacterized LOC102725220	ncRNA	0.000600685909108801	3.32627469604145
SPOP	17	speckle type BTB/POZ protein	protein-coding	9.34511415986822E-06	3.327081
FAM104A	17	family with sequence similarity 104 member A	protein-coding	0.00150657316968957	3.332374
SNRPB	20	small nuclear ribonucleoprotein polypeptides B and B1	protein-coding	0.000433672680892638	3.333585
BEND2	X	BEN domain containing 2	protein-coding	0.0014429256959762	3.33428081646419
DEUP1	11	deuterosome assembly protein 1	protein-coding	0.00100189329314298	3.33481542415091
CEP170P1	4	centrosomal protein 170 pseudogene 1	pseudo	0.00303790145039256	3.336319
LOC105372551	20	uncharacterized LOC105372551	ncRNA	0.00442977292398222	3.33663190752009
BRWD1-AS1	21	BRWD1 antisense RNA 1	ncRNA	0.00123841050179591	3.33712349034759
PLK2	5	polo like kinase 2	protein-coding	0.000477235387861399	3.3381254598219
WDR35	2	WD repeat domain 35	protein-coding	0.0000662400419938136	3.338169
KIAA0100	17	KIAA0100	protein-coding	0.00249965535176482	3.33995
MS4A14	11	membrane spanning 4-domains A14	protein-coding	0.0181794878771521	3.340286
SPINT2	19	serine peptidase inhibitor, Kunitz type 2	protein-coding	0.00106399682212134	3.34632492070467
P3H1	1	prolyl 3-hydroxylase 1	protein-coding	0.000142361040782685	3.35393
TRIM69	15	tripartite motif containing 69	protein-coding	0.0000140354728185622	3.35692173296216
ZNRF1	16	zinc and ring finger 1	protein-coding	0.0000271822086973752	3.360239
BUD13	11	BUD13 homolog	protein-coding	0.00494482835819209	3.366524
FSCN3	7	fascin actin-bundling protein 3	protein-coding	0.0153704159501843	3.37399097151932
LINC00865	10	long intergenic non-protein coding RNA 865	ncRNA	0.00179449551284304	3.374827
SPPL2B	19	signal peptide peptidase like 2B	protein-coding	0.00962096335386188	3.375617
LETM2	8	leucine zipper and EF-hand containing transmembrane protein 2	protein-coding	0.0000372625861846708	3.37590934211105
UBTD2	5	ubiquitin domain containing 2	protein-coding	0.000196997768779405	3.383418
LRRC49	15	leucine rich repeat containing 49	protein-coding	0.0027502277238323	3.389336
ASAP2	2	ArfGAP with SH3 domain, ankyrin repeat and PH domain 2	protein-coding	0.00179535876930004	3.390927
STARD10	11	StAR related lipid transfer domain containing 10	protein-coding	0.00011730592996316	3.39276148226022
DAXX	6	death domain associated protein	protein-coding	0.0000088455210798164	3.396758885207
LOC105374017	3	uncharacterized LOC105374017	ncRNA	0.0000233793966632121	3.40021520810712
TIMM23	10	translocase of inner mitochondrial membrane 23	protein-coding	0.00103529067319004	3.40485055941926
ADTRP	6	androgen dependent TFPI regulating protein	protein-coding	0.00837688813598635	3.406264
PCDHB2	5	protocadherin beta 2	protein-coding	0.0143270363953655	3.407553
MAT2A	2	methionine adenosyltransferase 2A	protein-coding	0.000239938964931179	3.41021445731671
RMND5B	5	required for meiotic nuclear division 5 homolog B	protein-coding	0.000191145269683675	3.411276
BPNT1	1	3'(2'), 5'-bisphosphate nucleotidase 1	protein-coding	0.0110089645168929	3.41139767512082
TUFM	16	Tu translation elongation factor, mitochondrial	protein-coding	0.000231018822519368	3.418093
PAFAH1B1	17	platelet activating factor acetylhydrolase 1b regulatory subunit 1	protein-coding	0.0000824471232599892	3.42267993434473
REEP4	8	receptor accessory protein 4	protein-coding	0.000110690497491722	3.427017
IQCF6	3	IQ motif containing F6	protein-coding	0.00106821317916201	3.42880381174588
BBS4	15	Bardet-Biedl syndrome 4	protein-coding	0.00355016287789089	3.432865
UHRF1BP1	6	UHRF1 binding protein 1	protein-coding	4.07889472456016E-06	3.434
KPNA5	6	karyopherin subunit alpha 5	protein-coding	0.000128100012334426	3.43650031813169
ZMYND19	9	zinc finger MYND-type containing 19	protein-coding	0.00322338734869505	3.4382153388579
TOP3A	17	DNA topoisomerase III alpha	protein-coding	0.000237093836313223	3.441995
HSPA5	9	heat shock protein family A (Hsp70) member 5	protein-coding	0.0000580273002857064	3.44990126316329
HDGFL2	19	HDGF like 2	protein-coding	2.37696472886871E-06	3.450165
LOC105376588	11	uncharacterized LOC105376588	ncRNA	0.000890444332736332	3.45425742224789
SLC25A31	4	solute carrier family 25 member 31	protein-coding	0.00161604527457943	3.456367
POLK	5	DNA polymerase kappa	protein-coding	0.00229560672498694	3.461139
PLA2G6	22	phospholipase A2 group VI	protein-coding	0.000698176023447067	3.462604
TEX26	13	testis expressed 26	protein-coding	0.0191189492017506	3.46447424950845
LOC101928451	7	uncharacterized LOC101928451	ncRNA	0.000178347541189811	3.4680544257754
LOC105374150	3	uncharacterized LOC105374150	ncRNA	0.00118418655396068	3.46817349445699
PGK2	6	phosphoglycerate kinase 2	protein-coding	0.00181932295911843	3.47374
CCNB3	X	cyclin B3	protein-coding	0.00207724490665735	3.47495
CNTFR	9	ciliary neurotrophic factor receptor	protein-coding	0.00430104601767161	3.47612186852579
H2BC11	6	H2B clustered histone 11	protein-coding	0.0196277764216902	3.478623
DNAJB1	19	DnaJ heat shock protein family (Hsp40) member B1	protein-coding	0.000429808689349878	3.48063085880006
FAM229B	6	family with sequence similarity 229 member B	protein-coding	0.000317744928760276	3.480854
IGLV3-27	22	immunoglobulin lambda variable 3-27	other	0.00179822359191147	3.48119147423393
TMEM190	19	transmembrane protein 190	protein-coding	0.000823736835687623	3.48674807444522
MORC2-AS1	22	MORC2 antisense RNA 1	ncRNA	0.000144779954917029	3.48774735064756
LOC100505555	19	uncharacterized LOC100505555	ncRNA	0.00024352433030637	3.48955879014059
LOC105373461	2	uncharacterized LOC105373461	ncRNA	0.0142990994590559	3.4911018769226
ANKRD61	7	ankyrin repeat domain 61	protein-coding	0.000184712183441958	3.4950572573396
MCM10	10	minichromosome maintenance 10 replication initiation factor	protein-coding	0.00183313612887646	3.49813
TMEM170A	16	transmembrane protein 170A	protein-coding	0.0000203285837741852	3.50083901281385
WDR73	15	WD repeat domain 73	protein-coding	0.000192801137246614	3.508895
MS4A6E	11	membrane spanning 4-domains A6E	protein-coding	0.010230928670627	3.51277638101079
LINC00254	16	long intergenic non-protein coding RNA 254	ncRNA	0.00146665504251197	3.521449
AK7	14	adenylate kinase 7	protein-coding	0.0000787205039316821	3.52472960298362
LINC00943	12	long intergenic non-protein coding RNA 943	ncRNA	0.000771850232172891	3.52885383718663
SLC25A51P4	11	SLC25A51 pseudogene 4	pseudo	0.000187903529315525	3.53147701497493
POM121L12	7	POM121 transmembrane nucleoporin like 12	protein-coding	0.0000274741236175746	3.53167473287603
LOC101929622	8	uncharacterized LOC101929622	ncRNA	0.00386706763418869	3.53258404556755
NUP188	9	nucleoporin 188	protein-coding	0.000272303398284932	3.53643469687682
LINC02140	16	long intergenic non-protein coding RNA 2140	ncRNA	0.0139382770712644	3.53897236424355
PRM2	16	protamine 2	protein-coding	0.000136352473688162	3.542119
CARF	2	calcium responsive transcription factor	protein-coding	0.00280171198150531	3.542305
EXO5	1	exonuclease 5	protein-coding	0.00235298266220217	3.547545
CD59	11	CD59 molecule (CD59 blood group)	protein-coding	0.00167713281819767	3.5486
PNMA1	14	PNMA family member 1	protein-coding	0.000522000836538015	3.549378
H1-10	3	H1,10 linker histone	protein-coding	0.0000561589876536524	3.55426
MEA1	6	male-enhanced antigen 1	protein-coding	9.40394454991199E-06	3.55527678458083
RGP1	9	RGP1 homolog, RAB6A GEF complex partner 1	protein-coding	9.93575658513155E-07	3.55584
SUN3	7	Sad1 and UNC84 domain containing 3	protein-coding	0.00739398556431361	3.55637815201843
GABARAP	17	GABA type A receptor-associated protein	protein-coding	4.4674476120741E-07	3.55935676131379
MTTP	4	microsomal triglyceride transfer protein	protein-coding	2.34875221428491E-06	3.56023023307475
ZNF829	19	zinc finger protein 829	protein-coding	0.00304141572279558	3.57175863062027
CCDC169	13	coiled-coil domain containing 169	protein-coding	0.00594599812820184	3.572155
GOLGA8K	15	golgin A8 family member K	protein-coding	0.00894071496953289	3.578233
TOMM20L	14	translocase of outer mitochondrial membrane 20 like	protein-coding	0.0000283443154789917	3.58255375735411
DDA1	19	DET1 and DDB1 associated 1	protein-coding	0.0039354238570142	3.586302
DUSP21	X	dual specificity phosphatase 21	protein-coding	0.00670288004608286	3.58771
RABAC1	19	Rab acceptor 1	protein-coding	0.00115276823910304	3.59035206874924
NUP210	3	nucleoporin 210	protein-coding	0.00073760856017889	3.59640322118956
LOC101928128	X	uncharacterized LOC101928128	ncRNA	0.0000560297785242168	3.59916544896465
LINC02453	12	long intergenic non-protein coding RNA 2453	ncRNA	0.0074642350247241	3.599247
PRCC	1	proline rich mitotic checkpoint control factor	protein-coding	0.0000313167549459848	3.602266
LOC101927664	6	uncharacterized LOC101927664	ncRNA	0.000626442781781883	3.60483193753496
DNAJC18	5	DnaJ heat shock protein family (Hsp40) member C18	protein-coding	0.00864206124785018	3.60542353658376
RSPH9	6	radial spoke head component 9	protein-coding	0.00229995463031325	3.61419460020094
PEX19	1	peroxisomal biogenesis factor 19	protein-coding	0.00032791901934435	3.616952
CPXCR1	X	CPX chromosome region candidate 1	protein-coding	0.000858457482494832	3.625935
CCDC83	11	coiled-coil domain containing 83	protein-coding	0.00800251733728338	3.62665749112276
COA8	14	cytochrome c oxidase assembly factor 8	protein-coding	0.0000209155947712338	3.627017
POLE	12	DNA polymerase epsilon, catalytic subunit	protein-coding	0.00232427377314139	3.627103
HORMAD1	1	HORMA domain containing 1	protein-coding	4.75367616583957E-08	3.632604
ADD1	4	adducin 1	protein-coding	0.000134059506243439	3.63384817523472
PABPC3	13	poly(A) binding protein cytoplasmic 3	protein-coding	0.0101819769254991	3.63612809294132
ZNF487	10	zinc finger protein 487	protein-coding	0.000889382731040861	3.638754
SEC61A2	10	SEC61 translocon alpha 2 subunit	protein-coding	0.00280188133641358	3.64985
PLEKHJ1	19	pleckstrin homology domain containing J1	protein-coding	0.00228983503981865	3.649925
EMC9	14	ER membrane protein complex subunit 9	protein-coding	0.000263739920374282	3.66853887913236
ZMYND10	3	zinc finger MYND-type containing 10	protein-coding	0.00555917550848566	3.668994
LINC00552	13	long intergenic non-protein coding RNA 552	ncRNA	0.00467411738558577	3.68402027954926
CNTROB	17	centrobin, centriole duplication and spindle assembly protein	protein-coding	0.0000225419566637317	3.68419511613953
STRADA	17	STE20 related adaptor alpha	protein-coding	0.0000621329744739196	3.68441
LOC101927762	10	uncharacterized LOC101927762	ncRNA	0.00497798759259212	3.68477863800232
TMSB10	2	thymosin beta 10	protein-coding	0.0106263307075952	3.684976
SCYL1	11	SCY1 like pseudokinase 1	protein-coding	0.000295317371276946	3.68538
LINC00658	20	long intergenic non-protein coding RNA 658	ncRNA	0.0000185449769317064	3.69176633305153
RTF2	20	replication termination factor 2	protein-coding	0.000112592597819808	3.692638
AURKC	19	aurora kinase C	protein-coding	0.000375429417536121	3.692885
ZNF655	7	zinc finger protein 655	protein-coding	0.000721253738207923	3.699345
PCYT2	17	phosphate cytidylyltransferase 2, ethanolamine	protein-coding	0.00116180324481331	3.700127
RSKR	17	ribosomal protein S6 kinase related	protein-coding	0.00521222703411975	3.70188352591362
FNDC11	20	fibronectin type III domain containing 11	protein-coding	2.08005040344312E-06	3.703227
MYADML	2	myeloid associated differentiation marker like (pseudogene)	pseudo	0.000268395349435998	3.70883838669266
NME5	5	NME/NM23 family member 5	protein-coding	0.00482807628068372	3.711695
LOC105373679	2	uncharacterized LOC105373679	ncRNA	0.00579738233100988	3.71231606282101
DNMT1	19	DNA methyltransferase 1	protein-coding	0.000316549249087481	3.71449546455259
CCT6B	17	chaperonin containing TCP1 subunit 6B	protein-coding	6.12722867630623E-06	3.71615974063185
LOC105370363	13	uncharacterized LOC105370363	ncRNA	0.000710003059226147	3.71945775076398
DDX21	10	DExD-box helicase 21	protein-coding	0.00186378127329598	3.722497
CRYBG1	6	crystallin beta-gamma domain containing 1	protein-coding	0.0033952355758844	3.731248108048
C10orf82	10	chromosome 10 open reading frame 82	protein-coding	0.00283046978755374	3.73185004181663
DEGS1	1	delta 4-desaturase, sphingolipid 1	protein-coding	0.000239836632034921	3.732418
SYNGR4	19	synaptogyrin 4	protein-coding	0.000548412813269207	3.73285513998063
TOMM20	1	translocase of outer mitochondrial membrane 20	protein-coding	1.69171102259198E-06	3.734666
HDAC4-AS1	2	HDAC4 antisense RNA 1	ncRNA	0.01376021655585	3.73497115110403
C9orf24	9	chromosome 9 open reading frame 24	protein-coding	1.11877572239502E-06	3.74667
THTPA	14	thiamine triphosphatase	protein-coding	0.000213197971815509	3.758555
TM7SF3	12	transmembrane 7 superfamily member 3	protein-coding	0.0005198050760155	3.766188
FAM166A	9	family with sequence similarity 166 member A	protein-coding	0.000269860450480994	3.76705742576961
PSD2-AS1	5	PSD2 antisense RNA 1	ncRNA	0.00213441330753872	3.76745319274494
DZIP1	13	DAZ interacting zinc finger protein 1	protein-coding	0.0000712579736235799	3.77279932723876
HBQ1	16	hemoglobin subunit theta 1	protein-coding	0.00126353967717957	3.77764282921246
CCNA1	13	cyclin A1	protein-coding	0.000347514131237327	3.778817
TMCO2	1	transmembrane and coiled-coil domains 2	protein-coding	0.000947431421092122	3.78248501334367
ANKRD13A	12	ankyrin repeat domain 13A	protein-coding	0.000396661136229659	3.784958
RNPS1	16	RNA binding protein with serine rich domain 1	protein-coding	0.00126061411144955	3.78789690672578
LRCH4	7	leucine rich repeats and calponin homology domain containing 4	protein-coding	0.0000222865141269011	3.78919790703437
SBNO1-AS1	12	SBNO1 antisense RNA 1	ncRNA	0.00135936160003992	3.79067459998694
ZSWIM8	10	zinc finger SWIM-type containing 8	protein-coding	0.000200599165616174	3.79082174091242
LINC01500	14	long intergenic non-protein coding RNA 1500	ncRNA	0.0157078242293455	3.79153795745374
TCF25	16	transcription factor 25	protein-coding	2.30557056173179E-06	3.79539070182256
KXD1	19	KxDL motif containing 1	protein-coding	0.00105206933417253	3.796271
SPACA7	13	sperm acrosome associated 7	protein-coding	0.000163652547738936	3.79733404053448
GEMIN6	2	gem nuclear organelle associated protein 6	protein-coding	0.0002673519780699	3.805641
WDR31	9	WD repeat domain 31	protein-coding	0.000515583942184463	3.8064634926262
FADS1	11	fatty acid desaturase 1	protein-coding	0.0000215881019996811	3.81363297876569
OR1C1	1	olfactory receptor family 1 subfamily C member 1	protein-coding	0.00756637519252178	3.81516488831454
SIVA1	14	SIVA1 apoptosis inducing factor	protein-coding	1.15205541594757E-06	3.81686207305257
C16orf97	16	chromosome 16 open reading frame 97	protein-coding	0.0000405010944860514	3.81908706850528
FANCA	16	FA complementation group A	protein-coding	0.000190636287828123	3.82330486135391
ZNRD1	6	zinc ribbon domain containing 1	protein-coding	0.00119291755085726	3.82959792580032
PPIB	15	peptidylprolyl isomerase B	protein-coding	0.00127454134824593	3.831253
ANKRD26P1	16	ankyrin repeat domain 26 pseudogene 1	pseudo	0.000479977541145204	3.83275823666119
PCNA-AS1	20	PCNA antisense RNA 1	ncRNA	0.000747335702004682	3.83403382619346
LOC107986964	8	uncharacterized LOC107986964	ncRNA	0.000325023167332473	3.83461212271029
IZUMO3	9	IZUMO family member 3	protein-coding	0.00500644738705114	3.83712644695732
BRDT	1	bromodomain testis associated	protein-coding	0.000212863203442523	3.838731
PSMB1	6	proteasome 20S subunit beta 1	protein-coding	3.84024786771076E-06	3.839051
HSPA14	10	heat shock protein family A (Hsp70) member 14	protein-coding	0.000311813040988091	3.84719871067615
TEX51	2	testis expressed 51	protein-coding	0.000149661850200437	3.84772995453783
M1AP	2	meiosis 1 associated protein	protein-coding	0.00132525764225504	3.851783281054
IQCC	1	IQ motif containing C	protein-coding	0.0000192257656755676	3.861378
CAB39L	13	calcium binding protein 39 like	protein-coding	0.00486678660461553	3.863654
HSPA2	14	heat shock protein family A (Hsp70) member 2	protein-coding	0.000207408783090591	3.86456912917427
SQSTM1	5	sequestosome 1	protein-coding	0.0000158484832259645	3.870764
RAD9B	12	RAD9 checkpoint clamp component B	protein-coding	0.00247706444175271	3.87189667226894
MED15	22	mediator complex subunit 15	protein-coding	0.0000100018256535566	3.873824
PCBP1	2	poly(rC) binding protein 1	protein-coding	0.000192001357838085	3.87970750311348
LINC00467	1	long intergenic non-protein coding RNA 467	ncRNA	0.000421949444377823	3.880648
AKAP14	X	A-kinase anchoring protein 14	protein-coding	0.000537996775824222	3.88242166690641
FAM83C-AS1	20	FAM83C antisense RNA 1	ncRNA	0.0186622634183225	3.88282276082805
H4C4	6	H4 clustered histone 4	protein-coding	0.0149732846357518	3.885884
C4orf46	4	chromosome 4 open reading frame 46	protein-coding	0.00879209659960843	3.89296881053274
HMMR	5	hyaluronan mediated motility receptor	protein-coding	0.000204500947725806	3.89532316132136
TEX12	11	testis expressed 12	protein-coding	0.00147860301999639	3.89771
HASPIN	17	histone H3 associated protein kinase	protein-coding	0.00376401907965206	3.898425
APMAP	20	adipocyte plasma membrane associated protein	protein-coding	0.000878576877877662	3.900728
CEP70	3	centrosomal protein 70	protein-coding	0.000731227825419365	3.904054
ESX1	X	ESX homeobox 1	protein-coding	0.000144202012998741	3.907893
MSH4	1	mutS homolog 4	protein-coding	0.0000298754308368909	3.90997756462741
LOC105372640	20	uncharacterized LOC105372640	ncRNA	0.00690307082063948	3.9100007599836
C12orf50	12	chromosome 12 open reading frame 50	protein-coding	0.0000555988164803462	3.91225352081312
PANK2-AS1	20	PANK2 antisense RNA 1	ncRNA	0.000801252459502227	3.92070774290535
LINC00567	13	long intergenic non-protein coding RNA 567	ncRNA	0.000242681616971602	3.9219059113804
ILF2	1	interleukin enhancer binding factor 2	protein-coding	1.43282624685168E-06	3.92339468038227
ZNFX1	20	zinc finger NFX1-type containing 1	protein-coding	0.000161349304760983	3.936183
BIRC8	19	baculoviral IAP repeat containing 8	pseudo	0.00108929389379679	3.93634808506616
LOC105376101	9	uncharacterized LOC105376101	ncRNA	0.00328112695478796	3.94316507379768
DNAH17	17	dynein axonemal heavy chain 17	protein-coding	3.73836674741039E-08	3.944479
MRPL38	17	mitochondrial ribosomal protein L38	protein-coding	0.00079074467528106	3.946212
NDUFS7	19	NADH:ubiquinone oxidoreductase core subunit S7	protein-coding	0.000216567911926121	3.94730033393829
LOC101927814	16	uncharacterized LOC101927814	ncRNA	0.000587029740522065	3.94880582364247
C8orf44	8	chromosome 8 open reading frame 44	ncRNA	0.000900613736490573	3.951422
ANKRD45	1	ankyrin repeat domain 45	protein-coding	0.00597509777511836	3.95673652194065
LYRM7	5	LYR motif containing 7	protein-coding	0.0000981713990034238	3.958379
CCDC65	12	coiled-coil domain containing 65	protein-coding	0.00462404370721156	3.958942
NAA80	3	N(alpha)-acetyltransferase 80, NatH catalytic subunit	protein-coding	0.0000147241453128306	3.96371763603106
TNP1	2	transition protein 1	protein-coding	0.0000373369965684011	3.963792
C18orf61	18	uncharacterized LOC497259	ncRNA	0.00463409205346288	3.96621768657276
CUTALP	9	cutA divalent cation tolerance homolog-like, pseudogene	pseudo	0.00181157636013767	3.96836592042244
LOC100499194	2	uncharacterized LOC100499194	ncRNA	0.000203146488229916	3.9684029247192
MPI	15	mannose phosphate isomerase	protein-coding	3.27991928719205E-06	3.96985292382221
TCTN2	12	tectonic family member 2	protein-coding	0.00071475916348285	3.971049
PPP1R32	11	protein phosphatase 1 regulatory subunit 32	protein-coding	0.000735852408942552	3.9751149573153
MAJIN	11	membrane anchored junction protein	protein-coding	0.0000159785741905832	3.9785389594666
TM9SF3	10	transmembrane 9 superfamily member 3	protein-coding	0.0000518926365726612	3.985153
CCDC87	11	coiled-coil domain containing 87	protein-coding	0.00671971792633132	3.988033
VPS13A-AS1	9	VPS13A antisense RNA 1	ncRNA	0.00187465796426119	3.99048065148433
POLR2D	2	RNA polymerase II subunit D	protein-coding	0.0000138871746226055	3.991147
SIRPD	20	signal regulatory protein delta	protein-coding	0.0134763176332836	3.99121095649018
CTSL	9	cathepsin L	protein-coding	0.0000497476729791643	3.99352070192107
ARL6IP1	16	ADP ribosylation factor like GTPase 6 interacting protein 1	protein-coding	5.28842805443772E-08	4.0013728604831
HSF1	8	heat shock transcription factor 1	protein-coding	0.0000486488289765062	4.00317347191283
BABAM1	19	BRISC and BRCA1 A complex member 1	protein-coding	0.000132203640370052	4.00334001769573
NDUFV1	11	NADH:ubiquinone oxidoreductase core subunit V1	protein-coding	6.88945266887354E-06	4.00435626580783
LINC01718	20	long intergenic non-protein coding RNA 1718	ncRNA	0.000255968181343844	4.01200939602161
NBPF3	1	NBPF member 3	protein-coding	0.00224245130450983	4.013166
EIF5AL1	10	eukaryotic translation initiation factor 5A like 1	protein-coding	0.000352680378652759	4.01880968987797
ATP2B4	1	ATPase plasma membrane Ca2+ transporting 4	protein-coding	0.0001107352301419	4.0233258127579
SNRNP70	19	small nuclear ribonucleoprotein U1 subunit 70	protein-coding	0.000351653495280394	4.027964
SORL1	11	sortilin related receptor 1	protein-coding	2.40427469303871E-06	4.030378
SSNA1	9	SS nuclear autoantigen 1	protein-coding	0.00135040883616468	4.031813
SHCBP1	16	SHC binding and spindle associated 1	protein-coding	0.000292568640168753	4.03508
CATSPER1	11	cation channel sperm associated 1	protein-coding	0.00673376832402187	4.03597982087205
NEK4	3	NIMA related kinase 4	protein-coding	5.47200183039945E-07	4.041964
DNAH8	6	dynein axonemal heavy chain 8	protein-coding	0.000709787919109921	4.04209467981499
CTNNAL1	9	catenin alpha like 1	protein-coding	0.000140365710340278	4.043845
EFCAB2	1	EF-hand calcium binding domain 2	protein-coding	0.0000489865603435483	4.064256
PTP4A3	8	protein tyrosine phosphatase 4A3	protein-coding	0.000335142039717662	4.07456390079905
[truncated: 695 more rows]

## Sheet: A_Comp "S" vs T-
Symbol	chromosome	description	type_of_gene	p_Comp "S" vs T-	fc_Comp "S" vs T-
SNORD13P1	22	small nucleolar RNA, C/D box 13 pseudogene 1	pseudo	3.08646106047645E-06	17.62933
LINC02116	5	long intergenic non-protein coding RNA 2116	ncRNA	0.000154058613747798	12.0398593473652
FAM197Y9	Y	family with sequence similarity 197 Y-linked member 9	ncRNA	0.000708823435229169	10.8330661039086
MIR4324	19	microRNA 4324	ncRNA	0.0000378118407702708	10.6148131783299
H3-4	1	H3,4 histone	protein-coding	0.00266091389740722	9.102746
FBXO47	17	F-box protein 47	protein-coding	0.00285183165833569	8.32678065584798
LINC02460	12	long intergenic non-protein coding RNA 2460	ncRNA	0.0000409562028152912	7.5327166194932
HESX1	3	HESX homeobox 1	protein-coding	0.0000682464512654022	7.337432
UBR5-AS1	8	UBR5 antisense RNA 1	ncRNA	0.0000890947771429115	7.1719827172258
HOTAIR	12	HOX transcript antisense RNA	ncRNA	2.12197132907785E-06	5.45569796249987
GEMIN8P4	1	gem nuclear organelle associated protein 8 pseudogene 4	pseudo	0.0000044146060050271	5.31146504800276
HOXC5	12	homeobox C5	protein-coding	0.000110061226594511	5.0679682271409
RAD51AP2	2	RAD51 associated protein 2	protein-coding	0.00752257378930433	5.058211
HLA-B	6	major histocompatibility complex, class I, B	protein-coding	0.0028155982264249	5.01702488433509
RAB41	X	RAB41, member RAS oncogene family	protein-coding	0.00131611895646877	4.82643960275096
OTUD6A	X	OTU deubiquitinase 6A	protein-coding	0.000424081501150662	4.77687340272645
TNFAIP8L3	15	TNF alpha induced protein 8 like 3	protein-coding	1.73497872112712E-06	4.66318015555963
LOC105375605	7	uncharacterized LOC105375605	ncRNA	0.0000490530211925921	4.57995923759811
LOC100499489	10	uncharacterized LOC100499489	ncRNA	0.0000145755819083307	4.56735095275231
OR3A2	17	olfactory receptor family 3 subfamily A member 2	protein-coding	0.00293168726336367	4.55978498621631
SPO11	20	SPO11 initiator of meiotic double stranded breaks	protein-coding	0.0018112951570851	4.52277642864486
USP6	17	ubiquitin specific peptidase 6	protein-coding	0.00324202432456424	4.428922
PRSS41	16	serine protease 41	protein-coding	0.00273813568733119	4.31838782566746
PRSS38	1	serine protease 38	protein-coding	0.00692001072056933	4.24745024974007
LOC105372210	18	uncharacterized LOC105372210	ncRNA	0.000566851227765169	4.20163253677076
LOC101927437	13	uncharacterized LOC101927437	ncRNA	0.0000153535626808441	4.18485845120179
C18orf63	18	chromosome 18 open reading frame 63	protein-coding	0.00138854532922015	4.166402
SCG3	15	secretogranin III	protein-coding	0.00124241095853886	4.00702552030256
LINC00567	13	long intergenic non-protein coding RNA 567	ncRNA	0.000216683367558164	3.98916782490362
NIPBL-DT	5	NIPBL divergent transcript	ncRNA	0.000569518632983877	3.953557
ATP6AP1	X	ATPase H+ transporting accessory protein 1	protein-coding	0.0000423414044943372	3.920196
PAGE4	X	PAGE family member 4	protein-coding	0.0136245042242822	3.904007
MALINC1	5	mitosis associated long intergenic non-coding RNA 1	ncRNA	0.000470038131167371	3.82266380617832
LINC01120	2	long intergenic non-protein coding RNA 1120	ncRNA	0.00659113542470215	3.81731933629058
PRDM7	16	PR/SET domain 7	protein-coding	4.27463456174529E-06	3.74179157383742
MAGEA10	X	MAGE family member A10	protein-coding	0.00491306256275861	3.69203587615539
ARHGAP5-AS1	14	ARHGAP5 antisense RNA 1 (head to head)	ncRNA	0.0000397564692623382	3.674837
SFR1	10	SWI5 dependent homologous recombination repair protein 1	protein-coding	0.00165097588385574	3.56497584629062
SLC9A5	16	solute carrier family 9 member A5	protein-coding	0.00632060682184765	3.513975
MFN1	3	mitofusin 1	protein-coding	0.00534644949984117	3.470692
IL13RA2	X	interleukin 13 receptor subunit alpha 2	protein-coding	0.000284174331508649	3.46938293433267
PAXBP1-AS1	21	PAXBP1 antisense RNA 1	ncRNA	0.000905744563478636	3.39188305833919
LOC105374419	4	uncharacterized LOC105374419	ncRNA	0.00928619530221909	3.32407838322253
HOXC9	12	homeobox C9	protein-coding	0.000720338601276826	3.30451735809017
NCKAP1L	12	NCK associated protein 1 like	protein-coding	0.00848745640862443	3.24008456549333
TMEM115	3	transmembrane protein 115	protein-coding	0.000252757264410975	3.22315394647844
MED20	6	mediator complex subunit 20	protein-coding	0.000596417149866766	3.222037
MLH3	14	mutL homolog 3	protein-coding	0.0000792570534791341	3.20233244875327
PCGF6	10	polycomb group ring finger 6	protein-coding	0.0065985891572226	3.153998
MCMDC2	8	minichromosome maintenance domain containing 2	protein-coding	0.00143613244938586	3.14086518034328
SSX8P	X	SSX family member 8, pseudogene	pseudo	0.00337904630311895	3.13540277268387
RNF212B	14	ring finger protein 212B	protein-coding	0.000102800314509664	3.12463988128056
COL17A1	10	collagen type XVII alpha 1 chain	protein-coding	0.00275696991802048	3.09727344488889
CACNA1C-AS4	12	CACNA1C antisense RNA 4	ncRNA	0.00280177846711248	3.07574745367433
GDPD4	11	glycerophosphodiester phosphodiesterase domain containing 4	protein-coding	0.00114878398525674	3.04825273344239
HLA-A	6	major histocompatibility complex, class I, A	protein-coding	0.00467805790729599	3.01688976111808
LOC112267937	5	uncharacterized LOC112267937	ncRNA	0.00279613208001001	2.99967529377619
RAD21L1	20	RAD21 cohesin complex component like 1	protein-coding	0.000391474798849205	2.998041
LINC01606	8	long intergenic non-protein coding RNA 1606	ncRNA	0.0104318074930137	2.98859667093607
PARP12	7	poly(ADP-ribose) polymerase family member 12	protein-coding	0.0175860605553907	2.978633
ATP6AP2	X	ATPase H+ transporting accessory protein 2	protein-coding	0.00718410418312948	2.97768993592649
MAGEC1	X	MAGE family member C1	protein-coding	0.00208656927662736	2.94962
LOC105373133	X	uncharacterized LOC105373133	protein-coding	0.00488406004062119	2.94426590772977
CCDC172	10	coiled-coil domain containing 172	protein-coding	0.00621376506765732	2.92692906223915
STXBP1	9	syntaxin binding protein 1	protein-coding	0.00628563959684429	2.924407
PRDM9	5	PR/SET domain 9	protein-coding	0.00710541321203713	2.910137
WHAMM	15	WASP homolog associated with actin, golgi membranes and microtubules	protein-coding	0.0184722539954443	2.90881321137464
SLC9A3-AS1	5	SLC9A3 antisense RNA 1	ncRNA	0.0143746586441676	2.89406647305797
HLA-H	6	major histocompatibility complex, class I, H (pseudogene)	pseudo	0.00755685084385767	2.8880018182688
P3H1	1	prolyl 3-hydroxylase 1	protein-coding	0.000489907027155721	2.874111
H2BW1	X	H2B,W histone 1	protein-coding	0.0012913098023844	2.87260881830107
INO80E	16	INO80 complex subunit E	protein-coding	0.00100126103894218	2.85601339981476
BCAP31	X	B cell receptor associated protein 31	protein-coding	0.00154703105894578	2.83381309573436
TEX13D	X	TEX13 family member D	protein-coding	0.000245989857877368	2.78180054005744
SNRK-AS1	3	SNRK antisense RNA 1	ncRNA	0.00499784149827592	2.77751279144969
ZNF699	19	zinc finger protein 699	protein-coding	0.000373342168894086	2.7730026127955
CCNB3	X	cyclin B3	protein-coding	0.00868603442174438	2.738689
GDF9	5	growth differentiation factor 9	protein-coding	0.000710999984432871	2.73266389183781
LINC01838	19	long intergenic non-protein coding RNA 1838	ncRNA	0.0138484659369046	2.71470368121401
MEIOB	16	meiosis specific with OB-fold	protein-coding	0.00793694937028332	2.71381772063029
PRAP1	10	proline rich acidic protein 1	protein-coding	0.000195115066246707	2.66840804684292
HOXB-AS1	17	HOXB cluster antisense RNA 1	ncRNA	0.0192494884977938	2.66771726774487
RAD9B	12	RAD9 checkpoint clamp component B	protein-coding	0.0189777913235693	2.65263066386758
EID1	15	EP300 interacting inhibitor of differentiation 1	protein-coding	0.0037185031989199	2.63371869980748
HDAC6	X	histone deacetylase 6	protein-coding	0.00130031182509373	2.62116380716639
INTS6-AS1	13	INTS6 antisense RNA 1	ncRNA	0.00671586416006538	2.61697111949118
C10orf67	10	chromosome 10 open reading frame 67	protein-coding	0.00238133174396761	2.61369285036395
NCAPG	4	non-SMC condensin I complex subunit G	protein-coding	0.0187576198823266	2.606718
INCA1	17	inhibitor of CDK, cyclin A1 interacting protein 1	protein-coding	0.00921553536227526	2.59223400495222
RPSAP69	3	ribosomal protein SA pseudogene 69	pseudo	0.000106804740541463	2.58472180547308
GRIK5	19	glutamate ionotropic receptor kainate type subunit 5	protein-coding	0.00712886417964896	2.57945101852935
LOC101060553	13	uncharacterized LOC101060553	ncRNA	0.00521468803931808	2.57521387765942
LOC102724397	18	uncharacterized LOC102724397	ncRNA	0.00527592144990355	2.56909098042676
SRGAP2	1	SLIT-ROBO Rho GTPase activating protein 2	protein-coding	0.000697635958456082	2.54215916232309
PIP5K1P1	6	phosphatidylinositol-4-phosphate 5-kinase type 1 pseudogene 1	pseudo	0.00380942119909203	2.54053216618194
LUC7L2	7	LUC7 like 2, pre-mRNA splicing factor	protein-coding	0.00429618871951061	2.529428
C14orf39	14	chromosome 14 open reading frame 39	protein-coding	0.0000908370604619109	2.52446818352106
C19orf57	19	chromosome 19 open reading frame 57	protein-coding	0.000305531896740915	2.523058
SYNGR4	19	synaptogyrin 4	protein-coding	0.00759719033908998	2.51413974034071
LOC283856	16	uncharacterized LOC283856	ncRNA	0.000869271889738907	2.50636306421616
RUNDC3B	7	RUN domain containing 3B	protein-coding	0.00313435772505213	2.50050351786952
PHF6	X	PHD finger protein 6	protein-coding	0.00891111002789737	2.485468
ZCWPW1	7	zinc finger CW-type and PWWP domain containing 1	protein-coding	0.00183641461728965	2.484388
LOC101928504	14	uncharacterized LOC101928504	ncRNA	0.000166854056896508	2.48379923777647
LOC106699570	16	uncharacterized LOC106699570	ncRNA	0.000436023144326912	2.47837316771274
TNKS2-AS1	10	TNKS2 antisense RNA 1 (head to head)	ncRNA	0.00116974560591963	2.46728844223677
SCML1	X	Scm polycomb group protein like 1	protein-coding	0.00418955837709765	2.434679
SDAD1P1	8	SDA1 domain containing 1 pseudogene 1	pseudo	0.0113146286289848	2.42167214023141
FAM193B	5	family with sequence similarity 193 member B	protein-coding	0.000599877781167189	2.414031
SNX16	8	sorting nexin 16	protein-coding	0.000593710432147397	2.376436
UBE2A	X	ubiquitin conjugating enzyme E2 A	protein-coding	0.00138223262741132	2.374638
ELOVL4	6	ELOVL fatty acid elongase 4	protein-coding	0.00222507401962987	2.358923
GABARAPL2	16	GABA type A receptor associated protein like 2	protein-coding	0.000152105183397206	2.35279653873777
EXT2	11	exostosin glycosyltransferase 2	protein-coding	0.011037067378011	2.35253076728371
STRIP2	7	striatin interacting protein 2	protein-coding	0.00493611162901943	2.350392
ERP44	9	endoplasmic reticulum protein 44	protein-coding	0.00731692687439868	2.33896760417622
PDP2	16	pyruvate dehyrogenase phosphatase catalytic subunit 2	protein-coding	0.00318016530885293	2.338881
MAJIN	11	membrane anchored junction protein	protein-coding	0.00145566489105307	2.33779747292523
MAGEB3	X	MAGE family member B3	protein-coding	0.00290108832095713	2.33278921595563
ZSCAN25	7	zinc finger and SCAN domain containing 25	protein-coding	0.000285713529136675	2.32737261567982
MSL1	17	MSL complex subunit 1	protein-coding	0.00244111394328858	2.31806111150908
SYCP1	1	synaptonemal complex protein 1	protein-coding	0.000348807257756665	2.296905
PDHA1	X	pyruvate dehydrogenase E1 alpha 1 subunit	protein-coding	0.0133297338197077	2.294894
TACSTD2	1	tumor associated calcium signal transducer 2	protein-coding	0.0134826124346792	2.29238584969161
MAPK7	17	mitogen-activated protein kinase 7	protein-coding	0.000416509650857311	2.289416
AP1S2	X	adaptor related protein complex 1 subunit sigma 2	protein-coding	0.00350054756069193	2.288623
LOC644669	18	ankyrin repeat domain 30B pseudogene	pseudo	0.00368757262392789	2.284221
HLA-C	6	major histocompatibility complex, class I, C	protein-coding	0.0101532763324477	2.27797986528053
CENPN	16	centromere protein N	protein-coding	0.000671249250591113	2.264859
PTPA	9	protein phosphatase 2 phosphatase activator	protein-coding	0.00506528562044906	2.260841
PDE4DIP	1	phosphodiesterase 4D interacting protein	protein-coding	0.0124507863048065	2.248556
KCNA3	1	potassium voltage-gated channel subfamily A member 3	protein-coding	0.00187006122410607	2.24659358546727
HAS3	16	hyaluronan synthase 3	protein-coding	0.0000194001956535977	2.24617956486777
CCDC93	2	coiled-coil domain containing 93	protein-coding	0.00766394329666327	2.245509
STAG3	7	stromal antigen 3	protein-coding	0.0178660871874907	2.23923945461271
LOC102723961	17	uncharacterized LOC102723961	ncRNA	0.00160507339792749	2.23789636732035
LOC100506207	6	uncharacterized LOC100506207	ncRNA	0.00336855487028668	2.23497067777454
LINC01560	X	long intergenic non-protein coding RNA 1560	ncRNA	0.00281049083202593	2.23063117525574
SUSD2	22	sushi domain containing 2	protein-coding	0.0000231492673973653	2.224149
CASTOR3	7	CASTOR family member 3	protein-coding	0.00130562755494829	2.22151150055624
DVL1	1	dishevelled segment polarity protein 1	protein-coding	0.0000329447762590667	2.20253434541874
CTAGE1	18	cutaneous T cell lymphoma-associated antigen 1	protein-coding	0.00203480194556954	2.198113
HMG20A	15	high mobility group 20A	protein-coding	0.0139446634147746	2.18754311945244
CHST14	15	carbohydrate sulfotransferase 14	protein-coding	0.00229452059679922	2.18629197302955
SBSN	19	suprabasin	protein-coding	0.0126052913570557	2.16986261485687
PRAF2	X	PRA1 domain family member 2	protein-coding	0.0051131702179159	2.15980701895778
HORMAD2	22	HORMA domain containing 2	protein-coding	0.00847418769589659	2.15127317933803
TSC22D3	X	TSC22 domain family member 3	protein-coding	0.0017855345403045	2.13755565805927
KIF1A	2	kinesin family member 1A	protein-coding	0.00160705293846559	2.137287
C1R	12	complement C1r	protein-coding	0.00552885854477402	2.136522
FANCE	6	FA complementation group E	protein-coding	0.00455357203616993	2.13473404447712
ETFA	15	electron transfer flavoprotein subunit alpha	protein-coding	0.0163435003538114	2.13107633591747
RC3H1	1	ring finger and CCCH-type domains 1	protein-coding	0.00789960770271519	2.12561882265691
LY6K	8	lymphocyte antigen 6 family member K	protein-coding	0.0110912949695902	2.125153
DBF4B	17	DBF4 zinc finger B	protein-coding	0.0134065834935721	2.1247
CLASRP	19	CLK4 associating serine/arginine rich protein	protein-coding	0.00257375160092032	2.12169075298599
NEIL3	4	nei like DNA glycosylase 3	protein-coding	0.0122096443881441	2.119061
SLC5A1	22	solute carrier family 5 member 1	protein-coding	0.000453723832418172	2.113642
GDF7	2	growth differentiation factor 7	protein-coding	0.0000139993887246573	2.1100131248126
LCE2A	1	late cornified envelope 2A	protein-coding	0.00720928497515015	2.10937990853028
BUB1B	15	BUB1 mitotic checkpoint serine/threonine kinase B	protein-coding	0.00344273447858449	2.101918
CCNDBP1	15	cyclin D1 binding protein 1	protein-coding	0.0181245246226241	2.10179239530884
PAX6	11	paired box 6	protein-coding	0.000260666002174263	2.09982254884827
MED14	X	mediator complex subunit 14	protein-coding	0.00646059317993668	2.094753
GPCPD1	20	glycerophosphocholine phosphodiesterase 1	protein-coding	0.00412173304732975	2.092564
HLA-E	6	major histocompatibility complex, class I, E	protein-coding	0.0112317186092576	2.0799053699264
C1orf131	1	chromosome 1 open reading frame 131	protein-coding	0.0156780566570587	2.07181786323597
H2BC15	6	H2B clustered histone 15	protein-coding	0.00692564759758933	2.059614
MDC1	6	mediator of DNA damage checkpoint 1	protein-coding	0.00737554952499044	2.059254
TTC28-AS1	22	TTC28 antisense RNA 1	ncRNA	0.014636004235601	2.04995993516031
PPIP5K2	5	diphosphoinositol pentakisphosphate kinase 2	protein-coding	0.0198809194700406	2.04448530061797
UGT1A1	2	UDP glucuronosyltransferase family 1 member A1	protein-coding	0.00118367435380153	2.034124
TRERF1	6	transcriptional regulating factor 1	protein-coding	0.000387527739842842	2.021474
ACSS2	20	acyl-CoA synthetase short chain family member 2	protein-coding	0.00235708850338308	2.020342
CENPBD1P1	19	CENPB DNA-binding domains containing 1 pseudogene 1	pseudo	0.00114536882468732	2.015981
ZGRF1	4	zinc finger GRF-type containing 1	protein-coding	0.0040859790339218	2.012041
VPS35L	16	VPS35 endosomal protein sorting factor like	protein-coding	0.0171998187045841	-2.002721
TEX2	17	testis expressed 2	protein-coding	0.00930733903796864	-2.004063
TBPL1	6	TATA-box binding protein like 1	protein-coding	0.00102962086864193	-2.011784
TMEM123	11	transmembrane protein 123	protein-coding	0.00762829734580537	-2.01184668084584
SPATA31C1	9	SPATA31 subfamily C member 1	protein-coding	0.0162829744059204	-2.01404015503467
MIR571	4	microRNA 571	ncRNA	0.0134519343108859	-2.014233
UBTD2	5	ubiquitin domain containing 2	protein-coding	0.01236496680935	-2.014711
DDX25	11	DEAD-box helicase 25	protein-coding	0.00881455044454424	-2.01483650871149
PRKAA1	5	protein kinase AMP-activated catalytic subunit alpha 1	protein-coding	0.0039121513752579	-2.016457
C12orf10	12	chromosome 12 open reading frame 10	protein-coding	0.0110669094815243	-2.020882
S1PR2	19	sphingosine-1-phosphate receptor 2	protein-coding	0.00688147143653098	-2.022736
NLRP4	19	NLR family pyrin domain containing 4	protein-coding	0.00810352713865627	-2.02330546943044
TFDP2	3	transcription factor Dp-2	protein-coding	0.0157273976918599	-2.023685
C8orf48	8	chromosome 8 open reading frame 48	protein-coding	0.010206562752249	-2.02590448383049
BAZ2B	2	bromodomain adjacent to zinc finger domain 2B	protein-coding	0.00148807092390231	-2.032941388118
VWA3B	2	von Willebrand factor A domain containing 3B	protein-coding	0.013787538823049	-2.03308857143127
GTPBP8	3	GTP binding protein 8 (putative)	protein-coding	0.00676966454577581	-2.03629001968868
DZIP1	13	DAZ interacting zinc finger protein 1	protein-coding	0.0100499633834749	-2.03664027558328
YBX2	17	Y-box binding protein 2	protein-coding	0.00112201935659119	-2.03808610408094
RIBC2	22	RIB43A domain with coiled-coils 2	protein-coding	0.0185849314753388	-2.03968077812533
SPATA8-AS1	15	SPATA8 antisense RNA 1 (head to head)	ncRNA	0.0177770352735608	-2.04132537342412
PHLPP1	18	PH domain and leucine rich repeat protein phosphatase 1	protein-coding	0.00940074517922713	-2.04530268949638
POP5	12	POP5 homolog, ribonuclease P/MRP subunit	protein-coding	0.00328677599222664	-2.045754
AFF1	4	AF4/FMR2 family member 1	protein-coding	0.012921394580936	-2.04623128584152
PSMC1P11	6	proteasome 26S subunit, ATPase 1 pseudogene 11	pseudo	0.0114651969890748	-2.04954539370548
LYPD6B	2	LY6/PLAUR domain containing 6B	protein-coding	0.011968260940025	-2.05414744058939
MAP6	11	microtubule associated protein 6	protein-coding	0.0121307383654028	-2.05586350238966
GSTO2	10	glutathione S-transferase omega 2	protein-coding	0.00895469095215453	-2.06218046054427
FAM135B	8	family with sequence similarity 135 member B	protein-coding	0.00279331197703186	-2.06307957491584
LOC105375936	8	uncharacterized LOC105375936	ncRNA	0.00632933911704587	-2.06579801293414
MRVI1-AS1	11	MRVI1 antisense RNA 1	ncRNA	0.0115130321789629	-2.06876186343755
MFF	2	mitochondrial fission factor	protein-coding	0.000727807592700404	-2.069686
LINC01589	22	long intergenic non-protein coding RNA 1589	ncRNA	0.0164659357372651	-2.07615372970122
ZMYM3	X	zinc finger MYM-type containing 3	protein-coding	0.00111202680941436	-2.076342
EIF3F	11	eukaryotic translation initiation factor 3 subunit F	protein-coding	0.000494699117968349	-2.080831
LOC105378887	1	uncharacterized LOC105378887	ncRNA	0.0106429219671283	-2.08218605136784
GCH1	14	GTP cyclohydrolase 1	protein-coding	0.0171417035104954	-2.08592627692466
RFC1	4	replication factor C subunit 1	protein-coding	0.00104319806276105	-2.087045
C12orf42	12	chromosome 12 open reading frame 42	protein-coding	0.000323832080966927	-2.08749127593733
RPL23AP53	8	ribosomal protein L23a pseudogene 53	pseudo	0.0176518167327147	-2.091662
MNS1	15	meiosis specific nuclear structural 1	protein-coding	0.00248662014463308	-2.092432
EFCAB14-AS1	1	EFCAB14 antisense RNA 1	ncRNA	0.0130802000944151	-2.09290184175715
SMIM6	17	small integral membrane protein 6	protein-coding	0.0091375359800142	-2.09478601824923
DNAH10	12	dynein axonemal heavy chain 10	protein-coding	0.000615239634591911	-2.09699923721896
LOC100507336	6	uncharacterized LOC100507336	ncRNA	0.00360542204246321	-2.09789586891947
GTF3A	13	general transcription factor IIIA	protein-coding	0.0197905954822049	-2.10010317865231
PIP5K1B	9	phosphatidylinositol-4-phosphate 5-kinase type 1 beta	protein-coding	0.0106645589984841	-2.10038
C3orf67	3	chromosome 3 open reading frame 67	protein-coding	0.00177403535621207	-2.10300903290165
LINC01797	2	long intergenic non-protein coding RNA 1797	ncRNA	0.00846511252854874	-2.10738505311978
IPO8	12	importin 8	protein-coding	0.00721236698010281	-2.10739794635928
COIL	17	coilin	protein-coding	0.0189862701571198	-2.109601
LOC105374699	5	uncharacterized LOC105374699	ncRNA	0.0165882881866068	-2.11061957296089
MIR3943	7	microRNA 3943	ncRNA	0.00637023200917993	-2.11637369657688
TXNDC15	5	thioredoxin domain containing 15	protein-coding	0.00734592855916556	-2.120832
CYB5D2	17	cytochrome b5 domain containing 2	protein-coding	0.000820842014140875	-2.12585462635987
LOC107984630	14	uncharacterized LOC107984630	ncRNA	0.00910863312883039	-2.12687032108196
ISM1-AS1	20	ISM1 antisense RNA 1	ncRNA	0.0185235247008399	-2.12856004366496
RAB12	18	RAB12, member RAS oncogene family	protein-coding	0.00662271458703921	-2.13075737348988
ZC2HC1C	14	zinc finger C2HC-type containing 1C	protein-coding	0.0173540409065089	-2.13152
OPTN	10	optineurin	protein-coding	0.00223037007986391	-2.13315511465109
SKAP2	7	src kinase associated phosphoprotein 2	protein-coding	0.0191188906013478	-2.134765
CAST	5	calpastatin	protein-coding	0.0011864991414236	-2.135077
UQCRC2	16	ubiquinol-cytochrome c reductase core protein 2	protein-coding	0.0000751808308379183	-2.135557
SYCP2L	6	synaptonemal complex protein 2 like	protein-coding	0.0149928355535977	-2.1357317835443
LINC01849	2	long intergenic non-protein coding RNA 1849	ncRNA	0.00679033231116926	-2.13609954490006
NEFL	8	neurofilament light	protein-coding	0.0110146597625114	-2.13640279041339
GNG2	14	G protein subunit gamma 2	protein-coding	0.00705518653705014	-2.141427
CENPQ	6	centromere protein Q	protein-coding	0.00759658811174019	-2.142777
ELAVL2	9	ELAV like RNA binding protein 2	protein-coding	0.0103452807625199	-2.14583500667536
PDCL2	4	phosducin like 2	protein-coding	0.011922588055655	-2.14690723487476
CDH2	18	cadherin 2	protein-coding	0.0142036863806727	-2.15182227458741
C9orf24	9	chromosome 9 open reading frame 24	protein-coding	0.000322640962048373	-2.154345
SORL1	11	sortilin related receptor 1	protein-coding	0.000887721573041101	-2.156823
PASD1	X	PAS domain containing repressor 1	protein-coding	0.0125506353049501	-2.16641606429158
ALDH1A1	9	aldehyde dehydrogenase 1 family member A1	protein-coding	0.000152966734443434	-2.16723354287208
PACRG	6	parkin coregulated	protein-coding	0.013681976154279	-2.17035943653864
TLE3	15	TLE family member 3, transcriptional corepressor	protein-coding	0.00782603185769744	-2.170406
BCAS2	1	BCAS2 pre-mRNA processing factor	protein-coding	0.00124177889632511	-2.17504981582598
RPP38	10	ribonuclease P/MRP subunit p38	protein-coding	0.00410521251500149	-2.17739321333916
C5orf22	5	chromosome 5 open reading frame 22	protein-coding	0.0110506973741827	-2.181865
PRSS37	7	serine protease 37	protein-coding	0.000952698082253609	-2.18273704575364
LINC00616	4	long intergenic non-protein coding RNA 616	ncRNA	0.0161607825453089	-2.186898
ATP1B2	17	ATPase Na+/K+ transporting subunit beta 2	protein-coding	0.00928854561438395	-2.18715082990849
SPATA48	7	spermatogenesis associated 48	protein-coding	0.0195559536900667	-2.18883437522194
CCDC183	9	coiled-coil domain containing 183	protein-coding	0.00847780506332418	-2.192582
SLC25A51P4	11	SLC25A51 pseudogene 4	pseudo	0.00739909201341307	-2.19582334756423
SOX30	5	SRY-box transcription factor 30	protein-coding	0.000367294292992805	-2.19704568751512
POTEA	8	POTE ankyrin domain family member A	protein-coding	0.0169729822493732	-2.20112865527017
MARCKSL1	1	MARCKS like 1	protein-coding	0.0173498833621646	-2.201942
CCDC112	5	coiled-coil domain containing 112	protein-coding	0.00180341618465294	-2.20250376819142
USP51	X	ubiquitin specific peptidase 51	protein-coding	0.000106572739566077	-2.20377818719011
SWT1	1	SWT1 RNA endoribonuclease homolog	protein-coding	0.00156783962187433	-2.204181
LINC02424	12	long intergenic non-protein coding RNA 2424	ncRNA	0.00971597937710189	-2.20467207086073
TBL1XR1	3	TBL1X receptor 1	protein-coding	0.00762669635039948	-2.205406
NBPF18P	1	NBPF member 18, pseudogene	pseudo	0.00157095689944549	-2.21052949175473
GOLIM4	3	golgi integral membrane protein 4	protein-coding	0.00502111297612577	-2.21537393193643
NMT1	17	N-myristoyltransferase 1	protein-coding	0.00242751987342706	-2.21760198639904
GYG1	3	glycogenin 1	protein-coding	0.000785889771481901	-2.21970635910744
PARP11-AS1	12	PARP11 antisense RNA 1	ncRNA	0.00317499311146396	-2.21971772026054
PARD3	10	par-3 family cell polarity regulator	protein-coding	0.00122129628809326	-2.220704
PDILT	16	protein disulfide isomerase like, testis expressed	protein-coding	0.00105933836171218	-2.22139879209951
ZNF148	3	zinc finger protein 148	protein-coding	0.00302487712658994	-2.223213
AK6	5	adenylate kinase 6	protein-coding	0.000912782653505626	-2.22399113471859
RPL29P7	1	ribosomal protein L29 pseudogene 7	pseudo	0.00825038395414335	-2.22642357927604
LOC102724929	9	uncharacterized LOC102724929	ncRNA	0.0037233855820627	-2.2293467035276
LRFN2	6	leucine rich repeat and fibronectin type III domain containing 2	protein-coding	0.000451440539105376	-2.235759
UBQLNL	11	ubiquilin like	protein-coding	0.0127725178505021	-2.236280515824
MAP1S	19	microtubule associated protein 1S	protein-coding	0.00291792554729609	-2.242958
ADAM21	14	ADAM metallopeptidase domain 21	protein-coding	0.00640517277189002	-2.244232
CCDC163	1	coiled-coil domain containing 163	protein-coding	0.0199138759262382	-2.24452072925336
ACTR2	2	actin related protein 2	protein-coding	0.0137915421188	-2.24518267515629
LINC02842	8	long intergenic non-protein coding RNA 2842	ncRNA	0.00799140272084435	-2.24531012751739
KIAA1324L	7	KIAA1324 like	protein-coding	0.000512459910886816	-2.24695435782951
LINC02498	4	long intergenic non-protein coding RNA 2498	ncRNA	0.00237716532312525	-2.24825851518591
SEMA4D	9	semaphorin 4D	protein-coding	0.00215568229537097	-2.25142247594472
CACNA2D2	3	calcium voltage-gated channel auxiliary subunit alpha2delta 2	protein-coding	0.0170748077066707	-2.25345
METAP1	4	methionyl aminopeptidase 1	protein-coding	0.0130951415377389	-2.25820822490134
SPPL2C	17	signal peptide peptidase like 2C	protein-coding	0.00983221334627339	-2.25964325143734
AXDND1	1	axonemal dynein light chain domain containing 1	protein-coding	0.000730929098188486	-2.26083626583096
LINC01685	1	long intergenic non-protein coding RNA 1685	ncRNA	0.000415658354132704	-2.2611674043747
SUFU	10	SUFU negative regulator of hedgehog signaling	protein-coding	0.00795391199513448	-2.262696
KLC4	6	kinesin light chain 4	protein-coding	0.00318808457146947	-2.26466
RABIF	1	RAB interacting factor	protein-coding	0.00197109792970932	-2.265363
GTF2B	1	general transcription factor IIB	protein-coding	0.00120162684848529	-2.26556783031312
LGALS8	1	galectin 8	protein-coding	0.0120299648947947	-2.26556820201526
LOC105374275	3	uncharacterized LOC105374275	ncRNA	0.0160908009893699	-2.26655444885262
CPA5	7	carboxypeptidase A5	protein-coding	0.00139860739306321	-2.266898
MCUR1	6	mitochondrial calcium uniporter regulator 1	protein-coding	0.00531789658495002	-2.268725
TBATA	10	thymus, brain and testes associated	protein-coding	0.00354744820322078	-2.27289400596986
LOC102723364	3	uncharacterized LOC102723364	ncRNA	0.00105143675391736	-2.27524686427023
SERP2	13	stress associated endoplasmic reticulum protein family member 2	protein-coding	0.0108843403027991	-2.27695981704409
CLTCL1	22	clathrin heavy chain like 1	protein-coding	0.0122892675730237	-2.286354
LINC02432	4	long intergenic non-protein coding RNA 2432	ncRNA	0.0197762236153513	-2.28781964679417
ZBTB14	18	zinc finger and BTB domain containing 14	protein-coding	0.00221970772332945	-2.288059
CERS6	2	ceramide synthase 6	protein-coding	0.0140735882729295	-2.29304972457541
ACSL6	5	acyl-CoA synthetase long chain family member 6	protein-coding	0.00699037748160658	-2.29651395312617
CCDC103	17	coiled-coil domain containing 103	protein-coding	0.0127951362075611	-2.29709490619781
ADGRE5	19	adhesion G protein-coupled receptor E5	protein-coding	0.00113262378170802	-2.297671
MAP3K5	6	mitogen-activated protein kinase kinase kinase 5	protein-coding	0.00288813023356216	-2.29833949021049
ARMH1	1	armadillo like helical domain containing 1	protein-coding	0.00744758403995712	-2.30606180744837
LOC101926934	6	uncharacterized LOC101926934	ncRNA	0.0116398074345206	-2.30646536613272
FAM205BP	9	transmembrane protein C9orf144B pseudogene	pseudo	0.00637273019044296	-2.30714702734626
PIP4P1	14	phosphatidylinositol-4,5-bisphosphate 4-phosphatase 1	protein-coding	0.00824266452823669	-2.309194
R3HDM1	2	R3H domain containing 1	protein-coding	0.000377975143120037	-2.31076134520403
KIF15	3	kinesin family member 15	protein-coding	0.000427940673215001	-2.313046
LOC101927702	14	uncharacterized LOC101927702	ncRNA	0.0153334178342201	-2.31408476405971
STAT1	2	signal transducer and activator of transcription 1	protein-coding	0.012879831052512	-2.314156
LOC105377162	3	uncharacterized LOC105377162	ncRNA	0.0154212375436999	-2.31510443897645
LOC101928385	11	uncharacterized LOC101928385	ncRNA	0.012343657755614	-2.31588259436067
LONRF1	8	LON peptidase N-terminal domain and ring finger 1	protein-coding	0.0088346953022211	-2.317018
SLC26A8	6	solute carrier family 26 member 8	protein-coding	0.0134879617395319	-2.31833474580468
PAGE3	X	PAGE family member 3	protein-coding	0.00571800155860296	-2.32043575942059
JAKMIP2	5	janus kinase and microtubule interacting protein 2	protein-coding	0.0132971842504172	-2.322085
CCDC173	2	coiled-coil domain containing 173	protein-coding	0.00838570341096867	-2.32281236195778
L3HYPDH	14	trans-L-3-hydroxyproline dehydratase	protein-coding	0.000861467708240637	-2.32447204812127
C11orf71	11	chromosome 11 open reading frame 71	protein-coding	0.00074994114076535	-2.326465
TSKS	19	testis specific serine kinase substrate	protein-coding	0.00200341778556002	-2.328463
ZNF233	19	zinc finger protein 233	protein-coding	0.0104944748254323	-2.33149495669065
ZNF84-DT	12	ZNF84 divergent transcript	ncRNA	0.0187249123514066	-2.33185062589526
PEX19	1	peroxisomal biogenesis factor 19	protein-coding	0.00762399728986572	-2.33473
LINC01718	20	long intergenic non-protein coding RNA 1718	ncRNA	0.0101631402723887	-2.33943766516531
SOX6	11	SRY-box transcription factor 6	protein-coding	0.00890755015081292	-2.342144
ZNF91	19	zinc finger protein 91	protein-coding	0.0032238875840796	-2.343846
GAS5	1	growth arrest specific 5	ncRNA	0.0190484268947862	-2.351947
NDRG1	8	N-myc downstream regulated 1	protein-coding	0.00120112165530147	-2.35440137859866
PAFAH1B3	19	platelet activating factor acetylhydrolase 1b catalytic subunit 3	protein-coding	0.000629276790616571	-2.35516318567089
MYO1B	2	myosin IB	protein-coding	0.0123166579914603	-2.35954862218943
IQCF5-AS1	3	IQCF5 antisense RNA 1	ncRNA	0.0000583787225860949	-2.36172670317776
PRM2	16	protamine 2	protein-coding	0.00332803301679601	-2.362756
CSNK1G3	5	casein kinase 1 gamma 3	protein-coding	0.0000891268537784539	-2.3628372760473
DNAH8	6	dynein axonemal heavy chain 8	protein-coding	0.0187448774489275	-2.36291177683061
H1-7	12	H1,7 linker histone	protein-coding	0.000301072934840785	-2.36292150270675
SLC9A3R1	17	SLC9A3 regulator 1	protein-coding	0.00113306639676773	-2.364779
APH1B	15	aph-1 homolog B, gamma-secretase subunit	protein-coding	0.00805200299645283	-2.366607
C9orf131	9	chromosome 9 open reading frame 131	protein-coding	0.0118160996437464	-2.3681092871658
DNAJC4	11	DnaJ heat shock protein family (Hsp40) member C4	protein-coding	0.0107789704527713	-2.36827218225908
NPIPB1P	18	nuclear pore complex interacting protein family member B1, pseudogene	pseudo	0.00572911228207126	-2.375891
LINC01525	1	long intergenic non-protein coding RNA 1525	ncRNA	0.00770701758535343	-2.37622928561626
MINDY2	15	MINDY lysine 48 deubiquitinase 2	protein-coding	0.00543362636621638	-2.377295
LINC00467	1	long intergenic non-protein coding RNA 467	ncRNA	0.0109566946278542	-2.377777
MORC4	X	MORC family CW-type zinc finger 4	protein-coding	0.0145679511061732	-2.381771
DUSP11	2	dual specificity phosphatase 11	protein-coding	0.00241444006738656	-2.38649
SMARCA2	9	SWI/SNF related, matrix associated, actin dependent regulator of chromatin, subfamily a, member 2	protein-coding	0.000207121831723242	-2.386928
ASAP2	2	ArfGAP with SH3 domain, ankyrin repeat and PH domain 2	protein-coding	0.0160026604757002	-2.387757
SLCO6A1	5	solute carrier organic anion transporter family member 6A1	protein-coding	0.0075838331937409	-2.38967357926987
ARHGAP35	19	Rho GTPase activating protein 35	protein-coding	0.00360930574477524	-2.38971699606886
RFESD	5	Rieske Fe-S domain containing	protein-coding	0.0126832212225129	-2.38978536186368
BAG1	9	BAG cochaperone 1	protein-coding	0.00399272857328778	-2.390928
LETM2	8	leucine zipper and EF-hand containing transmembrane protein 2	protein-coding	0.000796309936241483	-2.39835353471098
LRRD1	7	leucine rich repeats and death domain containing 1	protein-coding	0.00336864582810443	-2.40029229157595
SDHAF4	6	succinate dehydrogenase complex assembly factor 4	protein-coding	0.00296821729884288	-2.40094851021776
LOC101927235	2	uncharacterized LOC101927235	ncRNA	0.015168269838063	-2.40487476629874
LINC02423	12	long intergenic non-protein coding RNA 2423	ncRNA	0.0109986140152794	-2.4062550086228
GOLGA6L7	15	golgin A6 family like 7	protein-coding	0.00452577806423838	-2.408237
DAW1	2	dynein assembly factor with WD repeats 1	protein-coding	0.00197346149113344	-2.40918554027051
DNAJB1	19	DnaJ heat shock protein family (Hsp40) member B1	protein-coding	0.00604784262734552	-2.4106992984031
SUN5	20	Sad1 and UNC84 domain containing 5	protein-coding	0.0015575028985832	-2.412239418155
FAM183BP	7	acyloxyacyl hydrolase (neutrophil)	pseudo	0.00678999310617611	-2.4135283330694
LOC102724551	5	uncharacterized LOC102724551	ncRNA	0.0193553778611195	-2.41716274414607
ECRG4	2	ECRG4 augurin precursor	protein-coding	0.0126513047815132	-2.4191
FKBP7	2	FKBP prolyl isomerase 7	protein-coding	0.0175603701712608	-2.41954
LPIN1	2	lipin 1	protein-coding	0.000839806874438902	-2.42017850778451
MIR548AK	10	microRNA 548ak	ncRNA	0.00450903755775803	-2.42350691609712
MIDEAS	14	mitotic deacetylase associated SANT domain protein	protein-coding	0.00175796071768015	-2.424761
BCAS3	17	BCAS3 microtubule associated cell migration factor	protein-coding	0.00427009673263167	-2.425508
POU5F2	5	POU domain class 5, transcription factor 2	protein-coding	0.0010069911924852	-2.42726829981761
ST6GALNAC2	17	ST6 N-acetylgalactosaminide alpha-2,6-sialyltransferase 2	protein-coding	0.00474948625835739	-2.43342402059727
CATSPERD	19	cation channel sperm associated auxiliary subunit delta	protein-coding	0.00277893032474407	-2.43532791680328
CFAP44-AS1	3	CFAP44 antisense RNA 1	ncRNA	0.0122973479283267	-2.43720799405664
EFCAB11	14	EF-hand calcium binding domain 11	protein-coding	0.0000300204686159141	-2.440744
PRKD1	14	protein kinase D1	protein-coding	0.0130788318400037	-2.444293
ETDA	X	embryonic testis differentiation homolog A	protein-coding	0.0197494649030343	-2.44496967021296
KCNIP2-AS1	10	KCNIP2 antisense RNA 1	ncRNA	0.000478136729849998	-2.45063248761754
TMBIM1	2	transmembrane BAX inhibitor motif containing 1	protein-coding	0.00469410497603601	-2.450775
LRRC8B	1	leucine rich repeat containing 8 VRAC subunit B	protein-coding	0.0159736964628793	-2.45292058504305
TTLL5	14	tubulin tyrosine ligase like 5	protein-coding	0.000480592410855439	-2.45345320815524
LCA5	6	lebercilin LCA5	protein-coding	0.00171235096438794	-2.45426593111894
TP53I3	2	tumor protein p53 inducible protein 3	protein-coding	0.0113008098272817	-2.457984
LINC01440	20	long intergenic non-protein coding RNA 1440	ncRNA	0.0173138200206006	-2.46088512493437
ZBBX	3	zinc finger B-box domain containing	protein-coding	0.000124199926083509	-2.460941
DYRK3	1	dual specificity tyrosine phosphorylation regulated kinase 3	protein-coding	0.00179503784549121	-2.462562
CCDC37-DT	3	CCDC37 divergent transcript	ncRNA	0.0142731262748015	-2.46533493907096
TSSK4	14	testis specific serine kinase 4	protein-coding	0.0162704296000736	-2.46690808408749
CABYR	18	calcium binding tyrosine phosphorylation regulated	protein-coding	0.00194526675117941	-2.4708204497917
DRC7	16	dynein regulatory complex subunit 7	protein-coding	0.00535751634007957	-2.471231
LINC02669	10	long intergenic non-protein coding RNA 2669	ncRNA	0.0156079962142989	-2.47155710169264
LOC101928882	3	uncharacterized LOC101928882	ncRNA	0.00861012639706866	-2.4716303840961
LOC105378345	10	uncharacterized LOC105378345	ncRNA	0.0150451838007242	-2.47507152388575
ARHGAP28	18	Rho GTPase activating protein 28	protein-coding	0.00728374090309568	-2.476618
TTC21B	2	tetratricopeptide repeat domain 21B	protein-coding	0.00934968935211878	-2.476738
ZNF571-AS1	19	ZNF571 antisense RNA 1	ncRNA	0.0193891476037921	-2.47674688926361
LINC00964	8	long intergenic non-protein coding RNA 964	ncRNA	0.0056985400552424	-2.47971240381058
LINC02401	12	long intergenic non-protein coding RNA 2401	ncRNA	0.0168058021744239	-2.48781224798852
CST6	11	cystatin E/M	protein-coding	0.0111467934859481	-2.48975786682076
LINC02322	14	long intergenic non-protein coding RNA 2322	ncRNA	0.0154346150605107	-2.49076478038053
LOC105373508	2	uncharacterized LOC105373508	ncRNA	0.00965671269884045	-2.49402338650944
SBNO1-AS1	12	SBNO1 antisense RNA 1	ncRNA	0.016170943001875	-2.49498989971135
LINC02374	4	long intergenic non-protein coding RNA 2374	ncRNA	0.0178914556478513	-2.49579491825143
SMIM22	16	small integral membrane protein 22	protein-coding	0.00360724445302355	-2.50007103100643
VPS25	17	vacuolar protein sorting 25 homolog	protein-coding	0.012707659788418	-2.502504
NUDT3	6	nudix hydrolase 3	protein-coding	0.0111243309896139	-2.50415516560187
MRPL27	17	mitochondrial ribosomal protein L27	protein-coding	0.00658019879329258	-2.50729794675799
ELOVL5	6	ELOVL fatty acid elongase 5	protein-coding	0.00766398108868865	-2.508543
HSF1	8	heat shock transcription factor 1	protein-coding	0.00185636690258885	-2.50880370630674
LOC101928617	12	uncharacterized LOC101928617	ncRNA	0.0131182084490111	-2.50942843062361
GIT1	17	GIT ArfGAP 1	protein-coding	0.00308798759459991	-2.50984957618486
C6orf52	6	chromosome 6 open reading frame 52	protein-coding	0.00802448153488053	-2.51011829622336
INTS10	8	integrator complex subunit 10	protein-coding	0.000819415643063547	-2.51052
DOC2A	16	double C2 domain alpha	protein-coding	0.00236875079516461	-2.510625
KIZ-AS1	20	KIZ antisense RNA 1	ncRNA	0.00257720679523027	-2.51241906323408
SNX11	17	sorting nexin 11	protein-coding	0.0023621183353967	-2.51575013649429
FAM238B	10	family with sequence similarity 238 member B	ncRNA	0.000239479645373832	-2.517491
TAF13	1	TATA-box binding protein associated factor 13	protein-coding	0.00567022385293243	-2.517892
TCF7L2	10	transcription factor 7 like 2	protein-coding	0.01280435075456	-2.521717
ROPN1L	5	rhophilin associated tail protein 1 like	protein-coding	0.000173590400819359	-2.52175
FAM71E1	19	family with sequence similarity 71 member E1	protein-coding	0.00200894287023067	-2.52312661794195
LXN	3	latexin	protein-coding	0.000954322782400716	-2.525694
AHI1	6	Abelson helper integration site 1	protein-coding	0.000465982243009795	-2.525777
PPIB	15	peptidylprolyl isomerase B	protein-coding	0.0149603694656347	-2.527682
CRPPA-AS1	7	CRPPA antisense RNA 1	ncRNA	0.00933601466259769	-2.53158416371364
INPP4B	4	inositol polyphosphate-4-phosphatase type II B	protein-coding	0.0020243203698792	-2.533329
DNAH17	17	dynein axonemal heavy chain 17	protein-coding	3.91210559201711E-06	-2.536776
LOC107985846	2	cyclin-dependent kinase 2-associated protein 1 pseudogene	pseudo	0.00306402514023394	-2.53685094434165
UBTF	17	upstream binding transcription factor	protein-coding	0.00296381609348415	-2.537842
MINDY1	1	MINDY lysine 48 deubiquitinase 1	protein-coding	0.00134167036917429	-2.54113
HSPB1	7	heat shock protein family B (small) member 1	protein-coding	0.00403062287600573	-2.5451764714085
LOC105370167	13	uncharacterized LOC105370167	ncRNA	0.010708007364486	-2.54528479459326
LINC02277	14	long intergenic non-protein coding RNA 2277	ncRNA	0.0077275844862147	-2.54813875101375
FAM71D	14	family with sequence similarity 71 member D	protein-coding	0.0188901359965426	-2.55081864574042
CLPB	11	caseinolytic mitochondrial matrix peptidase chaperone subunit B	protein-coding	0.00539001977196657	-2.558112
CATSPERE	1	catsper channel auxiliary subunit epsilon	protein-coding	0.00795222396851636	-2.55883859961275
LOC101929230	2	uncharacterized LOC101929230	ncRNA	0.000777159175106018	-2.55896175537707
FANK1	10	fibronectin type III and ankyrin repeat domains 1	protein-coding	0.000123377371631269	-2.563739
LOC105374928	6	uncharacterized LOC105374928	ncRNA	0.00340969961079073	-2.57133536662003
LOC101929492	8	uncharacterized LOC101929492	ncRNA	0.00895544056789435	-2.57814720125741
EFCAB1	8	EF-hand calcium binding domain 1	protein-coding	0.000708596147550107	-2.578866
ZFP36L1	14	ZFP36 ring finger protein like 1	protein-coding	0.000814200947256841	-2.580472
MEA1	6	male-enhanced antigen 1	protein-coding	0.000178822950075302	-2.58287729061701
LINC02366	12	long intergenic non-protein coding RNA 2366	ncRNA	0.00210542931131886	-2.58546767763618
GPR85	7	G protein-coupled receptor 85	protein-coding	0.000385074499142216	-2.588555
HNRNPA1	12	heterogeneous nuclear ribonucleoprotein A1	protein-coding	0.00678138979711343	-2.59574288268657
SPTLC2	14	serine palmitoyltransferase long chain base subunit 2	protein-coding	0.00465209478676405	-2.596901
MAK	6	male germ cell associated kinase	protein-coding	0.000152778501184487	-2.59715530373511
SPAM1	7	sperm adhesion molecule 1	protein-coding	0.00113007760405481	-2.599107
PTBP3	9	polypyrimidine tract binding protein 3	protein-coding	1.26091309630941E-06	-2.600189
SDC2	8	syndecan 2	protein-coding	0.0124189224429306	-2.603222
L2HGDH	14	L-2-hydroxyglutarate dehydrogenase	protein-coding	0.001339180164889	-2.608103
ADAM20	14	ADAM metallopeptidase domain 20	protein-coding	0.00559487693544448	-2.610486
B4GALT6	18	beta-1,4-galactosyltransferase 6	protein-coding	0.00786955787622725	-2.611015
GTDC1	2	glycosyltransferase like domain containing 1	protein-coding	0.00248944610495177	-2.613505
RGS22	8	regulator of G protein signaling 22	protein-coding	0.00130796832469363	-2.61506390734566
AMZ2P1	17	archaelysin family metallopeptidase 2 pseudogene 1	pseudo	0.00966661899525952	-2.61825448347906
PAQR9	3	progestin and adipoQ receptor family member 9	protein-coding	0.00987083181941942	-2.61899601064983
PRM1	16	protamine 1	protein-coding	0.000192529839348298	-2.620739
EHD1	11	EH domain containing 1	protein-coding	0.00438046601721961	-2.6214328402386
EYA4	6	EYA transcriptional coactivator and phosphatase 4	protein-coding	0.0134399501172868	-2.62300147966431
C3orf22	3	chromosome 3 open reading frame 22	protein-coding	0.0158354085384783	-2.62734095856871
STARD6	18	StAR related lipid transfer domain containing 6	protein-coding	0.0145756687328981	-2.62932404128013
FAM133A	X	family with sequence similarity 133 member A	protein-coding	0.00267590833561531	-2.63304255593816
LINC02064	5	long intergenic non-protein coding RNA 2064	ncRNA	0.000513486189903623	-2.63638362794248
LINC00958	11	long intergenic non-protein coding RNA 958	ncRNA	0.00762412099001261	-2.63708450666727
PGAP6	16	post-glycosylphosphatidylinositol attachment to proteins 6	protein-coding	0.00622655070840015	-2.63952
SLC9A2	2	solute carrier family 9 member A2	protein-coding	0.00699794584649395	-2.639619
PRM3	16	protamine 3	protein-coding	0.004484326642326	-2.641703
CBLL2	X	Cbl proto-oncogene like 2	protein-coding	0.00201333489996204	-2.64397369250769
CCDC60	12	coiled-coil domain containing 60	protein-coding	0.0037445921149158	-2.64475728866214
CPS1	2	carbamoyl-phosphate synthase 1	protein-coding	0.00307787174802431	-2.64658243227878
MAN1A1	6	mannosidase alpha class 1A member 1	protein-coding	0.000110514068343763	-2.64815462106634
GGN	19	gametogenetin	protein-coding	0.00191274008901785	-2.65118561643655
FADS1	11	fatty acid desaturase 1	protein-coding	0.000455856667713363	-2.65206220937914
TEX36	10	testis expressed 36	protein-coding	0.000544192979229928	-2.65279997223687
RMDN2	2	regulator of microtubule dynamics 2	protein-coding	0.000498899926930729	-2.65486986489453
POLR2I	19	RNA polymerase II subunit I	protein-coding	0.000347670556913709	-2.655658
NAA80	3	N(alpha)-acetyltransferase 80, NatH catalytic subunit	protein-coding	0.000419446313706033	-2.65706719741267
SRD5A3-AS1	4	SRD5A3 antisense RNA 1	ncRNA	0.00166806442089186	-2.66977965470327
RAI14	5	retinoic acid induced 14	protein-coding	0.000270774663017782	-2.67051114029341
NOP56	20	NOP56 ribonucleoprotein	protein-coding	0.00427971140594771	-2.67071646378028
FAM209B	20	family with sequence similarity 209 member B	protein-coding	0.0149600800405271	-2.6714544768596
NFS1	20	NFS1 cysteine desulfurase	protein-coding	0.00958125423084658	-2.671968
LOC101927851	1	uncharacterized LOC101927851	ncRNA	0.00448149576151425	-2.67695414030956
SLC25A2	5	solute carrier family 25 member 2	protein-coding	0.000447027477766453	-2.678243
LOC105378518	10	uncharacterized LOC105378518	ncRNA	0.00906857241652726	-2.67993319574448
LINC02443	12	long intergenic non-protein coding RNA 2443	ncRNA	0.00157177873234794	-2.69142514805461
CEP57	11	centrosomal protein 57	protein-coding	0.00148449850215648	-2.692972
ELOF1	19	elongation factor 1 homolog	protein-coding	0.0127822726129482	-2.693663
C2CD6	2	C2 calcium dependent domain containing 6	protein-coding	0.010834320735353	-2.69366989593687
SNAP91	6	synaptosome associated protein 91	protein-coding	0.00349524014957429	-2.700564
CDC40	6	cell division cycle 40	protein-coding	0.00269767527749536	-2.70562
STARD10	11	StAR related lipid transfer domain containing 10	protein-coding	0.000733199754885129	-2.70697417567277
C1orf185	1	chromosome 1 open reading frame 185	protein-coding	0.00219367673004569	-2.71546698765618
LOC100507387	5	uncharacterized LOC100507387	ncRNA	0.00653083518254239	-2.71830356677669
PRKACG	9	protein kinase cAMP-activated catalytic subunit gamma	protein-coding	0.00508015788229836	-2.727878
RETREG1	5	reticulophagy regulator 1	protein-coding	0.000955105619238855	-2.72891
MCM5	22	minichromosome maintenance complex component 5	protein-coding	0.00347986157247995	-2.73314973943399
FAM102B	1	family with sequence similarity 102 member B	protein-coding	0.00566808625220635	-2.73374708423497
MIR670HG	11	MIR670 host gene	ncRNA	0.00151836171910429	-2.73408684523215
COX7B2	4	cytochrome c oxidase subunit 7B2	protein-coding	0.00838550251628146	-2.73600844678047
SPATA24	5	spermatogenesis associated 24	protein-coding	0.000172873456426465	-2.73972447205342
NR3C2	4	nuclear receptor subfamily 3 group C member 2	protein-coding	0.000597895885285483	-2.74029862971067
DAD1	14	defender against cell death 1	protein-coding	0.000128852601830842	-2.74464706553222
EFCAB5	17	EF-hand calcium binding domain 5	protein-coding	0.00773793613452822	-2.74786414419445
LDHB	12	lactate dehydrogenase B	protein-coding	0.00339927649995382	-2.7518024784491
NACA2	17	nascent polypeptide associated complex subunit alpha 2	protein-coding	1.21261951830837E-08	-2.75194758484114
LOC105374643	5	uncharacterized LOC105374643	ncRNA	0.00879449751681706	-2.75361019304587
ADAM30	1	ADAM metallopeptidase domain 30	protein-coding	0.00155604794942957	-2.75550662524172
DYNLRB2	16	dynein light chain roadblock-type 2	protein-coding	0.0000695926995377901	-2.758575
EFHB	3	EF-hand domain family member B	protein-coding	0.00274833456910316	-2.7595870397077
CAPN11	6	calpain 11	protein-coding	0.0000930674822125322	-2.75979347839779
SOX5-AS1	12	SOX5 antisense RNA 1	ncRNA	0.0128190178788591	-2.76232942752597
TLE4	9	TLE family member 4, transcriptional corepressor	protein-coding	0.000155664320591868	-2.765158
CFAP61	20	cilia and flagella associated protein 61	protein-coding	7.89815119444032E-06	-2.76800812210056
HK1	10	hexokinase 1	protein-coding	0.00238854040197264	-2.76823433997815
ICA1	7	islet cell autoantigen 1	protein-coding	0.0169317926017141	-2.76852076172849
TMEM239	20	transmembrane protein 239	protein-coding	0.00181858329681657	-2.77190811874088
KLHDC3	6	kelch domain containing 3	protein-coding	0.00382730492988236	-2.77342086164405
HES1	3	hes family bHLH transcription factor 1	protein-coding	0.000336416429062246	-2.77595376022952
LOC102724958	19	uncharacterized LOC102724958	ncRNA	0.00861260866657706	-2.77875696020363
NDRG3	20	NDRG family member 3	protein-coding	0.00286110716351995	-2.78044
MRPS15	1	mitochondrial ribosomal protein S15	protein-coding	5.75952580516618E-06	-2.783264
DCC	18	DCC netrin 1 receptor	protein-coding	0.0000208670058359164	-2.78569056666088
LOC100499194	2	uncharacterized LOC100499194	ncRNA	0.00236702597013111	-2.78818515850474
YBX3P1	16	Y-box binding protein 3 pseudogene 1	pseudo	0.0013991348574689	-2.79099706865253
LOC105377959	6	uncharacterized LOC105377959	ncRNA	0.00388515427205898	-2.79224199126353
RPS15A	16	ribosomal protein S15a	protein-coding	0.00217951468385682	-2.798885
PRSS54	16	serine protease 54	protein-coding	0.00148484661212105	-2.80790716593138
PPP1R32	11	protein phosphatase 1 regulatory subunit 32	protein-coding	0.00619212979284956	-2.81019013000181
LHPP	10	phospholysine phosphohistidine inorganic pyrophosphate phosphatase	protein-coding	0.000117760150521357	-2.813794
MGAT4D	4	MGAT4 family member D	protein-coding	0.0000345575422329298	-2.81520533320801
LOC102723604	14	uncharacterized LOC102723604	ncRNA	0.00323611288559469	-2.8194264831801
IGSF11	3	immunoglobulin superfamily member 11	protein-coding	0.00310612366996786	-2.8197490493839
GTF3C2-AS1	2	GTF3C2 antisense RNA 1	ncRNA	0.00557681496405092	-2.81978527508612
ELOCP2	15	elongin C pseudogene 2	pseudo	0.00786918729862267	-2.82114475043419
NEK5	13	NIMA related kinase 5	protein-coding	0.00006103730611992	-2.82277038217783
ANKEF1	20	ankyrin repeat and EF-hand domain containing 1	protein-coding	0.0109168371224883	-2.832003
PTP4A3	8	protein tyrosine phosphatase 4A3	protein-coding	0.00358148045457994	-2.8350160814135
AKNAD1	1	AKNA domain containing 1	protein-coding	0.0107189616212803	-2.83855872043773
ZNF165	6	zinc finger protein 165	protein-coding	0.0142294282982036	-2.841186
ZNF578	19	zinc finger protein 578	protein-coding	0.00302026494358471	-2.84141455820427
SPATA33	16	spermatogenesis associated 33	protein-coding	0.000151320986713542	-2.85118995066687
DACH1	13	dachshund family transcription factor 1	protein-coding	0.0000427943381345146	-2.85367252348469
ATP6V1F	7	ATPase H+ transporting V1 subunit F	protein-coding	0.00772939624891348	-2.854105
ATP6V1C1	8	ATPase H+ transporting V1 subunit C1	protein-coding	0.00348232064630203	-2.854867
LOC102723833	1	uncharacterized LOC102723833	ncRNA	0.00519951655553412	-2.87016507652197
FAM229B	6	family with sequence similarity 229 member B	protein-coding	0.0013030222584325	-2.870266
HOOK1	1	hook microtubule tethering protein 1	protein-coding	0.00700579513412124	-2.884941
LINC00348	13	long intergenic non-protein coding RNA 348	ncRNA	0.010352284723927	-2.88615361556506
CAMK4	5	calcium/calmodulin dependent protein kinase IV	protein-coding	0.000286101591348818	-2.890973
LOC102723809	14	uncharacterized LOC102723809	ncRNA	0.0105991909303785	-2.89218300564064
LOC105375671	8	uncharacterized LOC105375671	ncRNA	0.00792165678945677	-2.8926120686549
CCDC89	11	coiled-coil domain containing 89	protein-coding	0.00305517742621197	-2.89594611204195
FAM228B	2	family with sequence similarity 228 member B	protein-coding	0.00326049603913363	-2.90040682736791
LINC02833	14	long intergenic non-protein coding RNA 2833	ncRNA	0.000335360885021877	-2.90069857808841
LOC104613533	15	uncharacterized LOC104613533	ncRNA	0.003652268554671	-2.90179518967693
LINC00343	13	long intergenic non-protein coding RNA 343	ncRNA	0.0112104936842299	-2.90865971460967
CLMN	14	calmin	protein-coding	0.0020846052387967	-2.909466
TIGD2	4	tigger transposable element derived 2	protein-coding	0.00986105371643922	-2.91153007422171
LINC00692	3	long intergenic non-protein coding RNA 692	ncRNA	0.00233574927614742	-2.91501254225284
BAG5	14	BAG cochaperone 5	protein-coding	4.67391344515302E-06	-2.915674
LOC105378897	1	uncharacterized LOC105378897	ncRNA	0.000765822348278773	-2.91797916913112
HCAR2	12	hydroxycarboxylic acid receptor 2	protein-coding	0.00348603136428521	-2.91892557860159
STPG1	1	sperm tail PG-rich repeat containing 1	protein-coding	0.00171183505690222	-2.922767
LINC01548	21	long intergenic non-protein coding RNA 1548	ncRNA	0.00290335800661237	-2.933682
HERC3	4	HECT and RLD domain containing E3 ubiquitin protein ligase 3	protein-coding	0.000117576840769549	-2.935728
GPX4	19	glutathione peroxidase 4	protein-coding	0.00509393181098917	-2.94476478552261
NRDC	1	nardilysin convertase	protein-coding	0.00313538620790284	-2.95190447079455
COPS5	8	COP9 signalosome subunit 5	protein-coding	0.000441026953769441	-2.95313303553471
PHACTR2-AS1	6	PHACTR2 antisense RNA 1	ncRNA	0.00238335056418241	-2.95404396368446
TEX33	22	testis expressed 33	protein-coding	0.0108553111743212	-2.95404720790929
AKAP1	17	A-kinase anchoring protein 1	protein-coding	0.00344344066380583	-2.954106
REEP6	19	receptor accessory protein 6	protein-coding	0.0000226239551638828	-2.955161
KLHL10	17	kelch like family member 10	protein-coding	0.0120374204972673	-2.95903455942816
SERPINI1	3	serpin family I member 1	protein-coding	0.0000953865189209663	-2.960291
ZNF649-AS1	19	ZNF649 antisense RNA 1	ncRNA	0.00202605525611795	-2.96272767642983
LOC105375871	8	uncharacterized LOC105375871	ncRNA	0.00146690766195705	-2.96602788131743
COA8	14	cytochrome c oxidase assembly factor 8	protein-coding	0.000114849325819736	-2.968818
C20orf141	20	chromosome 20 open reading frame 141	protein-coding	0.0023444620161525	-2.97066667139267
LIN7A	12	lin-7 homolog A, crumbs cell polarity complex component	protein-coding	0.0162293027377534	-2.972939
CHP1	15	calcineurin like EF-hand protein 1	protein-coding	0.00930819667310916	-2.9821191073448
LOC102723885	7	uncharacterized LOC102723885	ncRNA	0.01235792510713	-2.98559135747499
TCTE1	6	t-complex-associated-testis-expressed 1	protein-coding	0.00310620139883595	-2.98855297131489
LINC02641	10	long intergenic non-protein coding RNA 2641	ncRNA	0.0000277462034762627	-2.99101418940046
CRYZ	1	crystallin zeta	protein-coding	0.0198312288860732	-2.99312365252732
SPZ1	5	spermatogenic leucine zipper 1	protein-coding	0.0126983621592343	-2.994925
RPGRIP1	14	RPGR interacting protein 1	protein-coding	0.000236856273258628	-2.996096
RGCC	13	regulator of cell cycle	protein-coding	0.0169522839827798	-3.00499590045029
ERICH6	3	glutamate rich 6	protein-coding	0.0164641257214218	-3.00788451855689
LINC02109	5	long intergenic non-protein coding RNA 2109	ncRNA	0.0172671537865803	-3.01160523990685
CCDC39	3	coiled-coil domain containing 39	protein-coding	7.90895649750391E-06	-3.01639480252889
LASP1	17	LIM and SH3 protein 1	protein-coding	0.000707827519493728	-3.01886852525435
CCDC7	10	coiled-coil domain containing 7	protein-coding	0.0000663413878892772	-3.020065
SLC44A2	19	solute carrier family 44 member 2	protein-coding	0.00742732250920211	-3.022105
NUPR2	7	nuclear protein 2, transcriptional regulator	protein-coding	0.0146219614113851	-3.02453916638234
TSACC	1	TSSK6 activating cochaperone	protein-coding	0.0163047216305047	-3.0289159651385
LOC104968399	18	uncharacterized LOC104968399	ncRNA	0.017047517192122	-3.03474067813992
SPAG17	1	sperm associated antigen 17	protein-coding	0.000253156556529382	-3.03521849069043
PMFBP1	16	polyamine modulated factor 1 binding protein 1	protein-coding	0.000352269361609976	-3.040511
LOC101926953	3	uncharacterized LOC101926953	ncRNA	0.00380836302024965	-3.04176709681247
RCAN3	1	RCAN family member 3	protein-coding	0.00221969377632846	-3.04324975151201
TEX51	2	testis expressed 51	protein-coding	0.000796704192929459	-3.05153950215609
CENPF	1	centromere protein F	protein-coding	0.000538366548503135	-3.06422917766432
HIP1	7	huntingtin interacting protein 1	protein-coding	0.00311459099293841	-3.06928223368193
ZNF677	19	zinc finger protein 677	protein-coding	0.0130306622292829	-3.07115593645766
LOC105372348	19	uncharacterized LOC105372348	ncRNA	0.01093332683519	-3.07693294092498
STX8	17	syntaxin 8	protein-coding	0.00247149148431075	-3.080739
CCDC179	11	coiled-coil domain containing 179	protein-coding	0.000355813639168852	-3.08582723335296
SOS1	2	SOS Ras/Rac guanine nucleotide exchange factor 1	protein-coding	0.00160912048659241	-3.087426
ULK4	3	unc-51 like kinase 4	protein-coding	0.0000768487960585241	-3.089221
CACUL1	10	CDK2 associated cullin domain 1	protein-coding	0.0000149997040599103	-3.09717843697387
LRRC1	6	leucine rich repeat containing 1	protein-coding	0.0129460597437014	-3.097678
WDR87	19	WD repeat domain 87	protein-coding	0.00304849277445413	-3.111579
LOC100128993	8	uncharacterized LOC100128993	ncRNA	0.000153481080778551	-3.11381112881358
LOC100505841	5	zinc finger protein 474-like	protein-coding	0.00661508685111222	-3.11472938934762
GNAI1	7	G protein subunit alpha i1	protein-coding	0.00422322713558865	-3.11549851711258
LINC01917	18	long intergenic non-protein coding RNA 1917	ncRNA	0.0129613682308034	-3.11584834504722
IL1RN	2	interleukin 1 receptor antagonist	protein-coding	0.00154288636509948	-3.11988870331758
LOC105376874	18	uncharacterized LOC105376874	ncRNA	0.00234235444170442	-3.12050074291552
GADD45B	19	growth arrest and DNA damage inducible beta	protein-coding	0.0079537463810262	-3.12137877204832
CCIN	9	calicin	protein-coding	0.00524633674790946	-3.131519
CEP170P1	4	centrosomal protein 170 pseudogene 1	pseudo	0.00438967379792594	-3.134515
MAGEB10	X	MAGE family member B10	protein-coding	0.0000424990530861382	-3.15709762643263
TRIM36	5	tripartite motif containing 36	protein-coding	0.0010235563125137	-3.158069
ACSL1	4	acyl-CoA synthetase long chain family member 1	protein-coding	0.0030243730029117	-3.1593725682612
LINC01859	19	long intergenic non-protein coding RNA 1859	ncRNA	0.0141250920651953	-3.15996127087396
ADAM18	8	ADAM metallopeptidase domain 18	protein-coding	0.000872645532803516	-3.164225
ACSL5	10	acyl-CoA synthetase long chain family member 5	protein-coding	0.00455197908741127	-3.164961
DRICH1	22	aspartate rich 1	protein-coding	9.66900908153584E-06	-3.1673032373194
LMNB1	5	lamin B1	protein-coding	0.00302185163718843	-3.17226698002965
LOC101928775	9	uncharacterized LOC101928775	ncRNA	0.0101524718998652	-3.18597876661028
STARD13-AS	13	STARD13 antisense RNA	ncRNA	0.00081351584347207	-3.19156476404519
DYRK4	12	dual specificity tyrosine phosphorylation regulated kinase 4	protein-coding	0.000644001880606996	-3.196167
C4orf47	4	chromosome 4 open reading frame 47	protein-coding	0.000305637297493067	-3.19713415518774
C15orf39	15	chromosome 15 open reading frame 39	protein-coding	0.00159473868542241	-3.202415
LLCFC1	7	LLLL and CFNLAS motif containing 1	protein-coding	0.00279365981024379	-3.21466859223965
WDR63	1	WD repeat domain 63	protein-coding	0.0195469029526814	-3.21784048988374
TEX53	9	testis expressed 53	protein-coding	0.0124940795215502	-3.22377287469198
C2orf88	2	chromosome 2 open reading frame 88	protein-coding	0.000136430188063425	-3.227682
LOC102724776	4	uncharacterized LOC102724776	ncRNA	0.018470439431315	-3.22860830681957
SRPK2	7	SRSF protein kinase 2	protein-coding	2.10498339049313E-06	-3.228696
LINC01478	18	long intergenic non-protein coding RNA 1478	ncRNA	0.0093078520368086	-3.23110428004145
LOC100505711	6	uncharacterized LOC100505711	ncRNA	0.00223032317285378	-3.23340006030455
WBP2NL	22	WBP2 N-terminal like	protein-coding	0.00284454808867667	-3.23725860803444
LINC02853	15	long intergenic non-protein coding RNA 2853	ncRNA	0.00485109445262447	-3.23854152491277
CCDC65	12	coiled-coil domain containing 65	protein-coding	0.0121145585793401	-3.246589
LMX1A-AS1	1	LMX1A antisense RNA 1	ncRNA	0.0178546188775837	-3.25039248954922
ANO5	11	anoctamin 5	protein-coding	0.000558132648805788	-3.25998210734271
LINC00658	20	long intergenic non-protein coding RNA 658	ncRNA	0.0000512558101887722	-3.266709846034
SH3GL3	15	SH3 domain containing GRB2 like 3, endophilin A3	protein-coding	0.000538038672761843	-3.27047
CCDC110	4	coiled-coil domain containing 110	protein-coding	0.000314273647144857	-3.27182089447533
SPATA31A1	9	SPATA31 subfamily A member 1	protein-coding	0.00969016594430382	-3.274401
LOC101929622	8	uncharacterized LOC101929622	ncRNA	0.00584052044959547	-3.27500133261359
CATSPER1	11	cation channel sperm associated 1	protein-coding	0.0171473185140426	-3.27902361527761
LOC100506675	11	uncharacterized LOC100506675	ncRNA	0.00616669780073049	-3.28047106552411
SORBS3	8	sorbin and SH3 domain containing 3	protein-coding	0.00326287441936105	-3.28519908491821
CDC14A	1	cell division cycle 14A	protein-coding	0.0126159597723852	-3.286784
ZSWIM2	2	zinc finger SWIM-type containing 2	protein-coding	0.00182388495648192	-3.28689713407452
LOC102724684	9	uncharacterized LOC102724684	ncRNA	0.0192013303533846	-3.28837022071092
STK39	2	serine/threonine kinase 39	protein-coding	0.0000194951887333318	-3.29967465678219
SNRPG	2	small nuclear ribonucleoprotein polypeptide G	protein-coding	0.00643566028605794	-3.301806
DOCK4-AS1	7	DOCK4 antisense RNA 1	ncRNA	0.00913307751928527	-3.31306881748264
LOC105378805	1	uncharacterized LOC105378805	ncRNA	0.00323905896169704	-3.31459835834652
ADAM2	8	ADAM metallopeptidase domain 2	protein-coding	0.0149008088440495	-3.31514663714253
LRRC9	14	leucine rich repeat containing 9	protein-coding	0.00196994057109278	-3.31938370677691
NSUN4	1	NOP2/Sun RNA methyltransferase 4	protein-coding	0.00807896934265685	-3.32020483500255
GPI	19	glucose-6-phosphate isomerase	protein-coding	0.0000528193622549031	-3.33407376337914
LOC105379363	8	uncharacterized LOC105379363	ncRNA	0.00363355028556604	-3.34096461335311
STX7	6	syntaxin 7	protein-coding	0.000576597031902518	-3.345195
CCDC91	12	coiled-coil domain containing 91	protein-coding	0.00002710003362169	-3.346284
LINC00901	3	long intergenic non-protein coding RNA 901	ncRNA	0.00977965626695199	-3.3463822342147
TMEM144	4	transmembrane protein 144	protein-coding	0.019971066710543	-3.347258
LOC101929154	5	uncharacterized LOC101929154	ncRNA	0.0131736483174277	-3.36013809641937
LOC101927418	14	uncharacterized LOC101927418	ncRNA	0.0152083918439005	-3.36335210233333
LOC101929863	20	uncharacterized LOC101929863	ncRNA	0.000854968101665119	-3.37238670032826
LOC105369527	11	uncharacterized LOC105369527	ncRNA	0.0157662133823615	-3.37268818299056
C5orf60	5	chromosome 5 open reading frame 60	protein-coding	0.000574404798581111	-3.38525682546273
HBA1	16	hemoglobin subunit alpha 1	protein-coding	0.000946768733982572	-3.38879777683492
BEND4	4	BEN domain containing 4	protein-coding	0.00232777550506072	-3.39029551134251
CDKN3	14	cyclin dependent kinase inhibitor 3	protein-coding	0.00220366514966874	-3.39354600510996
LOC102725228	13	uncharacterized LOC102725228	ncRNA	0.00168923397132566	-3.39515536678162
ADCY10	1	adenylate cyclase 10	protein-coding	0.0000254955003899884	-3.41295
KCNH7-AS1	2	KCNH7 antisense RNA 1	ncRNA	0.0000182090311891935	-3.41822571982581
C10orf82	10	chromosome 10 open reading frame 82	protein-coding	0.00456322210859696	-3.4187713668172
TMEM225B	7	transmembrane protein 225B	protein-coding	0.00806831649797007	-3.4254433777098
CCDC62	12	coiled-coil domain containing 62	protein-coding	0.0114200862552663	-3.42653
POM121L12	7	POM121 transmembrane nucleoporin like 12	protein-coding	0.0000347298532341335	-3.43323388070709
MYL6	12	myosin light chain 6	protein-coding	0.0000102747294864379	-3.43665646077158
LOC105377769	5	uncharacterized LOC105377769	ncRNA	0.0168177032639842	-3.44378295785268
LOC107985433	20	putative uncharacterized protein LOC401522	protein-coding	0.00115802725472537	-3.44746028566068
MPI	15	mannose phosphate isomerase	protein-coding	0.0000104682415055091	-3.46201915282056
FAM166A	9	family with sequence similarity 166 member A	protein-coding	0.000478626168816236	-3.4664594540766
ZNF451-AS1	6	ZNF451 regulatory antisense RNA 1	ncRNA	0.0000670402647790033	-3.48003388470204
LOC731157	5	uncharacterized LOC731157	ncRNA	0.000884166778391033	-3.486089
LOC105374695	5	uncharacterized LOC105374695	ncRNA	0.00998739445314457	-3.49775171788416
SLIT1-AS1	10	SLIT1 antisense RNA 1	ncRNA	0.00304379375684694	-3.4984349394895
TMEM270	7	transmembrane protein 270	protein-coding	0.00330682727721703	-3.50043491417127
LINC02737	11	long intergenic non-protein coding RNA 2737	ncRNA	0.0148976817892416	-3.50296522681274
C12orf54	12	chromosome 12 open reading frame 54	protein-coding	0.00191553742677443	-3.50347696101421
RPL37AP5	7	ribosomal protein L37a pseudogene 5	pseudo	0.00340146272375242	-3.50519883844597
CAPZB	1	capping actin protein of muscle Z-line subunit beta	protein-coding	1.13474285662882E-06	-3.511904
FAM186A	12	family with sequence similarity 186 member A	protein-coding	0.0000899140464405754	-3.51192888633597
ZBTB24	6	zinc finger and BTB domain containing 24	protein-coding	0.00522989268770794	-3.523466
LOC105374421	4	uncharacterized LOC105374421	ncRNA	0.0148270756458681	-3.52359408139585
C7orf61	7	chromosome 7 open reading frame 61	protein-coding	0.00313411046335365	-3.52708864893753
CNN2	19	calponin 2	protein-coding	0.00030671385663465	-3.53211272576352
LOC101927711	1	uncharacterized LOC101927711	ncRNA	0.00264372616149267	-3.53243396220627
SLC7A11-AS1	4	SLC7A11 antisense RNA 1	ncRNA	0.0000687624165186181	-3.533226
CT70	9	cancer/testis associated transcript 70	ncRNA	0.000716190201828807	-3.53733055036964
MIR3976HG	18	MIR3976 host gene	ncRNA	0.000628405115627723	-3.539792
TTC23L	5	tetratricopeptide repeat domain 23 like	protein-coding	0.00163045000763368	-3.54333553950709
LINC02840	6	long intergenic non-protein coding RNA 2840	ncRNA	0.0121550379421334	-3.54484308833176
PEBP4	8	phosphatidylethanolamine binding protein 4	protein-coding	0.00372067604075887	-3.55141331553152
LARGE-AS1	22	LARGE antisense RNA 1	ncRNA	0.00718608191444812	-3.5559523741492
SPATA16	3	spermatogenesis associated 16	protein-coding	0.00192277025125086	-3.559364
CAMLG	5	calcium modulating ligand	protein-coding	0.00352940467825656	-3.561982
C1orf194	1	chromosome 1 open reading frame 194	protein-coding	0.002383742207329	-3.58157532517703
LINC01696	1	long intergenic non-protein coding RNA 1696	ncRNA	0.00235652353263943	-3.58504185252135
LOC105374058	3	uncharacterized LOC105374058	ncRNA	0.010078743996157	-3.58820869824687
LINC02864	18	long intergenic non-protein coding RNA 2864	ncRNA	0.00723539978015205	-3.59093776616305
LOC100507464	8	uncharacterized LOC100507464	ncRNA	0.0192632613243516	-3.6008365221265
LOC105379332	8	uncharacterized LOC105379332	ncRNA	0.0000481321188010632	-3.60279499437929
RGSL1	1	regulator of G protein signaling like 1	protein-coding	0.0000613687826567128	-3.62376625796574
GLUL	1	glutamate-ammonia ligase	protein-coding	0.00111441123601009	-3.63084804057013
C2orf73	2	chromosome 2 open reading frame 73	protein-coding	0.000386875962997703	-3.63162665327375
LOC105374150	3	uncharacterized LOC105374150	ncRNA	0.000880354979703695	-3.63374667199168
C3orf38	3	chromosome 3 open reading frame 38	protein-coding	0.00396610812409897	-3.63659545890621
LOC105373679	2	uncharacterized LOC105373679	ncRNA	0.00640516240481329	-3.63800753748039
DCUN1D1	3	defective in cullin neddylation 1 domain containing 1	protein-coding	7.58028113107318E-08	-3.643102
CABCOCO1	10	ciliary associated calcium binding coiled-coil 1	protein-coding	0.000233269548942924	-3.65595382172689
CNN1	19	calponin 1	protein-coding	0.0156060467616876	-3.66073366816583
LOC105376199	9	uncharacterized LOC105376199	ncRNA	0.00118118062862689	-3.66663699308787
LINC01603	8	long intergenic non-protein coding RNA 1603	ncRNA	0.00149047857951695	-3.67043268286485
SPATA6L	9	spermatogenesis associated 6 like	protein-coding	0.0158077858363852	-3.671705
ATP1A4	1	ATPase Na+/K+ transporting subunit alpha 4	protein-coding	0.0012369132150597	-3.67397279987681
ANKRD61	7	ankyrin repeat domain 61	protein-coding	0.000125239560640027	-3.68396344166471
TCTE3	6	t-complex-associated-testis-expressed 3	protein-coding	0.00544219074928603	-3.685518
FAM238C	10	family with sequence similarity 238 member C	ncRNA	0.00107722719144266	-3.68733084264771
CDIPTOSP	16	CDIP transferase opposite strand, pseudogene	ncRNA	0.00792709335680611	-3.68969774569681
LOC102723968	13	uncharacterized LOC102723968	ncRNA	0.00937968633626486	-3.69750545845649
LINC01890	2	long intergenic non-protein coding RNA 1890	ncRNA	0.00722034836133157	-3.7032201685178
LOC105378146	6	uncharacterized LOC105378146	ncRNA	0.000253734664647257	-3.70783415678419
SLCO3A1	15	solute carrier organic anion transporter family member 3A1	protein-coding	0.00128885819613633	-3.7144077954496
CA2	8	carbonic anhydrase 2	protein-coding	0.010016644547214	-3.724063
ISG20L2	1	interferon stimulated exonuclease gene 20 like 2	protein-coding	0.000928232546612763	-3.725768
LINC01364	1	long intergenic non-protein coding RNA 1364	ncRNA	0.0101612265512394	-3.72718712635889
LOC105378663	1	uncharacterized LOC105378663	ncRNA	0.00397925066986288	-3.7386517508306
CT75	2	cancer/testis associated transcript 75	ncRNA	0.00252148179252236	-3.74739027070062
LOC102725220	4	uncharacterized LOC102725220	ncRNA	0.000255886480971862	-3.76022958461643
C1orf141	1	chromosome 1 open reading frame 141	protein-coding	0.00394853756237747	-3.76049726426043
TIMD4	5	T cell immunoglobulin and mucin domain containing 4	protein-coding	0.000850006713747288	-3.766274
EQTN	9	equatorin	protein-coding	0.00758022890243448	-3.780695
SLC25A30	13	solute carrier family 25 member 30	protein-coding	0.00124644009553923	-3.78455948234326
LOC102606466	20	uncharacterized LOC102606466	ncRNA	0.0000720820223616618	-3.79695081836303
LAMP3	3	lysosomal associated membrane protein 3	protein-coding	0.000174983634605032	-3.79847994355275
ZNF724	19	zinc finger protein 724	protein-coding	0.000124911008439825	-3.801766734193
EPB41L3	18	erythrocyte membrane protein band 4,1 like 3	protein-coding	0.000213351515780081	-3.80277648392582
NFIL3	9	nuclear factor, interleukin 3 regulated	protein-coding	0.000579662626251461	-3.80848214435354
LOC100506406	5	uncharacterized LOC100506406	ncRNA	0.0168970478653262	-3.81509686721503
ACOT13	6	acyl-CoA thioesterase 13	protein-coding	0.0089402332997786	-3.822217
CEP295NL	17	CEP295 N-terminal like	protein-coding	0.000200643434753448	-3.82647127395098
TEKT2	1	tektin 2	protein-coding	0.00262820846279014	-3.84280383799369
LINC01277	6	long intergenic non-protein coding RNA 1277	ncRNA	0.0010213172965817	-3.85604686748305
PRC1-AS1	15	PRC1 antisense RNA 1	ncRNA	0.00812729725188717	-3.87470230146434
LOC100996249	7	uncharacterized LOC100996249	ncRNA	0.0152078172419111	-3.88211554222351
CLU	8	clusterin	protein-coding	0.00410881185776314	-3.88569170359141
SSX2IP	1	SSX family member 2 interacting protein	protein-coding	0.000054673341480753	-3.8995740011715
LOC105377555	4	uncharacterized LOC105377555	ncRNA	0.00262786994466922	-3.90704002305479
ABHD1	2	abhydrolase domain containing 1	protein-coding	0.0000731960006244407	-3.92173
LINC00624	1	long intergenic non-protein coding RNA 624	ncRNA	0.0044954076310598	-3.93159016622313
RMND1	6	required for meiotic nuclear division 1 homolog	protein-coding	0.0000939613704766901	-3.934798
LOC100505685	4	uncharacterized LOC100505685	ncRNA	0.000145314236979133	-3.94519568619232
ZFP36	19	ZFP36 ring finger protein	protein-coding	0.0111083367772068	-3.952953
CAVIN3	11	caveolae associated protein 3	protein-coding	0.00167786040124146	-3.97215133690414
CMTM2	16	CKLF like MARVEL transmembrane domain containing 2	protein-coding	0.00679996597396135	-3.97942590050815
LOC107987127	9	uncharacterized LOC107987127	ncRNA	0.00301904774613012	-3.98712871436524
GS1-24F4,2	8	uncharacterized LOC100652791	ncRNA	0.000944404481254314	-3.98964460639827
CCER1	12	coiled-coil glutamate rich protein 1	protein-coding	0.00137647118595471	-3.9953772132969
SPATA4	4	spermatogenesis associated 4	protein-coding	0.0000378003687290151	-3.99679802129049
LOC102723439	10	uncharacterized LOC102723439	ncRNA	0.00145877985948896	-4.0009076240648
SLC16A12-AS1	10	SLC16A12 antisense RNA 1	ncRNA	0.00222181496623588	-4.01075610347787
LOC105377284	4	uncharacterized LOC105377284	ncRNA	0.00271013787528265	-4.01388201296473
ADTRP	6	androgen dependent TFPI regulating protein	protein-coding	0.00367262945444871	-4.020336
ZDHHC19	3	zinc finger DHHC-type palmitoyltransferase 19	protein-coding	0.00241604422598311	-4.0436923817824
LOC105378864	1	uncharacterized LOC105378864	ncRNA	3.71097991387404E-06	-4.04809842462071
TMEM247	2	transmembrane protein 247	protein-coding	0.00365791822394459	-4.0526930265217
ZNF57	19	zinc finger protein 57	protein-coding	0.000148505896255941	-4.05323338523998
DDX20	1	DEAD-box helicase 20	protein-coding	0.0000148358765773902	-4.05457230055563
SAXO1	9	stabilizer of axonemal microtubules 1	protein-coding	0.00178110098909529	-4.05668555454066
H2AP	X	H2A,P histone	protein-coding	0.00225981318950533	-4.05995486142355
TRAC	14	T cell receptor alpha constant	other	0.0107450049497918	-4.0636691818116
STPG4	2	sperm-tail PG-rich repeat containing 4	protein-coding	0.000989362294664674	-4.06504174799959
LINC01568	16	long intergenic non-protein coding RNA 1568	ncRNA	0.0187549822591505	-4.06683418515373
BOD1L2	18	biorientation of chromosomes in cell division 1 like 2	protein-coding	0.000328022823342384	-4.09396826068853
JARID2-AS1	6	JARID2 antisense RNA 1	ncRNA	0.00337352781590969	-4.10215652702021
IRGC	19	immunity related GTPase cinema	protein-coding	0.014249645087472	-4.10498
LINC02729	11	long intergenic non-protein coding RNA 2729	ncRNA	0.0163552114931578	-4.12987460033451
LINC01096	4	long intergenic non-protein coding RNA 1096	ncRNA	9.23060933767405E-06	-4.13899924364655
IZUMO2	19	IZUMO family member 2	protein-coding	0.00793439811739502	-4.1392300906273
ITGB1	10	integrin subunit beta 1	protein-coding	0.00180909503690008	-4.14366950547736
LINC02024	3	long intergenic non-protein coding RNA 2024	ncRNA	0.000449924270613002	-4.14488946187285
CT66	7	cancer/testis associated transcript 66	ncRNA	0.00602159294013212	-4.14622875620347
VPS13A-AS1	9	VPS13A antisense RNA 1	ncRNA	0.00151971083554448	-4.14752938818996
TMC7	16	transmembrane channel like 7	protein-coding	0.000021264935222668	-4.156765
SPATA20	17	spermatogenesis associated 20	protein-coding	0.0000254641293288383	-4.161061
PTRHD1	2	peptidyl-tRNA hydrolase domain containing 1	protein-coding	0.0004871495743938	-4.16221091489347
LINC02286	14	long intergenic non-protein coding RNA 2286	ncRNA	0.000209157541970926	-4.16621009012347
CCDC138	2	coiled-coil domain containing 138	protein-coding	8.74030739158658E-06	-4.1694737605704
SDHAF3	7	succinate dehydrogenase complex assembly factor 3	protein-coding	0.0000209233497590057	-4.185519
RHOXF1	X	Rhox homeobox family member 1	protein-coding	0.00702225286181369	-4.18887798382542
CDCA7L	7	cell division cycle associated 7 like	protein-coding	0.00254980940766036	-4.203734
FERMT2	14	fermitin family member 2	protein-coding	0.00347843101190829	-4.20427197055104
PHYH	10	phytanoyl-CoA 2-hydroxylase	protein-coding	0.0000477507920571594	-4.206567
SPATA18	4	spermatogenesis associated 18	protein-coding	0.00344548715515267	-4.20817580243649
CCDC6	10	coiled-coil domain containing 6	protein-coding	0.000135270074439018	-4.210413
SLPI	20	secretory leukocyte peptidase inhibitor	protein-coding	0.00664347154017304	-4.219288
FAM230B	22	family with sequence similarity 230 member B	ncRNA	0.000289877745307566	-4.223014
LINC00508	12	long intergenic non-protein coding RNA 508	ncRNA	0.00526481225016283	-4.22638207503594
SPANXN5	X	SPANX family member N5	protein-coding	0.0104448055129682	-4.23147160305798
LINC00254	16	long intergenic non-protein coding RNA 254	ncRNA	0.0004792167044194	-4.232786
SAMD4A	14	sterile alpha motif domain containing 4A	protein-coding	4.29855498665961E-06	-4.23311963045673
SPATA31D5P	9	SPATA31 subfamily D member 5, pseudogene	pseudo	0.00193320115066573	-4.24129432367287
SMAD1-AS2	4	SMAD1 antisense RNA 2	ncRNA	0.0089781815369083	-4.25254544174834
CBY2	13	chibby family member 2	protein-coding	0.00743918978598264	-4.25258407622076
LINC01214	3	long intergenic non-protein coding RNA 1214	ncRNA	0.0000158250386934713	-4.2646211968177
MIR7515HG	2	MIR7515 host gene	ncRNA	0.00151439838344529	-4.30016732699416
TMEM131L	4	transmembrane 131 like	protein-coding	0.00134857164076374	-4.30530681928563
LDHAL6A	11	lactate dehydrogenase A like 6A	protein-coding	0.00216957426719473	-4.30596923830945
IQCF6	3	IQ motif containing F6	protein-coding	0.000249653991207082	-4.30627584355125
LOC105375843	8	uncharacterized LOC105375843	ncRNA	0.000422971025548982	-4.32019267247877
PSD2-AS1	5	PSD2 antisense RNA 1	ncRNA	0.000980754290842229	-4.33309441048844
SEPTIN12	16	septin 12	protein-coding	0.000467565065769211	-4.33399018634681
KLHL15	X	kelch like family member 15	protein-coding	0.000153057221976247	-4.339642
MYO3B-AS1	2	MYO3B antisense RNA 1	ncRNA	0.00388107425822631	-4.36067036032113
SPACA7	13	sperm acrosome associated 7	protein-coding	0.0000622199782367392	-4.36887337232103
HBA2	16	hemoglobin subunit alpha 2	protein-coding	0.000722684582596792	-4.37548682100696
TEX47	7	testis expressed 47	protein-coding	0.0136458651081508	-4.38454722847816
RNF217	6	ring finger protein 217	protein-coding	0.000110913244100295	-4.38743990315733
SMKR1	7	small lysine rich protein 1	protein-coding	0.000489622875287582	-4.38872683807497
PEX5L-AS2	3	PEX5L antisense RNA 2	ncRNA	0.000271246725015891	-4.38977953832392
FAM71C	12	family with sequence similarity 71 member C	protein-coding	0.00471728964534614	-4.3971097475951
LOC105378412	10	uncharacterized LOC105378412	ncRNA	0.0000023118205532988	-4.39864389539478
C16orf97	16	chromosome 16 open reading frame 97	protein-coding	0.0000141496806945843	-4.40023157277523
S100A11	1	S100 calcium binding protein A11	protein-coding	0.0000746440821466564	-4.418931
C19orf18	19	chromosome 19 open reading frame 18	protein-coding	0.00320016970485671	-4.41969165942606
LINC01191	2	long intergenic non-protein coding RNA 1191	ncRNA	0.000194865649639557	-4.43468301488813
UBL4B	1	ubiquitin like 4B	protein-coding	0.0000186594524253507	-4.44050311826805
LOC105372448	19	uncharacterized LOC105372448	ncRNA	0.00874632720904794	-4.44393472354028
FNDC11	20	fibronectin type III domain containing 11	protein-coding	4.4878448535115E-07	-4.444927
TSGA13	7	testis specific 13	protein-coding	0.000388797549631602	-4.44834886162838
LINC02467	12	long intergenic non-protein coding RNA 2467	ncRNA	0.000115956071792502	-4.46326141878601
LINC00643	14	long intergenic non-protein coding RNA 643	ncRNA	0.00150397987856359	-4.464585
LOC105373461	2	uncharacterized LOC105373461	ncRNA	0.0047655042802008	-4.47269393902348
LOC101927609	7	uncharacterized LOC101927609	ncRNA	0.00329846774464947	-4.48786296607718
PDZD9	16	PDZ domain containing 9	protein-coding	0.000165505039224429	-4.49442802932446
PELI2	14	pellino E3 ubiquitin protein ligase family member 2	protein-coding	0.00122308527410365	-4.498331
IQGAP2	5	IQ motif containing GTPase activating protein 2	protein-coding	0.000163617888727414	-4.56746879238342
RIOK3	18	RIO kinase 3	protein-coding	0.000284796921669563	-4.576145
IQCF3	3	IQ motif containing F3	protein-coding	0.0000594043773426868	-4.57994019319457
TMCO5B	15	transmembrane and coiled-coil domains 5B (pseudogene)	pseudo	5.05126744040458E-06	-4.58349180997745
LINC00608	2	long intergenic non-protein coding RNA 608	ncRNA	2.01118710097677E-06	-4.60429533273421
CST13P	20	cystatin 13, pseudogene	pseudo	0.00874859408451455	-4.6240592660072
FAM71B	5	family with sequence similarity 71 member B	protein-coding	0.000403528130020855	-4.62659702678208
LINC01655	1	long intergenic non-protein coding RNA 1655	ncRNA	0.0000268106003475592	-4.63217670250025
TRIM42	3	tripartite motif containing 42	protein-coding	0.00136018269174276	-4.637842525021
LOC102724156	9	uncharacterized LOC102724156	ncRNA	0.0000490983625014907	-4.64251260525849
AKAP14	X	A-kinase anchoring protein 14	protein-coding	0.000175040841605636	-4.6539153263322
CNNM3-DT	2	CNNM3 divergent transcript	ncRNA	0.00258846815956156	-4.67876858012944
FBXO39	17	F-box protein 39	protein-coding	0.00026051516889429	-4.68127002930974
ESX1	X	ESX homeobox 1	protein-coding	0.0000421463884823348	-4.686675
UBALD2	17	UBA like domain containing 2	protein-coding	0.00151498610863501	-4.71598699671105
USP44	12	ubiquitin specific peptidase 44	protein-coding	0.000282545855630068	-4.731037
RIIAD1	1	regulatory subunit of type II PKA R-subunit domain containing 1	protein-coding	0.0186896243477589	-4.7333131844641
C17orf98	17	chromosome 17 open reading frame 98	protein-coding	0.000919281638973468	-4.735116742747
C20orf144	20	chromosome 20 open reading frame 144	protein-coding	0.00113592212629518	-4.73835249994737
LINC02379	4	long intergenic non-protein coding RNA 2379	ncRNA	0.000231568233575452	-4.74121290503734
DIAPH1-AS1	5	DIAPH1 antisense RNA 1	ncRNA	0.00159498893562977	-4.75067792733383
LINC01688	1	long intergenic non-protein coding RNA 1688	ncRNA	0.0094960304107803	-4.7545537619701
CAB39L	13	calcium binding protein 39 like	protein-coding	0.00174347003443702	-4.764323
TEX29	13	testis expressed 29	protein-coding	0.00243216903560561	-4.76888471718872
EIF1AX	X	eukaryotic translation initiation factor 1A X-linked	protein-coding	0.00103774376702949	-4.76900855124086
LINC02204	15	long intergenic non-protein coding RNA 2204	ncRNA	0.0000169137106866045	-4.77833816986304
LOC105375467	7	uncharacterized LOC105375467	ncRNA	0.012917405417613	-4.79972740700418
PACRG-AS2	6	PACRG antisense RNA 2	ncRNA	1.46878339182806E-07	-4.81213618319241
TMEM190	19	transmembrane protein 190	protein-coding	0.000104945993168594	-4.81614181702709
TSBP1	6	testis expressed basic protein 1	protein-coding	0.0000270031623697718	-4.8213905510514
USP2	11	ubiquitin specific peptidase 2	protein-coding	0.0000375771501388364	-4.825372
TMEM210	9	transmembrane protein 210	protein-coding	0.00272222014517528	-4.82574840331475
TEX35	1	testis expressed 35	protein-coding	0.000264928094544455	-4.828876
PP2D1	3	protein phosphatase 2C like domain containing 1	protein-coding	1.23225169396018E-06	-4.82937980508967
OLAH	10	oleoyl-ACP hydrolase	protein-coding	0.00407029536714914	-4.872627
FSCB	14	fibrous sheath CABYR binding protein	protein-coding	0.000271432611979812	-4.895478
ROPN1L-AS1	5	ROPN1L antisense RNA 1	ncRNA	0.000639216869529405	-4.89959615154718
PARP4	13	poly(ADP-ribose) polymerase family member 4	protein-coding	9.79194223314734E-06	-4.90083678706882
LOC101927664	6	uncharacterized LOC101927664	ncRNA	0.0000876132521564332	-4.90878111441208
TAT-AS1	16	TAT antisense RNA 1	ncRNA	0.000319900634679712	-4.92093274892604
APOBEC4	1	apolipoprotein B mRNA editing enzyme catalytic polypeptide like 4	protein-coding	0.00381371015667237	-4.9612946141223
LOC105372672	20	uncharacterized LOC105372672	ncRNA	0.000516138527941819	-4.96741367403231
FAM81B	5	family with sequence similarity 81 member B	protein-coding	0.0000393637334225322	-4.97445841145512
LINC02790	1	long intergenic non-protein coding RNA 2790	ncRNA	0.00177094381548702	-4.97613035033466
LOC105379388	8	uncharacterized LOC105379388	ncRNA	0.0142076847788567	-4.98871784588233
PPP1R36	14	protein phosphatase 1 regulatory subunit 36	protein-coding	0.000152141095863038	-5.04612755935793
OAZ3	1	ornithine decarboxylase antizyme 3	protein-coding	0.000464441982300514	-5.047631
CXorf65	X	chromosome X open reading frame 65	protein-coding	0.0107927744379281	-5.0494534621677
SPATA19	11	spermatogenesis associated 19	protein-coding	0.00593863872309815	-5.05420964507171
TNP1	2	transition protein 1	protein-coding	6.59942969080176E-06	-5.054611
FAM71F1	7	family with sequence similarity 71 member F1	protein-coding	0.000225823201644171	-5.077825
C11orf97	11	chromosome 11 open reading frame 97	protein-coding	0.00827297510150699	-5.090202
SIRPD	20	signal regulatory protein delta	protein-coding	0.00502889193709899	-5.09110817805553
CCR4	3	C-C motif chemokine receptor 4	protein-coding	0.00173671515106087	-5.09327907638114
PLK1	16	polo like kinase 1	protein-coding	0.000252456397241621	-5.098263
LOC112268136	14	uncharacterized LOC112268136	protein-coding	0.000503194188373012	-5.10185442348599
LINC00635	3	long intergenic non-protein coding RNA 635	ncRNA	0.0102719980776689	-5.12909377271529
TEX44	2	testis expressed 44	protein-coding	8.34254760287148E-06	-5.13891727485233
LOC105376588	11	uncharacterized LOC105376588	ncRNA	0.0000708576034987906	-5.15333622124613
SPEM1	17	spermatid maturation 1	protein-coding	0.0123647248710079	-5.16130341803467
LOC105370600	14	uncharacterized LOC105370600	ncRNA	0.00250745902760614	-5.16964600042392
SCP2D1	20	SCP2 sterol binding domain containing 1	protein-coding	0.00666460373947621	-5.1788590200712
C4orf45	4	chromosome 4 open reading frame 45	protein-coding	0.000622966821148569	-5.18817242983
FTMT	5	ferritin mitochondrial	protein-coding	0.000176910523424031	-5.196625
PGAM2	7	phosphoglycerate mutase 2	protein-coding	0.00442807223100675	-5.197457
LOC107984561	13	uncharacterized LOC107984561	ncRNA	0.00630353796667559	-5.21428147824789
PLCZ1	12	phospholipase C zeta 1	protein-coding	0.000370743871148018	-5.243214
LOC101928128	X	uncharacterized LOC101928128	ncRNA	3.49984066591514E-06	-5.25858502504838
LOC105375418	7	uncharacterized LOC105375418	ncRNA	0.0112699301916794	-5.30400936074042
LINC00943	12	long intergenic non-protein coding RNA 943	ncRNA	0.0000590684261897287	-5.30916226323558
LELP1	1	late cornified envelope like proline rich 1	protein-coding	1.11707795420989E-07	-5.32060669755916
POM121L2	6	POM121 transmembrane nucleoporin like 2	protein-coding	0.0000352664555590972	-5.327332
ERICH2	2	glutamate rich 2	protein-coding	0.0000012186028530103	-5.33118282501929
LOC102723899	7	uncharacterized LOC102723899	protein-coding	0.0178721272736061	-5.36616519409918
ZNF487	10	zinc finger protein 487	protein-coding	0.0000832771045732798	-5.367859
CATSPER3	5	cation channel sperm associated 3	protein-coding	0.00003013111037751	-5.38231187526963
LOC105370844	15	uncharacterized LOC105370844	ncRNA	0.0000149210612205731	-5.39052440979415
C2orf92	2	chromosome 2 open reading frame 92	protein-coding	1.04517910003064E-06	-5.394216
LOC101927039	8	uncharacterized LOC101927039	ncRNA	0.000030022935010895	-5.41207214075352
CRISP2	6	cysteine rich secretory protein 2	protein-coding	0.000262835756116026	-5.416369
LOC105377246	4	uncharacterized LOC105377246	ncRNA	0.000989390334833157	-5.43178877319961
HSD52	1	uncharacterized LOC729467	ncRNA	0.00017186792812338	-5.442102
TXNDC2	18	thioredoxin domain containing 2	protein-coding	0.000499138447385067	-5.447253
LOC105370364	13	uncharacterized LOC105370364	ncRNA	0.00018792403022079	-5.46592241242731
SPATA32	17	spermatogenesis associated 32	protein-coding	0.000100433367042169	-5.49055231292823
LOC101927839	17	uncharacterized LOC101927839	ncRNA	0.000125040940360686	-5.50186216346846
PPP1CA	11	protein phosphatase 1 catalytic subunit alpha	protein-coding	0.0000678129498446879	-5.502606
ZNF683	1	zinc finger protein 683	protein-coding	0.00133069366334996	-5.55277800218296
LOC101929315	8	uncharacterized LOC101929315	ncRNA	0.000883574159957285	-5.55566742058739
CCDC83	11	coiled-coil domain containing 83	protein-coding	0.00105625808869929	-5.55685816117618
TENT5C	1	terminal nucleotidyltransferase 5C	protein-coding	0.000101989650606709	-5.563152
CPXCR1	X	CPX chromosome region candidate 1	protein-coding	0.0000597102005654512	-5.616215
FHL5	6	four and a half LIM domains 5	protein-coding	0.0167388319978749	-5.629119
ERICH3-AS1	1	ERICH3 antisense RNA 1	ncRNA	0.00660456288725602	-5.63165135244754
MORN5	9	MORN repeat containing 5	protein-coding	6.35684595932719E-06	-5.64516580052091
DEFB121	20	defensin beta 121	protein-coding	0.0000100155968282491	-5.65166035162455
LOC105374017	3	uncharacterized LOC105374017	ncRNA	4.64159891278276E-07	-5.65375295641487
LINC02619	4	long intergenic non-protein coding RNA 2619	ncRNA	0.00483752902749306	-5.66095097872451
TSSK6	19	testis specific serine kinase 6	protein-coding	0.000221849299617878	-5.663235
LOC101927480	16	uncharacterized LOC101927480	ncRNA	0.0134646938468097	-5.69208788726657
SPEM2	17	SPEM family member 2	protein-coding	0.0138453233003809	-5.71939750430412
LOC107986964	8	uncharacterized LOC107986964	ncRNA	0.0000254735473486932	-5.73897791657983
LINC02480	4	long intergenic non-protein coding RNA 2480	ncRNA	0.010751049956805	-5.74601817267074
TRIM69	15	tripartite motif containing 69	protein-coding	1.97479413976563E-07	-5.77353981697328
LOC102724587	15	uncharacterized LOC102724587	ncRNA	0.00494395150648683	-5.79970291054893
FAM83C-AS1	20	FAM83C antisense RNA 1	ncRNA	0.00382480340422702	-5.84024107692257
LINC00301	11	long intergenic non-protein coding RNA 301	ncRNA	0.00262747043061536	-5.86191588067738
LOC101927342	1	uncharacterized LOC101927342	ncRNA	0.00134277519430052	-5.86584991382861
TMEM225	11	transmembrane protein 225	protein-coding	0.0000189358756504312	-5.90481431584222
KIF2B	17	kinesin family member 2B	protein-coding	0.000325320869286958	-5.906694
LINC02269	4	long intergenic non-protein coding RNA 2269	ncRNA	0.000425691899452045	-5.9266475942746
GALNTL5	7	polypeptide N-acetylgalactosaminyltransferase like 5	protein-coding	0.0000186355456229613	-5.98382357568082
CXorf66	X	chromosome X open reading frame 66	protein-coding	0.0000353644283533224	-5.99451384599355
AKAP3	12	A-kinase anchoring protein 3	protein-coding	7.40802773684056E-06	-6.01439184417363
TLE1	9	TLE family member 1, transcriptional corepressor	protein-coding	8.19533382355867E-07	-6.021248
IQCF1	3	IQ motif containing F1	protein-coding	0.00837588564955071	-6.05842833790771
RGMB-AS1	5	RGMB antisense RNA 1	ncRNA	0.00330396014703215	-6.06983927560825
FAM71A	1	family with sequence similarity 71 member A	protein-coding	2.30425893794457E-06	-6.07602007158334
ARHGAP26-IT1	5	ARHGAP26 intronic transcript 1	ncRNA	0.0061862159820231	-6.1257965822512
TEX26	13	testis expressed 26	protein-coding	0.00169196283751326	-6.15510648948612
LY6G6F-LY6G6D	6	LY6G6F-LY6G6D readthrough	protein-coding	0.0144790449316498	-6.16777949836646
TEKT5	16	tektin 5	protein-coding	0.000142964956249786	-6.17104786594043
LYZL4	3	lysozyme like 4	protein-coding	0.0000216735706158981	-6.22491923843297
KIRREL3-AS2	11	KIRREL3 antisense RNA 2	ncRNA	0.00661947216902618	-6.25955391188307
GLRX2	1	glutaredoxin 2	protein-coding	0.000217885316009356	-6.28924934248126
CT83	X	cancer/testis antigen 83	protein-coding	0.0000452809061556338	-6.29008674138788
CYLC2	9	cylicin 2	protein-coding	2.72597541929711E-06	-6.29400545926482
LOC107984411	11	uncharacterized LOC107984411	ncRNA	4.70305226468425E-07	-6.30072818301675
LOC100419882	6	transmembrane protein 98 pseudogene	pseudo	0.00257228161913497	-6.3057320607586
SPTY2D1OS	11	SPTY2D1 opposite strand	protein-coding	5.32433413734537E-06	-6.30702165084008
MROH2B	5	maestro heat like repeat family member 2B	protein-coding	2.08657428423288E-06	-6.33424246263633
TSPAN16	19	tetraspanin 16	protein-coding	0.000279999026434895	-6.33445490434069
MS4A5	11	membrane spanning 4-domains A5	protein-coding	0.0000593161767191479	-6.348519
LYZL1	10	lysozyme like 1	protein-coding	0.0167196916060821	-6.356451
MIR193BHG	16	MIR193B host gene	ncRNA	0.0000341869914396807	-6.37426318628698
LOC102723684	7	uncharacterized LOC102723684	ncRNA	0.00436006739853644	-6.38020731585719
C12orf50	12	chromosome 12 open reading frame 50	protein-coding	2.00298263428869E-06	-6.39274506288696
GAPDHS	19	glyceraldehyde-3-phosphate dehydrogenase, spermatogenic	protein-coding	0.000195197482070172	-6.40474763103692
SMCP	1	sperm mitochondria associated cysteine rich protein	protein-coding	0.000847105869018265	-6.43566455323371
HHLA3-AS1	1	HHLA3 antisense RNA 1	ncRNA	0.0121102189000883	-6.4572663551844
FLACC1	2	flagellum associated containing coiled-coil domains 1	protein-coding	0.0000929119791413754	-6.47494860621863
LINC01082	16	long intergenic non-protein coding RNA 1082	ncRNA	3.72794140651855E-06	-6.47752088611714
MS4A6E	11	membrane spanning 4-domains A6E	protein-coding	0.000581467498340597	-6.50749886376437
TEX55	3	testis expressed 55	protein-coding	0.0000145657327939307	-6.54769765100268
ARMH2	6	armadillo like helical domain containing 2	protein-coding	0.000220781177690736	-6.55504024837545
LOC101929512	2	uncharacterized LOC101929512	ncRNA	0.000282607792739286	-6.57095283047847
LOC101929897	8	uncharacterized LOC101929897	ncRNA	0.00162285972777796	-6.57874252807982
MAP3K5-AS1	6	MAP3K5 antisense RNA 1	ncRNA	0.000189396584560527	-6.61617607364991
DAB1-AS1	1	DAB1 antisense RNA 1	ncRNA	0.000469773249656056	-6.66395796390518
C11orf94	11	chromosome 11 open reading frame 94	protein-coding	0.0000621185413484016	-6.68987205240863
C9orf153	9	chromosome 9 open reading frame 153	protein-coding	0.000190107934578949	-6.69622436235332
LOC105370363	13	uncharacterized LOC105370363	ncRNA	0.000021003319039644	-6.71319236739977
BPIFA3	20	BPI fold containing family A member 3	protein-coding	0.00288167640141706	-6.71693113860712
HEMGN	9	hemogen	protein-coding	0.000098523550023075	-6.772387
LOC105376023	9	uncharacterized LOC105376023	ncRNA	0.0015882841572786	-6.77364852155076
LINC01249	2	long intergenic non-protein coding RNA 1249	ncRNA	0.000447860962094996	-6.896896
LRRC18	10	leucine rich repeat containing 18	protein-coding	0.0000430393835623553	-6.92353520652917
KIT	4	KIT proto-oncogene, receptor tyrosine kinase	protein-coding	0.00106131165930918	-7.05516309502702
RNF151	16	ring finger protein 151	protein-coding	0.00193123451655235	-7.13506481088006
C10orf62	10	chromosome 10 open reading frame 62	protein-coding	0.0000104869422198623	-7.20169715617382
TMEM14A	6	transmembrane protein 14A	protein-coding	4.30778936574564E-06	-7.23082529447803
SUN3	7	Sad1 and UNC84 domain containing 3	protein-coding	0.000230081786205321	-7.32133970274082
LRRC37A16P	17	leucine rich repeat containing 37 member A16, pseudogene	pseudo	0.000020675724235085	-7.353035
TNP2	16	transition protein 2	protein-coding	0.00344477713357363	-7.365519
LOC105370460	14	uncharacterized LOC105370460	ncRNA	0.00621046414221772	-7.38615697993226
SSMEM1	7	serine rich single-pass membrane protein 1	protein-coding	0.0000333888476193814	-7.44195858289355
NFIA-AS1	1	NFIA antisense RNA 1	ncRNA	2.67237738791762E-07	-7.481555
C1orf100	1	chromosome 1 open reading frame 100	protein-coding	0.0000019039980235871	-7.55721593167075
C1orf21	1	chromosome 1 open reading frame 21	protein-coding	8.59193308416708E-06	-7.558763
IZUMO3	9	IZUMO family member 3	protein-coding	0.000193939121604797	-7.55914961840863
COMMD8	4	COMM domain containing 8	protein-coding	0.000308259730614526	-7.570256
FAM205A	9	family with sequence similarity 205 member A	protein-coding	1.25390736667916E-06	-7.60664400315381
LOC105372440	19	uncharacterized LOC105372440	ncRNA	0.0013863015516535	-7.62163440420071
LOC102723740	5	uncharacterized LOC102723740	ncRNA	0.0000091803903620565	-7.63797505201345
LINC00882	3	long intergenic non-protein coding RNA 882	ncRNA	0.00075172953336306	-7.65341751711064
LOC105372640	20	uncharacterized LOC105372640	ncRNA	0.000319661137173076	-7.69550205223677
FNDC8	17	fibronectin type III domain containing 8	protein-coding	0.000345883262081019	-7.704382
C11orf88	11	chromosome 11 open reading frame 88	protein-coding	0.00111543981373751	-7.71705206446821
GSTCD-AS1	4	GSTCD antisense RNA 1	ncRNA	0.00010561765753415	-7.74480709869744
CCDC196	14	coiled-coil domain containing 196	protein-coding	0.0000388774876936995	-7.74791858818158
C4orf17	4	chromosome 4 open reading frame 17	protein-coding	0.00265448743184304	-7.759895
TEX37	2	testis expressed 37	protein-coding	4.77232279791404E-06	-7.82258834881092
C9orf57	9	chromosome 9 open reading frame 57	protein-coding	0.000424348045443103	-7.85197950737923
DEFB119	20	defensin beta 119	protein-coding	0.0000019476310525806	-7.86579049010697
SPACA3	17	sperm acrosome associated 3	protein-coding	0.0000410066511179379	-7.97344297276171
LOC105371508	17	uncharacterized LOC105371508	ncRNA	0.00226601686182158	-7.99075134151877
CSNKA2IP	3	casein kinase 2 subunit alpha' interacting protein	protein-coding	0.000177171838820909	-8.00287377215484
BIRC8	19	baculoviral IAP repeat containing 8	pseudo	0.0000213002896165104	-8.08672375817047
LOC105378710	1	uncharacterized LOC105378710	ncRNA	0.00249478782217152	-8.13880972243324
LINC01304	2	long intergenic non-protein coding RNA 1304	ncRNA	8.21905402310121E-07	-8.17029215129299
AQP5	12	aquaporin 5	protein-coding	0.000143990968162385	-8.18138327689853
PRSS58	7	serine protease 58	protein-coding	6.01549991525904E-08	-8.31110490689531
TMIGD3	1	transmembrane and immunoglobulin domain containing 3	protein-coding	0.000583974661747537	-8.377885
LOC100240728	7	uncharacterized LOC100240728	ncRNA	0.000757491460508771	-8.39131896130843
ACSBG2	19	acyl-CoA synthetase bubblegum family member 2	protein-coding	9.26484903324319E-06	-8.424073
ZBTB20-AS1	3	ZBTB20 antisense RNA 1	ncRNA	0.000135530994038408	-8.4519319102246
TBX18-AS1	6	TBX18 antisense RNA 1	ncRNA	0.0000226303688513538	-8.53970022390829
SPANXB1	X	SPANX family member B1	protein-coding	0.000733570086366516	-8.544813
PBDC1	X	polysaccharide biosynthesis domain containing 1	protein-coding	0.00148208788903427	-8.58763849935488
LINC02727	11	long intergenic non-protein coding RNA 2727	ncRNA	0.000410087949333088	-8.62956943304602
LOC105375291	7	uncharacterized LOC105375291	ncRNA	0.000200299850761066	-8.69779291909229
LINC02626	10	long intergenic non-protein coding RNA 2626	ncRNA	0.00579525357742965	-8.72139504400816
IQCF2	3	IQ motif containing F2	protein-coding	0.0000169817798508051	-8.75178606114304
GSG1	12	germ cell associated 1	protein-coding	0.000123800658757925	-8.808
PLAC8L1	5	PLAC8 like 1	protein-coding	1.49678958846306E-07	-8.86503063760876
LOC105371597	17	uncharacterized LOC105371597	ncRNA	0.0000473624016157699	-8.90470483715845
ROPN1B	3	rhophilin associated tail protein 1B	protein-coding	0.00833250961204109	-8.94832909645767
LINC02314	14	long intergenic non-protein coding RNA 2314	ncRNA	0.000303328082883291	-8.96468534668718
SNORD35B	19	small nucleolar RNA, C/D box 35B	snoRNA	0.0000589145474927006	-8.980806
PRR30	2	proline rich 30	protein-coding	0.000288779511927288	-9.02138748274758
PGK2	6	phosphoglycerate kinase 2	protein-coding	7.68717871988545E-06	-9.303629
TEX38	1	testis expressed 38	protein-coding	0.000572981156929982	-9.32592866118512
ACRV1	11	acrosomal vesicle protein 1	protein-coding	0.0000254467117631138	-9.330972
RNF148	7	ring finger protein 148	protein-coding	0.0000119736138382337	-9.51514152418391
LECT2	5	leukocyte cell derived chemotaxin 2	protein-coding	0.0000391119908295631	-9.53404834194112
ACTL7B	9	actin like 7B	protein-coding	0.0000678033851416333	-9.53875710858639
CMTM1	16	CKLF like MARVEL transmembrane domain containing 1	protein-coding	0.00297038576394882	-9.5751396356867
SPRR2C	1	small proline rich protein 2C (pseudogene)	pseudo	0.00440546774991986	-9.58717
SLIT2-IT1	4	SLIT2 intronic transcript 1	ncRNA	0.000106167218201549	-9.65257111882248
LOC100507071	8	uncharacterized LOC100507071	ncRNA	0.000012180269232878	-9.68253252299721
ZNF385D	3	zinc finger protein 385D	protein-coding	0.0000320773833959844	-9.693914
AKAP4	X	A-kinase anchoring protein 4	protein-coding	0.000299946523588093	-9.713095
GSTK1	7	glutathione S-transferase kappa 1	protein-coding	7.73895289191624E-07	-9.72861636054943
ASB17	1	ankyrin repeat and SOCS box containing 17	protein-coding	0.00107354789242835	-9.7291598085649
LOC102725080	8	uncharacterized LOC102725080	ncRNA	0.0000173968460269671	-9.79562816025841
SPATA42	1	spermatogenesis associated 42	ncRNA	0.0000037690672051241	-9.840634
TEKT3	17	tektin 3	protein-coding	9.44896744592509E-06	-9.931888
LINC01500	14	long intergenic non-protein coding RNA 1500	ncRNA	0.000298898773691655	-10.1100669619278
LINC01052	13	long intergenic non-protein coding RNA 1052	ncRNA	0.00156756465322112	-10.1233656085566
LOC100134040	7	uncharacterized LOC100134040	ncRNA	0.000404976214266052	-10.3103968722758
BANF2	20	BANF family member 2	protein-coding	0.000192496494926636	-10.364885123634
TEX36-AS1	10	TEX36 antisense RNA 1	ncRNA	0.0000379124067550802	-10.3695174826267
SORCS3-AS1	10	SORCS3 antisense RNA 1	ncRNA	0.000004508252460814	-10.4306200427514
ARMC3	10	armadillo repeat containing 3	protein-coding	6.57473026442391E-07	-10.4323108303802
LOC107987189	13	uncharacterized LOC107987189	ncRNA	0.00154491942303335	-10.4339550790945
LINC01650	1	long intergenic non-protein coding RNA 1650	ncRNA	0.000413626385157289	-10.4519417629529
C1orf158	1	chromosome 1 open reading frame 158	protein-coding	0.000472811787960646	-10.45382
MS4A14	11	membrane spanning 4-domains A14	protein-coding	0.000127999230241759	-10.57295
STAT4	2	signal transducer and activator of transcription 4	protein-coding	0.0002312848892572	-10.58191
TP53TG5	20	TP53 target 5	protein-coding	0.0000122221422465584	-10.7548023825394
CASC16	16	cancer susceptibility 16	ncRNA	1.46393339530988E-06	-10.83518
FAM205C	9	family with sequence similarity 205 member C	protein-coding	0.0000420266764522752	-10.9054323918101
ADAM29	4	ADAM metallopeptidase domain 29	protein-coding	1.28088365320585E-06	-11.1576215602925
LOC101928048	20	uncharacterized LOC101928048	ncRNA	0.00968209800739429	-11.1603228391554
SPATA3	2	spermatogenesis associated 3	protein-coding	0.0000579950564290996	-11.208951358299
LINC02219	5	long intergenic non-protein coding RNA 2219	ncRNA	0.000291028531953151	-11.3005406147218
SNTG2-AS1	2	SNTG2 antisense RNA 1	ncRNA	0.0000510786606866961	-11.356970308452
CFAP97D1	17	CFAP97 domain containing 1	protein-coding	0.000121335259406548	-11.4183663500353
LINC01988	3	long intergenic non-protein coding RNA 1988	ncRNA	0.000342166648437173	-11.5498137842101
ODF1	8	outer dense fiber of sperm tails 1	protein-coding	0.000152735759855406	-11.5935395751119
LEMD1	1	LEM domain containing 1	protein-coding	2.38606910047154E-06	-11.68001
TMCO5A	15	transmembrane and coiled-coil domains 5A	protein-coding	9.20621158686779E-07	-11.7610998756989
IQCF5	3	IQ motif containing F5	protein-coding	0.000283909058789421	-11.7653844394879
S100A10	1	S100 calcium binding protein A10	protein-coding	1.47358255573555E-07	-11.76883
LOC101927488	5	uncharacterized LOC101927488	ncRNA	0.000376965453161228	-11.857634988403
LINC01723	20	long intergenic non-protein coding RNA 1723	ncRNA	0.0000591473598851763	-11.9978124150562
LOC105372551	20	uncharacterized LOC105372551	ncRNA	6.41343005716381E-06	-11.9984536497573
UBQLN3	11	ubiquilin 3	protein-coding	3.59534688743963E-08	-12.0482897860955
TMEM31	X	transmembrane protein 31	protein-coding	0.0000243715071745481	-12.7629013400226
LINC01764	19	long intergenic non-protein coding RNA 1764	ncRNA	0.0000109639034229878	-12.9473670673064
LINC01553	10	long intergenic non-protein coding RNA 1553	ncRNA	2.42164356933373E-07	-13.0551836455322
RNF133	7	ring finger protein 133	protein-coding	0.0000219979583721012	-13.268059212849
C16orf82	16	chromosome 16 open reading frame 82	protein-coding	6.84032855323694E-08	-13.6408989860131
DNAJC5B	8	DnaJ heat shock protein family (Hsp40) member C5 beta	protein-coding	0.0000349683122217601	-13.71883
ACR	22	acrosin	protein-coding	0.000020704316264605	-14.0795969174655
P3R3URF	1	PIK3R3 upstream reading frame	protein-coding	0.000274891583274224	-14.0804519989523
ZC2HC1B	6	zinc finger C2HC-type containing 1B	protein-coding	0.00108534100335067	-14.2100968461413
HMGB4	1	high mobility group box 4	protein-coding	6.30153113941948E-07	-14.436282146174
LOC107986582	6	uncharacterized LOC107986582	ncRNA	0.00209748256461188	-14.4783152219658
CCDC54	3	coiled-coil domain containing 54	protein-coding	0.000395674062976818	-14.57402
TMCO2	1	transmembrane and coiled-coil domains 2	protein-coding	7.54485667687132E-07	-14.6794338934799
CAPZA3	12	capping actin protein of muscle Z-line subunit alpha 3	protein-coding	1.46765595933358E-06	-14.8409
LINC00919	16	long intergenic non-protein coding RNA 919	ncRNA	7.05810930392345E-09	-15.0389331133481
IQCF4	3	IQ motif containing F5 pseudogene	pseudo	0.000103181682282547	-15.5842635688544
FAM209A	20	family with sequence similarity 209 member A	protein-coding	0.00450918304490992	-15.7240669283562
GTSF1L	20	gametocyte specific factor 1 like	protein-coding	0.0000244047677726785	-17.0513748836293
ACTL7A	9	actin like 7A	protein-coding	0.000111471488827911	-17.7529883474106
LOC107983959	X	uncharacterized LOC107983959	ncRNA	0.0000178932840077957	-17.8301575678715
PLAAT5	11	phospholipase A and acyltransferase 5	protein-coding	4.231599238453E-10	-19.0553838261579
MCHR2-AS1	6	MCHR2 antisense RNA 1	ncRNA	0.000127076245063268	-19.59682
LINC01921	2	long intergenic non-protein coding RNA 1921	ncRNA	0.000264574713803207	-19.8592964727892
ACTRT2	1	actin related protein T2	protein-coding	2.20891554982986E-07	-21.0261953256801
LINC01766	19	long intergenic non-protein coding RNA 1766	ncRNA	0.0000175039270392158	-21.1132522059838
LOC105374836	2	uncharacterized LOC105374836	ncRNA	3.29328262306913E-06	-21.9841751934442
FBXW10	17	F-box and WD repeat domain containing 10	protein-coding	7.33173590182756E-08	-24.3867751236861
LYZL6	17	lysozyme like 6	protein-coding	9.8926337936559E-13	-25.24848
LOC101928317	12	uncharacterized LOC101928317	ncRNA	0.0000209760391105521	-28.7531898360944
LOC105376980	20	uncharacterized LOC105376980	ncRNA	0.0000948762268576887	-39.2883916063689
LINC01760	1	long intergenic non-protein coding RNA 1760	ncRNA	7.87477532544415E-07	-48.0791715844249
CABS1	4	calcium binding protein, spermatid associated 1	protein-coding	8.43871039406539E-06	-51.09726

## Sheet: A_Comp spI vs "S" 
Symbol	chromosome	description	type_of_gene	p_Comp spI vs "S"	fc_Comp spI vs "S"
FBXW10	17	F-box and WD repeat domain containing 10	protein-coding	9.5232509627158E-10	88.2868007585984
LOC107986582	6	uncharacterized LOC107986582	ncRNA	0.0000289879173357056	74.3735377902152
MCHR2-AS1	6	MCHR2 antisense RNA 1	ncRNA	4.87087383210782E-06	58.63387
HHLA3-AS1	1	HHLA3 antisense RNA 1	ncRNA	0.0000305049961431249	49.9110744345675
TMIGD3	1	transmembrane and immunoglobulin domain containing 3	protein-coding	1.30584223445137E-06	47.68051
PLAAT5	11	phospholipase A and acyltransferase 5	protein-coding	1.18854698426355E-11	46.8465913154555
LINC02619	4	long intergenic non-protein coding RNA 2619	ncRNA	4.69503954457297E-06	41.4774718493618
LINC00882	3	long intergenic non-protein coding RNA 882	ncRNA	2.09518046824073E-06	38.8789525121815
ROPN1L-AS1	5	ROPN1L antisense RNA 1	ncRNA	8.98020646733216E-08	38.3605932377732
AQP5	12	aquaporin 5	protein-coding	4.05123919686903E-07	36.9607687903314
HSD52	1	uncharacterized LOC729467	ncRNA	3.76450044395056E-08	36.45365
LOC101928721	4	uncharacterized LOC101928721	ncRNA	1.52067100780808E-08	34.3831847469799
LINC01766	19	long intergenic non-protein coding RNA 1766	ncRNA	0.0000039425696666379	32.9393230736181
C9orf57	9	chromosome 9 open reading frame 57	protein-coding	2.04152444492352E-06	32.2547673933858
CABS1	4	calcium binding protein, spermatid associated 1	protein-coding	0.0000321344366708764	32.11546
LOC105375843	8	uncharacterized LOC105375843	ncRNA	3.42062095045122E-08	31.7320922315196
LINC00911	14	long intergenic non-protein coding RNA 911	ncRNA	3.68455491228765E-07	31.3703523185969
LOC100507071	8	uncharacterized LOC100507071	ncRNA	9.4081723457285E-08	31.3586941636946
LOC100240728	7	uncharacterized LOC100240728	ncRNA	6.91610014553835E-06	31.3276931313797
LOC105378044	6	uncharacterized LOC105378044	ncRNA	1.82478388041605E-06	30.2293579268627
ZNF385D	3	zinc finger protein 385D	protein-coding	3.38077796607914E-07	30.05646
PPFIA2-AS1	12	PPFIA2 antisense RNA 1	ncRNA	0.0000818624451029592	29.2956318414754
ACR	22	acrosin	protein-coding	1.38574045875007E-06	29.171715365464
TMEM225	11	transmembrane protein 225	protein-coding	9.91437476574113E-09	28.6998881049153
ZC2HC1B	6	zinc finger C2HC-type containing 1B	protein-coding	0.000142690240797769	28.4045454214507
MROH2B	5	maestro heat like repeat family member 2B	protein-coding	1.35469097155041E-09	28.00654362379
LINC01486	12	long intergenic non-protein coding RNA 1486	ncRNA	4.79625525029527E-06	27.9838773676349
TRIM69	15	tripartite motif containing 69	protein-coding	5.2953583370569E-11	27.4293566186429
LINC01760	1	long intergenic non-protein coding RNA 1760	ncRNA	4.95994591155574E-06	27.1231559948191
LOC105369559	11	uncharacterized LOC105369559	ncRNA	0.00741310348975422	26.915518588661
FAM209A	20	family with sequence similarity 209 member A	protein-coding	0.00128379266811633	26.3956467675948
LOC102723885	7	uncharacterized LOC102723885	ncRNA	6.33389065201971E-07	25.9374997119497
BMPR1B-DT	4	BMPR1B divergent transcript	ncRNA	0.000169851347641946	25.7231348691814
CDC14C	7	cell division cycle 14C	protein-coding	5.77912446665942E-06	25.402355225835
LOC105369728	12	uncharacterized LOC105369728	ncRNA	0.0000592474996986581	25.1163078165333
LOC105378412	10	uncharacterized LOC105378412	ncRNA	1.39914950936892E-10	24.5967075669427
C1orf158	1	chromosome 1 open reading frame 158	protein-coding	0.0000274041732110819	23.6115
LINC01249	2	long intergenic non-protein coding RNA 1249	ncRNA	3.37526395856367E-06	22.96819
BIRC8	19	baculoviral IAP repeat containing 8	pseudo	2.17529123611888E-07	22.7017317430511
AADACL2-AS1	3	AADACL2 antisense RNA 1	ncRNA	0.000312611902692244	22.6589262617628
LINC00301	11	long intergenic non-protein coding RNA 301	ncRNA	0.0000157821445876691	22.535126637115
LOC105370844	15	uncharacterized LOC105370844	ncRNA	1.0176461217594E-08	22.3714215038899
RGCC	13	regulator of cell cycle	protein-coding	2.51109866366852E-06	21.8193243397428
ARMC3	10	armadillo repeat containing 3	protein-coding	2.41409539256745E-08	21.4948812356996
LINC00343	13	long intergenic non-protein coding RNA 343	ncRNA	8.23180276912049E-07	21.2406464906612
CABCOCO1	10	ciliary associated calcium binding coiled-coil 1	protein-coding	1.64985429579083E-08	20.8109146273491
LOC105376168	9	uncharacterized LOC105376168	ncRNA	0.0000481822082495802	20.7887591276866
POM121L2	6	POM121 transmembrane nucleoporin like 2	protein-coding	3.74166382884822E-08	20.56339
FAM135A-AS1	6	FAM135A antisense RNA 1	ncRNA	0.000295234538104622	20.5179327259732
KRT72	12	keratin 72	protein-coding	3.0390261220915E-07	20.4852065560353
CAVIN3	11	caveolae associated protein 3	protein-coding	6.86684775385849E-07	20.4660886815195
SPATA16	3	spermatogenesis associated 16	protein-coding	3.18993539370148E-07	20.41264
LOC101929897	8	uncharacterized LOC101929897	ncRNA	0.0000225602111568641	20.2311329679449
LOC101928317	12	uncharacterized LOC101928317	ncRNA	0.0000666588070070311	20.0860211394698
TEX47	7	testis expressed 47	protein-coding	0.0000549933988537945	19.8340971770088
SLC9C1	3	solute carrier family 9 member C1	protein-coding	1.14072315929886E-07	19.6871023555576
POM121L9P	22	POM121 transmembrane nucleoporin like 9, pseudogene	pseudo	0.000195331652533923	19.5531474237582
LOC102724680	12	uncharacterized LOC102724680	ncRNA	0.0000301339093375387	19.309911709822
CMTM1	16	CKLF like MARVEL transmembrane domain containing 1	protein-coding	0.000355238556420601	19.0334590673993
LOC102723883	6	uncharacterized LOC102723883	ncRNA	0.000120910325006338	18.9385076216359
PGK2	6	phosphoglycerate kinase 2	protein-coding	3.19659607614618E-07	18.84376
SPRR2C	1	small proline rich protein 2C (pseudogene)	pseudo	0.000604866996501494	18.81099
LOC105370613	14	uncharacterized LOC105370613	ncRNA	0.000409214582569826	18.6860079261192
LOC105375747	8	uncharacterized LOC105375747	ncRNA	4.88435715548756E-08	18.4755788962435
RGMB-AS1	5	RGMB antisense RNA 1	ncRNA	0.0000553345252820601	18.2844547580049
LYZL6	17	lysozyme like 6	protein-coding	4.19244812506071E-12	18.25819
DEFB121	20	defensin beta 121	protein-coding	2.25137313876917E-08	18.0523742542144
CT70	9	cancer/testis associated transcript 70	ncRNA	1.1064560359984E-07	17.989911099759
LOC101928257	7	uncharacterized LOC101928257	ncRNA	0.0000611160742289948	17.9262034439527
LOC105374836	2	uncharacterized LOC105374836	ncRNA	7.57432577777009E-06	17.6053682802141
LINC01210	3	long intergenic non-protein coding RNA 1210	ncRNA	5.80991279341964E-09	17.5951534066335
LINC02219	5	long intergenic non-protein coding RNA 2219	ncRNA	0.0000611947462673518	17.4190778918662
ADAM18	8	ADAM metallopeptidase domain 18	protein-coding	5.4657496775944E-08	17.39558
LOC105376199	9	uncharacterized LOC105376199	ncRNA	3.88886377768182E-07	17.301323762779
LAMP3	3	lysosomal associated membrane protein 3	protein-coding	3.84501800740029E-08	17.0050161668169
CT66	7	cancer/testis associated transcript 66	ncRNA	0.000016457908425533	16.7334180161575
EEF1AKMT4	3	EEF1A lysine methyltransferase 4	protein-coding	0.000452463581848883	16.7134231548629
LOC105377183	3	uncharacterized LOC105377183	ncRNA	2.66606103843701E-07	16.616875662561
GLIPR1L1	12	GLIPR1 like 1	protein-coding	0.0000138905763748582	16.5746269984238
LOC101927367	17	uncharacterized LOC101927367	ncRNA	3.10335721089118E-06	16.4527873439937
LOC105371296	16	uncharacterized LOC105371296	ncRNA	0.0000236711952184236	16.4395420675595
LOC101927480	16	uncharacterized LOC101927480	ncRNA	0.000456003963489686	16.4129911025813
NEFM	8	neurofilament medium	protein-coding	0.0000264327428974829	16.3317499839358
PDZD9	16	PDZ domain containing 9	protein-coding	2.0122570906459E-07	16.0439281421965
CAPN11	6	calpain 11	protein-coding	6.25165763151423E-10	16.0334983885262
C3orf86	3	chromosome 3 open reading frame 86	protein-coding	0.0022622872963904	15.8850145116722
LOC105379388	8	uncharacterized LOC105379388	ncRNA	0.000282776916916124	15.7351739807217
MAPK8IP1P2	17	mitogen-activated protein kinase 8 interacting protein 1 pseudogene 2	pseudo	0.0000127621952493191	15.69158
LOC105378328	10	uncharacterized LOC105378328	ncRNA	1.43833100884258E-06	15.6641357653587
SLC9C2	1	solute carrier family 9 member C2 (putative)	protein-coding	1.56035823167107E-08	15.612272065026
ODF4	17	outer dense fiber of sperm tails 4	protein-coding	4.9035682589521E-08	15.5431499936398
POM121L12	7	POM121 transmembrane nucleoporin like 12	protein-coding	2.58482397876176E-09	15.5194743003233
LDHAL6A	11	lactate dehydrogenase A like 6A	protein-coding	5.95118497979626E-06	15.4884150715525
LOC105370612	14	uncharacterized LOC105370612	ncRNA	0.0000211734405533333	15.4620695711339
TMEM225B	7	transmembrane protein 225B	protein-coding	8.03817259272109E-06	15.3413153542714
LINC01096	4	long intergenic non-protein coding RNA 1096	ncRNA	3.43720449200572E-09	15.2775782138909
DPY19L2P4	7	DPY19L2 pseudogene 4	pseudo	0.00037519098867482	15.2698606957089
LINC01988	3	long intergenic non-protein coding RNA 1988	ncRNA	0.000126783088116723	15.2541579413334
LINC00919	16	long intergenic non-protein coding RNA 919	ncRNA	6.82577743896689E-09	15.14534351438
LOC101928030	12	uncharacterized LOC101928030	ncRNA	0.000880053925730129	15.053731979849
ADAM2	8	ADAM metallopeptidase domain 2	protein-coding	0.0000203208757272145	15.0475212872502
ERICH6	3	glutamate rich 6	protein-coding	0.0000101752486927485	14.9829257761051
ROPN1B	3	rhophilin associated tail protein 1B	protein-coding	0.00201834615035996	14.8990011918494
LOC100506406	5	uncharacterized LOC100506406	ncRNA	0.0000862229436944293	14.7300624901487
IL13	5	interleukin 13	protein-coding	1.31798158034874E-06	14.6230164339657
LOC101926934	6	uncharacterized LOC101926934	ncRNA	2.28344566914215E-07	14.5760890685879
LOC100506236	7	uncharacterized LOC100506236	ncRNA	0.0000866793652218871	14.5250390998491
ERICH3-AS1	1	ERICH3 antisense RNA 1	ncRNA	0.000220976387019404	14.5188497310284
UBE2U	1	ubiquitin conjugating enzyme E2 U	protein-coding	0.000205556659017119	14.4313514348818
LINC00348	13	long intergenic non-protein coding RNA 348	ncRNA	0.0000030993202701171	14.4229244939979
OPN5	6	opsin 5	protein-coding	5.36422332859771E-06	14.3678010679367
LOC105372016	18	uncharacterized LOC105372016	ncRNA	0.0000218532920940881	14.2238870048147
TCTE3	6	t-complex-associated-testis-expressed 3	protein-coding	0.0000106462563961783	14.14311
MORN5	9	MORN repeat containing 5	protein-coding	4.08221114491844E-08	14.1017934611242
CTD-2154B17,1	5	uncharacterized CTD-2154B17,1	ncRNA	0.0000674592225146394	13.962181361427
ADCY10	1	adenylate cyclase 10	protein-coding	2.75674163870313E-09	13.95246
LOC100134040	7	uncharacterized LOC100134040	ncRNA	0.000136780948936174	13.8389813539414
PLPPR4	1	phospholipid phosphatase related 4	protein-coding	1.91500391979886E-07	13.67608
CDH18-AS1	5	CDH18 antisense RNA 1	ncRNA	0.0000577502117742009	13.5543638761863
EFCAB5	17	EF-hand calcium binding domain 5	protein-coding	1.37256104770589E-06	13.5034041961484
ZNF233	19	zinc finger protein 233	protein-coding	3.06431833823792E-07	13.4904214308903
WDR87	19	WD repeat domain 87	protein-coding	1.05780958495513E-06	13.42644
PPP1R36	14	protein phosphatase 1 regulatory subunit 36	protein-coding	9.98178871011902E-07	13.3537220084295
SBNO1-AS1	12	SBNO1 antisense RNA 1	ncRNA	1.98591464200083E-06	13.3509520368864
LOC729296	20	uncharacterized LOC729296	ncRNA	0.0000794186408038606	13.24624
LINC02721	11	long intergenic non-protein coding RNA 2721	ncRNA	3.32657546170792E-09	13.2407864217599
NME8	7	NME/NM23 family member 8	protein-coding	0.0000765649472638932	13.18562
DNAJC5B	8	DnaJ heat shock protein family (Hsp40) member C5 beta	protein-coding	0.0000411964263364124	13.15981
LINC01082	16	long intergenic non-protein coding RNA 1082	ncRNA	8.18209745513249E-08	13.1440082711996
LINC00635	3	long intergenic non-protein coding RNA 635	ncRNA	0.00037160608604898	13.0428636972706
LIN7A	12	lin-7 homolog A, crumbs cell polarity complex component	protein-coding	0.0000157203224369116	13.00452
GTSF1L	20	gametocyte specific factor 1 like	protein-coding	0.0000715939096995636	12.8282135157037
PTTG1	5	PTTG1 regulator of sister chromatid separation, securin	protein-coding	1.06919212725652E-06	12.76447
LINC01921	2	long intergenic non-protein coding RNA 1921	ncRNA	0.00106260955575077	12.6807525965451
LINC01517	10	long intergenic non-protein coding RNA 1517	ncRNA	0.000696160422577402	12.54348379963
PGAM2	7	phosphoglycerate mutase 2	protein-coding	0.000137216128611752	12.49641
LOC105374928	6	uncharacterized LOC105374928	ncRNA	1.99249802950868E-07	12.4787449224539
CETN4P	4	centrin 4, pseudogene	pseudo	0.0000158088492221881	12.47441
LOC105376271	9	uncharacterized LOC105376271	ncRNA	0.0000113222924182407	12.4687061454104
SLC7A11-AS1	4	SLC7A11 antisense RNA 1	ncRNA	2.42078296561139E-08	12.46429
CAPZA3	12	capping actin protein of muscle Z-line subunit alpha 3	protein-coding	3.23807105501947E-06	12.40011
LOC112268136	14	uncharacterized LOC112268136	protein-coding	6.91607760758627E-06	12.3552998483746
CCDC83	11	coiled-coil domain containing 83	protein-coding	0.0000312149324694496	12.3343871990478
LOC105378308	10	uncharacterized LOC105378308	ncRNA	1.58221993641333E-08	12.261464921288
LINC02105	5	long intergenic non-protein coding RNA 2105	ncRNA	8.25257044905252E-07	12.2510040726421
LINC00692	3	long intergenic non-protein coding RNA 692	ncRNA	5.65153947238297E-07	12.0337867439312
LINC02140	16	long intergenic non-protein coding RNA 2140	ncRNA	0.0000750791342498635	12.003031042021
CATSPERD	19	cation channel sperm associated auxiliary subunit delta	protein-coding	8.26861238800299E-08	11.9681697142755
LOC105376980	20	uncharacterized LOC105376980	ncRNA	0.00268602057904031	11.9030152374057
WDR63	1	WD repeat domain 63	protein-coding	0.0000674736040484589	11.882515364195
LOC105370482	14	uncharacterized LOC105370482	ncRNA	0.0000107576576446932	11.8444769054634
SLC25A51P4	11	SLC25A51 pseudogene 4	pseudo	1.15356238524837E-07	11.8402773370554
LOC105372440	19	uncharacterized LOC105372440	ncRNA	0.000266876929167136	11.8106043952123
LOC101927609	7	uncharacterized LOC101927609	ncRNA	0.0000458850187816433	11.7543161965215
C11orf88	11	chromosome 11 open reading frame 88	protein-coding	0.000224854508082147	11.7336347513917
SEPTIN12	16	septin 12	protein-coding	2.43283846661457E-06	11.7252575285428
SLC25A52	18	solute carrier family 25 member 52	protein-coding	7.53736005999607E-06	11.6958752019633
LOC105374438	4	uncharacterized LOC105374438	ncRNA	9.59536890380242E-08	11.6578873878569
RSPH6A	19	radial spoke head 6 homolog A	protein-coding	8.87301778223626E-06	11.60498
CFAP52	17	cilia and flagella associated protein 52	protein-coding	2.43357850199927E-06	11.5653587438048
LOC105374114	3	uncharacterized LOC105374114	ncRNA	1.61333289182513E-07	11.5016868909106
ACTRT2	1	actin related protein T2	protein-coding	2.99777657691043E-06	11.4891920147675
RNPEP	1	arginyl aminopeptidase	protein-coding	2.89890193467111E-06	11.46053
KCNMA1-AS2	10	KCNMA1 antisense RNA 2	ncRNA	0.000194823718810794	11.4333423497105
LOC101928048	20	uncharacterized LOC101928048	ncRNA	0.00923049689349225	11.3791770582316
AKAP3	12	A-kinase anchoring protein 3	protein-coding	0.0000002168180701194	11.3645990681235
BOD1L2	18	biorientation of chromosomes in cell division 1 like 2	protein-coding	1.13632791176545E-06	11.3258579317422
ABHD1	2	abhydrolase domain containing 1	protein-coding	1.15068812239951E-07	11.32057
MAGI2-AS2	7	MAGI2 antisense RNA 2	ncRNA	0.000604169734692105	11.2972890722358
C1orf94	1	chromosome 1 open reading frame 94	protein-coding	0.0000338166722930818	11.26961
GS1-24F4,2	8	uncharacterized LOC100652791	ncRNA	3.92614370159391E-06	11.2628131986745
TMCO2	1	transmembrane and coiled-coil domains 2	protein-coding	2.53430377298706E-06	11.2540849313028
PEBP4	8	phosphatidylethanolamine binding protein 4	protein-coding	0.000011241668373219	11.2473981626116
SLCO3A1	15	solute carrier organic anion transporter family member 3A1	protein-coding	3.46040942412709E-06	11.1831162324829
SPANXN5	X	SPANX family member N5	protein-coding	0.000215692488422312	11.1765681279594
LOC101927851	1	uncharacterized LOC101927851	ncRNA	9.15911243149278E-07	11.1513597780066
CERS3	15	ceramide synthase 3	protein-coding	0.000024383287688949	11.1168407935132
NQO2-AS1	6	NQO2 antisense RNA 1	ncRNA	0.000125027145202182	11.116816117806
MGAT4D	4	MGAT4 family member D	protein-coding	1.42884825733165E-09	11.0949659020477
UBE2E2-AS1	3	UBE2E2 antisense RNA 1 (head to head)	ncRNA	0.0000104909953502382	11.0711538356356
LINC01568	16	long intergenic non-protein coding RNA 1568	ncRNA	0.000450107956705302	11.0690745083091
MPI	15	mannose phosphate isomerase	protein-coding	3.63802547489804E-09	11.0316911221524
ANO5	11	anoctamin 5	protein-coding	3.30880904056705E-07	11.0136985716008
POU5F2	5	POU domain class 5, transcription factor 2	protein-coding	2.34528182612163E-08	10.9510590720463
DNAH17	17	dynein axonemal heavy chain 17	protein-coding	2.54988399967256E-11	10.94449
ACSL6	5	acyl-CoA synthetase long chain family member 6	protein-coding	3.06834207760687E-07	10.9081763765149
RNF133	7	ring finger protein 133	protein-coding	0.0000495605719984091	10.90701480498
LINC01309	13	long intergenic non-protein coding RNA 1309	ncRNA	0.000111630925174231	10.8784898532116
CNNM3-DT	2	CNNM3 divergent transcript	ncRNA	0.0000600334010932026	10.8424389058628
TEKT3	17	tektin 3	protein-coding	6.42735089206044E-06	10.78021
NRG1-IT1	8	NRG1 intronic transcript 1	ncRNA	0.000212847347632272	10.7492397197881
HMGB4	1	high mobility group box 4	protein-coding	2.52848567939665E-06	10.6963550384399
SORCS3-AS1	10	SORCS3 antisense RNA 1	ncRNA	4.12600223803594E-06	10.6262138609248
CATSPERE	1	catsper channel auxiliary subunit epsilon	protein-coding	1.90477136462717E-06	10.6163795765325
LINC02281	14	long intergenic non-protein coding RNA 2281	ncRNA	0.000331343225647658	10.6110666988061
PAPSS2	10	3'-phosphoadenosine 5'-phosphosulfate synthase 2	protein-coding	1.38801312018275E-07	10.52058
MS4A14	11	membrane spanning 4-domains A14	protein-coding	0.000131776822895591	10.49724
LOC105374106	3	uncharacterized LOC105374106	ncRNA	0.0000070495824901109	10.4102449753481
SAMD13	1	sterile alpha motif domain containing 13	protein-coding	0.0000254554044359384	10.3722974752542
FBXO3-DT	11	FBXO3 divergent transcript	ncRNA	0.000232116251804227	10.2585463064311
LOC105377100	3	uncharacterized LOC105377100	ncRNA	0.000181936287581478	10.2188040170235
CRACD	4	capping protein inhibiting regulator of actin dynamics	protein-coding	0.000019464989424205	10.18255
LOC101927488	5	uncharacterized LOC101927488	ncRNA	0.000667155925490121	10.1174019532841
SPANXN3	X	SPANX family member N3	protein-coding	0.000490401254060439	10.1057193096098
ABCC12	16	ATP binding cassette subfamily C member 12	protein-coding	1.70836225374903E-08	10.06441
LINC01191	2	long intergenic non-protein coding RNA 1191	ncRNA	2.00860914268546E-06	10.0343342995823
RPGRIP1	14	RPGR interacting protein 1	protein-coding	7.11634842210269E-08	9.892099
LOC101929552	17	uncharacterized LOC101929552	ncRNA	0.00382684675725997	9.87444194211414
TTC29	4	tetratricopeptide repeat domain 29	protein-coding	0.000114287537218681	9.870718
CERS6-AS1	2	CERS6 antisense RNA 1	ncRNA	0.000017234003537464	9.82823439946443
PXYLP1	3	2-phosphoxylose phosphatase 1	protein-coding	0.0000023268407893961	9.822318
CCDC54	3	coiled-coil domain containing 54	protein-coding	0.00148670594237391	9.803673
LINC02742	11	long intergenic non-protein coding RNA 2742	ncRNA	0.0000631346589691594	9.79570524782672
ZC2HC1C	14	zinc finger C2HC-type containing 1C	protein-coding	1.13304812719326E-06	9.792415
LINC01950	5	long intergenic non-protein coding RNA 1950	ncRNA	0.0000251146977481029	9.78728778541674
BANF2	20	BANF family member 2	protein-coding	0.000242009334589341	9.78626088165805
LOC104968399	18	uncharacterized LOC104968399	ncRNA	0.0000723212114908916	9.72025102870765
LOC105374732	5	uncharacterized LOC105374732	ncRNA	0.000531941551137474	9.72012159443453
CFAP97D1	17	CFAP97 domain containing 1	protein-coding	0.000231615235974592	9.70646311616521
DPP10-AS1	2	DPP10 antisense RNA 1	ncRNA	0.000290273949946991	9.698256824174
FLJ25758	19	microtubule affinity regulating kinase 1 pseudogene	pseudo	0.0051351740515462	9.65974726561051
EIF5AL1	10	eukaryotic translation initiation factor 5A like 1	protein-coding	2.37142986226508E-06	9.64193841235564
LOC101927020	6	uncharacterized LOC101927020	ncRNA	0.00275867699795649	9.6240858415175
ASB17	1	ankyrin repeat and SOCS box containing 17	protein-coding	0.00116078130093978	9.51591918667993
CAB39L	13	calcium binding protein 39 like	protein-coding	0.0000697254187260254	9.509704
LOC105373461	2	uncharacterized LOC105373461	ncRNA	0.000182058693078883	9.50572700187026
DAW1	2	dynein assembly factor with WD repeats 1	protein-coding	1.33295768232411E-07	9.50382257509126
PTRHD1	2	peptidyl-tRNA hydrolase domain containing 1	protein-coding	5.12919381319731E-06	9.50317733875697
USP44	12	ubiquitin specific peptidase 44	protein-coding	6.73239656105185E-06	9.499089
PCOTH	13	Pro-X-Gly collagen triple helix like repeat containing	protein-coding	0.0000129186611274553	9.428701
LINC01688	1	long intergenic non-protein coding RNA 1688	ncRNA	0.000705462975977858	9.42162264400794
PRR30	2	proline rich 30	protein-coding	0.000242644319251887	9.41440866554332
TCTE1	6	t-complex-associated-testis-expressed 1	protein-coding	3.93185249284844E-06	9.3987203961548
C16orf82	16	chromosome 16 open reading frame 82	protein-coding	4.49770474645226E-07	9.39437984089576
LINC00359	13	long intergenic non-protein coding RNA 359	ncRNA	0.0000283918563642003	9.35223180150428
DKFZP434H168	16	uncharacterized LOC26077	ncRNA	2.13366451534123E-08	9.34001913820961
NPY5R	4	neuropeptide Y receptor Y5	protein-coding	0.0000235463367684647	9.33443538094311
PCDHB6	5	protocadherin beta 6	protein-coding	0.0000158202145264177	9.327545
ATP6V1F	7	ATPase H+ transporting V1 subunit F	protein-coding	0.0000116324291170744	9.324439
LINC02197	5	long intergenic non-protein coding RNA 2197	ncRNA	3.66590986770374E-06	9.31350646636525
LOC101928775	9	uncharacterized LOC101928775	ncRNA	0.0000539111590426168	9.2844146773511
HOXA-AS2	7	HOXA cluster antisense RNA 2	ncRNA	1.13348787044368E-06	9.27736181326545
LY6G6F-LY6G6D	6	LY6G6F-LY6G6D readthrough	protein-coding	0.0042523055169678	9.22785660616647
IQCF5	3	IQ motif containing F5	protein-coding	0.000701161653245527	9.22147701845521
SPATA8-AS1	15	SPATA8 antisense RNA 1 (head to head)	ncRNA	8.34827539475474E-07	9.18921561966524
PPP3R2	9	protein phosphatase 3 regulatory subunit B, beta	protein-coding	0.0000962376446531876	9.176807
ZNF689	16	zinc finger protein 689	protein-coding	3.08956750865335E-09	9.17201991522308
LOC105373352	2	uncharacterized LOC105373352	ncRNA	0.0000731769341660937	9.1597170959971
ACTL7A	9	actin like 7A	protein-coding	0.00112288517430036	9.14815738129107
PROK2	3	prokineticin 2	protein-coding	0.000492752487574423	9.135108
DNAI2	17	dynein axonemal intermediate chain 2	protein-coding	3.98397868957216E-08	9.121094
LINC00354	13	long intergenic non-protein coding RNA 354	ncRNA	0.0000990162532293395	9.11583960492955
P3R3URF	1	PIK3R3 upstream reading frame	protein-coding	0.0012755485500252	9.07968373190614
LOC643406	20	uncharacterized LOC643406	ncRNA	5.26323981233253E-06	9.051576
LINC02263	4	long intergenic non-protein coding RNA 2263	ncRNA	0.0000446234992556601	9.02816474086988
MARCHF11	5	membrane associated ring-CH-type finger 11	protein-coding	0.000435764036995061	9.0213823917722
COMMD8	4	COMM domain containing 8	protein-coding	0.000143569653636956	9.017933
HAR1B	20	highly accelerated region 1B	ncRNA	0.0000140198287219493	9.001451
TEX38	1	testis expressed 38	protein-coding	0.000660730781953548	8.98434140369248
LINC02264	4	long intergenic non-protein coding RNA 2264	ncRNA	0.0000187075373692277	8.96220677459752
LINC00690	3	long intergenic non-protein coding RNA 690	ncRNA	0.0000470872434265347	8.89283730814093
ADAM30	1	ADAM metallopeptidase domain 30	protein-coding	7.39992765369193E-07	8.87168956990059
KLHDC3	6	kelch domain containing 3	protein-coding	3.34560419986918E-06	8.86443367413141
LOC643072	2	uncharacterized LOC643072	ncRNA	2.20563776419305E-06	8.855931
LECT2	5	leukocyte cell derived chemotaxin 2	protein-coding	0.0000548658932755684	8.85308040623664
CCDC39	3	coiled-coil domain containing 39	protein-coding	1.97458210307284E-09	8.84818649504825
LOC112268020	8	uncharacterized LOC112268020	ncRNA	0.000538162930391246	8.83638069441811
H2AC2P	6	H2A clustered histone 2, pseudogene	pseudo	0.000195633079245607	8.83604777126997
ACTL7B	9	actin like 7B	protein-coding	0.0000959260378419144	8.82018411855452
ODF1	8	outer dense fiber of sperm tails 1	protein-coding	0.000449686853931469	8.80398692362209
LOC100996637	2	P-selectin glycoprotein ligand 1-like	protein-coding	7.60228140424596E-06	8.79375580772266
LINC01723	20	long intergenic non-protein coding RNA 1723	ncRNA	0.000213671165046082	8.79182304889211
UBQLN3	11	ubiquilin 3	protein-coding	1.9548109371537E-07	8.77050099601838
DNAH8	6	dynein axonemal heavy chain 8	protein-coding	0.0000102262378105365	8.71806356021782
TTC6	14	tetratricopeptide repeat domain 6	protein-coding	7.90805198097405E-09	8.70100329290445
LOC101927882	12	uncharacterized LOC101927882	ncRNA	0.00479680016964071	8.68623531096146
LOC102725080	8	uncharacterized LOC102725080	ncRNA	0.0000311408981296147	8.6594860035525
MARK2P9	10	microtubule affinity regulating kinase 2 pseudogene 9	pseudo	0.00157890508556223	8.65697274838089
GMCL2	5	germ cell-less 2, spermatogenesis associated	protein-coding	1.58427414361887E-06	8.629355
YWHAEP1	7	tyrosine 3-monooxygenase/tryptophan 5-monooxygenase activation protein epsilon pseudogene 1	pseudo	0.0000139626744474739	8.609867
ACRV1	11	acrosomal vesicle protein 1	protein-coding	0.0000381206892893243	8.565203
SMARCA2	9	SWI/SNF related, matrix associated, actin dependent regulator of chromatin, subfamily a, member 2	protein-coding	7.11254290834469E-09	8.563365
GSG1	12	germ cell associated 1	protein-coding	0.000140306274833008	8.561273
LINC02270	4	long intergenic non-protein coding RNA 2270	ncRNA	4.1968530645381E-07	8.54918309090396
STARD6	18	StAR related lipid transfer domain containing 6	protein-coding	0.0000237825900904521	8.54839940456927
SMIM22	16	small integral membrane protein 22	protein-coding	1.07371717681642E-06	8.5398517712781
TEX26	13	testis expressed 26	protein-coding	0.000437011276803133	8.53877397854019
LOC101927483	14	uncharacterized LOC101927483	ncRNA	1.88045547529485E-06	8.53101239562833
CATSPERG	19	cation channel sperm associated auxiliary subunit gamma	protein-coding	1.77429660784162E-06	8.527145
CFAP206	6	cilia and flagella associated protein 206	protein-coding	0.000234747460799703	8.47321203622722
BNC1	15	basonuclin 1	protein-coding	0.000157191688241684	8.46543
LHPP	10	phospholysine phosphohistidine inorganic pyrophosphate phosphatase	protein-coding	3.23405512943561E-08	8.461945
SSMEM1	7	serine rich single-pass membrane protein 1	protein-coding	0.0000174741970593277	8.45913870523507
ADAM29	4	ADAM metallopeptidase domain 29	protein-coding	5.21254703476354E-06	8.44031476150213
LINC02475	4	long intergenic non-protein coding RNA 2475	ncRNA	0.00179899163554285	8.43267072313044
C4orf17	4	chromosome 4 open reading frame 17	protein-coding	0.00198678301966801	8.425688
LINC01811	3	long intergenic non-protein coding RNA 1811	ncRNA	8.67112074337348E-06	8.42304629974134
RNF148	7	ring finger protein 148	protein-coding	0.0000218563888339731	8.40818966994682
C15orf39	15	chromosome 15 open reading frame 39	protein-coding	5.03876493115008E-06	8.403422
TP53I3	2	tumor protein p53 inducible protein 3	protein-coding	7.41764370660309E-06	8.383901
LOC102723809	14	uncharacterized LOC102723809	ncRNA	0.000038707783040637	8.37885830051873
SPATS1	6	spermatogenesis associated serine rich 1	protein-coding	0.00386704695788221	8.3754061683141
FAR2P2	2	fatty acyl-CoA reductase 2 pseudogene 2	pseudo	0.000023900166159289	8.34397814590333
LOC112268268	20	uncharacterized LOC112268268	ncRNA	9.59226243957529E-06	8.32144904463662
LRRC1	6	leucine rich repeat containing 1	protein-coding	0.000105679171625594	8.318388
STIM2-AS1	4	STIM2 antisense RNA 1	ncRNA	0.0000120999639551249	8.31467232278451
PTGER4	5	prostaglandin E receptor 4	protein-coding	3.54820534851849E-08	8.308755
SLC26A8	6	solute carrier family 26 member 8	protein-coding	5.31580284447089E-06	8.27902988859303
FNDC8	17	fibronectin type III domain containing 8	protein-coding	0.000256262069155059	8.257314
FHL5	6	four and a half LIM domains 5	protein-coding	0.00510107232092499	8.246582
ATG9A	2	autophagy related 9A	protein-coding	0.00110241917934805	8.244965
LRRC23	12	leucine rich repeat containing 23	protein-coding	0.000112757632387588	8.24089007655977
LOC100499194	2	uncharacterized LOC100499194	ncRNA	2.42851055973533E-06	8.23558091601432
LOC105375742	8	uncharacterized LOC105375742	ncRNA	1.92170081171602E-06	8.23403343855071
SPATA4	4	spermatogenesis associated 4	protein-coding	3.44277092353574E-07	8.21476982733083
CMTM2	16	CKLF like MARVEL transmembrane domain containing 2	protein-coding	0.000267817335668104	8.19073294200116
CCDC62	12	coiled-coil domain containing 62	protein-coding	0.000207460734823633	8.178944
PPP1R2B	5	PPP1R2 family member B	protein-coding	0.0000206442425378701	8.178486432377
SLC25A24	1	solute carrier family 25 member 24	protein-coding	8.15063260402228E-07	8.169271822428
ART5	11	ADP-ribosyltransferase 5	protein-coding	2.33936163297518E-07	8.15864688283451
MYCBPAP	17	MYCBP associated protein	protein-coding	0.000263669755878578	8.147546
C2orf88	2	chromosome 2 open reading frame 88	protein-coding	2.31631277202112E-07	8.131452
SPATA19	11	spermatogenesis associated 19	protein-coding	0.000915766477445937	8.11411936651543
IQCF2	3	IQ motif containing F2	protein-coding	0.0000246935784339225	8.11409285902823
TTC25	17	tetratricopeptide repeat domain 25	protein-coding	0.000352158594501723	8.113706
LOC105378663	1	uncharacterized LOC105378663	ncRNA	0.0000846510760679034	8.09503785524759
ISOC2	19	isochorismatase domain containing 2	protein-coding	3.01612420886524E-06	8.094393
IL4I1	19	interleukin 4 induced 1	protein-coding	6.18271208604007E-07	8.08990100942507
IQCF4	3	IQ motif containing F5 pseudogene	pseudo	0.00115243488299245	8.08173308866452
KIRREL3-AS2	11	KIRREL3 antisense RNA 2	ncRNA	0.00274198075268808	8.08030326346581
PCDHB2	5	protocadherin beta 2	protein-coding	0.000303268586070802	8.078063
CT75	2	cancer/testis associated transcript 75	ncRNA	0.0000458822148056231	8.07114005228967
PRCP	11	prolylcarboxypeptidase	protein-coding	1.37980367841975E-06	8.061954
ACSBG2	19	acyl-CoA synthetase bubblegum family member 2	protein-coding	0.0000120518306968523	8.005077
THORLNC	2	testis associated oncogenic lncRNA	ncRNA	0.000038106518952467	8.0035015355333
STAT4	2	signal transducer and activator of transcription 4	protein-coding	0.000701202929167577	7.992943
TMEM202	15	transmembrane protein 202	protein-coding	2.44297845412383E-06	7.95953984307282
HTR7	10	5-hydroxytryptamine receptor 7	protein-coding	9.50930840717503E-07	7.95825911415996
DKKL1	19	dickkopf like acrosomal protein 1	protein-coding	0.000773603084820064	7.95658877591813
CLTCL1	22	clathrin heavy chain like 1	protein-coding	4.55048733192589E-06	7.951023
CASC16	16	cancer susceptibility 16	ncRNA	7.22314177606615E-06	7.921609
LOC101927402	2	uncharacterized LOC101927402	ncRNA	0.00124110573242252	7.90154667182674
LINC01500	14	long intergenic non-protein coding RNA 1500	ncRNA	0.000795693002289039	7.88649792341108
DNAH10	12	dynein axonemal heavy chain 10	protein-coding	7.210935077241E-09	7.88536447741921
AMZ2P1	17	archaelysin family metallopeptidase 2 pseudogene 1	pseudo	0.0000160639578434736	7.87109502997363
MINDY1	1	MINDY lysine 48 deubiquitinase 1	protein-coding	4.30599281128665E-07	7.862064
LINC00964	8	long intergenic non-protein coding RNA 964	ncRNA	3.34766539627676E-06	7.85948293942539
LOC101929172	8	uncharacterized LOC101929172	ncRNA	3.65857846422549E-06	7.85616172823743
ARHGAP26-IT1	5	ARHGAP26 intronic transcript 1	ncRNA	0.00257507331182972	7.85245998255207
TMEM217	6	transmembrane protein 217	protein-coding	2.12642870209623E-06	7.85171138197522
LINC02480	4	long intergenic non-protein coding RNA 2480	ncRNA	0.00379480773254842	7.84729667344496
CCDC103	17	coiled-coil domain containing 103	protein-coding	5.68249368850822E-06	7.83506174137709
LOC105372217	18	uncharacterized LOC105372217	ncRNA	0.00160114071734701	7.80842503801398
GSTK1	7	glutathione S-transferase kappa 1	protein-coding	0.0000025688736740478	7.78358354039072
KLHDC10	7	kelch domain containing 10	protein-coding	0.00109487576982355	7.7819766529844
CAMK4	5	calcium/calmodulin dependent protein kinase IV	protein-coding	2.40149349204585E-07	7.773431
SLCO6A1	5	solute carrier organic anion transporter family member 6A1	protein-coding	3.72320096624573E-06	7.76485599476752
STPG4	2	sperm-tail PG-rich repeat containing 4	protein-coding	0.0000295221760610102	7.75878658967422
DACH1	13	dachshund family transcription factor 1	protein-coding	1.79365502415329E-08	7.74473743065101
RORB-AS1	9	RORB antisense RNA 1	ncRNA	0.000179448495485793	7.71415840816025
CCDC110	4	coiled-coil domain containing 110	protein-coding	1.07887352337115E-06	7.6932597538947
ELOF1	19	elongation factor 1 homolog	protein-coding	0.0000405604624622958	7.689959
LINC00958	11	long intergenic non-protein coding RNA 958	ncRNA	0.0000129204897391222	7.68868190484498
KIAA1324	1	KIAA1324	protein-coding	9.13969242653963E-06	7.678482
DRC7	16	dynein regulatory complex subunit 7	protein-coding	3.27809232147951E-06	7.678013
RPL37AP5	7	ribosomal protein L37a pseudogene 5	pseudo	0.0000536718703729696	7.6583057112927
FLACC1	2	flagellum associated containing coiled-coil domains 1	protein-coding	0.0000397435981609532	7.64399811028753
YBX3P1	16	Y-box binding protein 3 pseudogene 1	pseudo	1.69581403932701E-06	7.623052782377
TMPRSS12	12	transmembrane serine protease 12	protein-coding	0.00254334379018591	7.61577527966694
MARCHF10	17	membrane associated ring-CH-type finger 10	protein-coding	4.99767357981353E-07	7.59756557972973
PLK1	16	polo like kinase 1	protein-coding	0.0000303510970315233	7.573102
CC2D2B	10	coiled-coil and C2 domain containing 2B	protein-coding	3.81621042466799E-08	7.55085243013464
LOC105371622	1	uncharacterized LOC105371622	ncRNA	0.000261330558985032	7.53630038720833
CCDC65	12	coiled-coil domain containing 65	protein-coding	0.000219107638229654	7.525958
ZBTB32	19	zinc finger and BTB domain containing 32	protein-coding	5.23239033000384E-07	7.50705212749331
IZUMO4	19	IZUMO family member 4	protein-coding	0.000245568412438717	7.50611179492022
LOC102723604	14	uncharacterized LOC102723604	ncRNA	7.47279028499892E-06	7.49412981489334
TTLL9	20	tubulin tyrosine ligase like 9	protein-coding	7.64185262389649E-07	7.49226066987833
WDR78	1	WD repeat domain 78	protein-coding	0.000494490759347272	7.489525
LOC105376588	11	uncharacterized LOC105376588	ncRNA	8.34976317030192E-06	7.48062845987876
PDZD2	5	PDZ domain containing 2	protein-coding	1.56347627393759E-06	7.47089343276775
TBX18-AS1	6	TBX18 antisense RNA 1	ncRNA	0.0000442421530758276	7.46284475629577
LOC105377769	5	uncharacterized LOC105377769	ncRNA	0.000596345915279881	7.45379404763127
CLU	8	clusterin	protein-coding	0.000171796061988643	7.45163729649987
SPATA24	5	spermatogenesis associated 24	protein-coding	8.42221266228454E-08	7.44124387148685
SLC31A2	9	solute carrier family 31 member 2	protein-coding	0.00026628281108227	7.43768628204618
CCDC89	11	coiled-coil domain containing 89	protein-coding	0.0000094902669205919	7.42730687076593
AKAP4	X	A-kinase anchoring protein 4	protein-coding	0.00088163578874929	7.426055
POTEA	8	POTE ankyrin domain family member A	protein-coding	7.58110444270924E-06	7.41622274437511
LOC100507334	2	two pore channel 3 pseudogene	pseudo	0.000706146670870273	7.41188888213926
WDR88	19	WD repeat domain 88	protein-coding	5.31093250334121E-06	7.41186102492049
MIR663AHG	20	MIR663A host gene	ncRNA	0.00140475731038818	7.39880605203389
TSGA13	7	testis specific 13	protein-coding	0.000023034408821031	7.38207944890276
C22orf23	22	chromosome 22 open reading frame 23	protein-coding	0.0000608093841754751	7.38036
LOC105373641	2	uncharacterized LOC105373641	ncRNA	4.22137895687454E-06	7.37149050759023
LOC105371509	17	uncharacterized LOC105371509	ncRNA	4.15034201901419E-08	7.36355603331255
HNF4G	8	hepatocyte nuclear factor 4 gamma	protein-coding	1.55069818782812E-08	7.35347342908788
TMEM31	X	transmembrane protein 31	protein-coding	0.000266795115698233	7.34422966672085
LRRC71	1	leucine rich repeat containing 71	protein-coding	0.0000143376554341862	7.33236071803502
PFN4	2	profilin family member 4	protein-coding	0.000222569798031372	7.33173865726475
GIT1	17	GIT ArfGAP 1	protein-coding	2.06877823884943E-06	7.32256208859722
PCDHB15	5	protocadherin beta 15	protein-coding	0.0000610072061463225	7.322451
LOC102725072	22	Putative uncharacterized protein DKFZp434K191	pseudo	0.000711313744046539	7.30932924517058
CARTPT	5	CART prepropeptide	protein-coding	0.0000557280868477512	7.307018
LOC101929154	5	uncharacterized LOC101929154	ncRNA	0.000373154794241409	7.29653095021116
GK2	4	glycerol kinase 2	protein-coding	0.00580114872471218	7.29081409198612
LRRC46	17	leucine rich repeat containing 46	protein-coding	0.00141451673209796	7.288443
LOC105374870	6	uncharacterized LOC105374870	ncRNA	0.0000175637705315521	7.28154026741285
LOC107984411	11	uncharacterized LOC107984411	ncRNA	1.89485707848537E-07	7.27415125180834
DNAJB1	19	DnaJ heat shock protein family (Hsp40) member B1	protein-coding	4.09786978698228E-06	7.24515532910868
EFHB	3	EF-hand domain family member B	protein-coding	5.58353429215782E-06	7.23636752137266
POM121L8P	22	POM121 transmembrane nucleoporin like 8, pseudogene	pseudo	0.0000644171188037787	7.23249756760014
EXOSC4	8	exosome component 4	protein-coding	0.000115131994339728	7.222318
MTA1	14	metastasis associated 1	protein-coding	0.000344739182253563	7.218792
PRKACG	9	protein kinase cAMP-activated catalytic subunit gamma	protein-coding	0.000013248480504594	7.217137
PLCZ1	12	phospholipase C zeta 1	protein-coding	0.0000722381225159428	7.193061
IL5	5	interleukin 5	protein-coding	0.0000779580650688217	7.18565780628059
ESRP2	16	epithelial splicing regulatory protein 2	protein-coding	6.72242072487691E-06	7.184935
ASRGL1	11	asparaginase and isoaspartyl peptidase 1	protein-coding	0.0000729728738050704	7.171385
BCAS3	17	BCAS3 microtubule associated cell migration factor	protein-coding	2.59167666859045E-06	7.168526
FAM71A	1	family with sequence similarity 71 member A	protein-coding	8.38574645547098E-07	7.15739003529956
GGN	19	gametogenetin	protein-coding	2.17782483360914E-06	7.14739392876149
LOC102724084	16	uncharacterized LOC102724084	ncRNA	0.000234718749562108	7.14628819571305
C12orf50	12	chromosome 12 open reading frame 50	protein-coding	1.01674474209725E-06	7.14617030630896
LOC284788	20	uncharacterized LOC284788	ncRNA	0.0000341689090013253	7.12969989100424
ACOT13	6	acyl-CoA thioesterase 13	protein-coding	0.000559726214361246	7.118813
ZNRF2P1	7	zinc and ring finger 2 pseudogene 1	pseudo	0.00570050668880317	7.10255580161874
DAB1-AS1	1	DAB1 antisense RNA 1	ncRNA	0.000352307725451134	7.09956953943067
KRBOX1-AS1	3	KRBOX1 antisense RNA 1	ncRNA	0.0000410837295167202	7.09223934996195
LOC102724358	1	uncharacterized LOC102724358	ncRNA	0.0000212837033935926	7.09082856828815
LINC02169	16	long intergenic non-protein coding RNA 2169	ncRNA	0.000557096308162602	7.06283517377834
DYRK3	1	dual specificity tyrosine phosphorylation regulated kinase 3	protein-coding	8.56255126472839E-07	7.051032
SPATA31D5P	9	SPATA31 subfamily D member 5, pseudogene	pseudo	0.000152853099551747	7.01768328799942
KDM4D	11	lysine demethylase 4D	protein-coding	0.00535009707954857	7.011454
TMCO5A	15	transmembrane and coiled-coil domains 5A	protein-coding	0.0000131989537655131	7.00575427440862
SPANXB1	X	SPANX family member B1	protein-coding	0.00160123618769493	6.999578
RNF151	16	ring finger protein 151	protein-coding	0.00208863830942342	6.99040033090551
MIR7515HG	2	MIR7515 host gene	ncRNA	0.000126651682793638	6.98043586060203
ZBTB20-AS1	3	ZBTB20 antisense RNA 1	ncRNA	0.000323342240672401	6.97453392493367
FBN2	5	fibrillin 2	protein-coding	6.53924321745096E-08	6.95826028762617
LINC01764	19	long intergenic non-protein coding RNA 1764	ncRNA	0.000182126049363305	6.95325023009228
CFAP61	20	cilia and flagella associated protein 61	protein-coding	3.23785665751889E-09	6.9269241431624
CNPY3	6	canopy FGF signaling regulator 3	protein-coding	0.00127216466548796	6.91853800473694
CFAP299	4	cilia and flagella associated protein 299	protein-coding	3.08205677161092E-08	6.90361318633115
LINC02844	8	long intergenic non-protein coding RNA 2844	ncRNA	4.74291462199745E-07	6.89603939942994
C9orf135-DT	9	C9orf135 divergent transcript	ncRNA	0.000699801214163053	6.8907634654693
GPX4	19	glutathione peroxidase 4	protein-coding	0.0000375913550812172	6.86760684066181
MFSD6L	17	major facilitator superfamily domain containing 6 like	protein-coding	0.000140832583228235	6.86350377028604
LOC105377284	4	uncharacterized LOC105377284	ncRNA	0.000182280270295147	6.85955402284082
LINC00708	10	long intergenic non-protein coding RNA 708	ncRNA	2.73203895705757E-06	6.84660689032461
TMEM120A	7	transmembrane protein 120A	protein-coding	0.0000290766984182057	6.833546
BPNT1	1	3'(2'), 5'-bisphosphate nucleotidase 1	protein-coding	0.000425421690719709	6.82683716532181
LINC00865	10	long intergenic non-protein coding RNA 865	ncRNA	0.0000292304633304077	6.815708
LOC101927039	8	uncharacterized LOC101927039	ncRNA	7.65804131596648E-06	6.81431096107296
GALNT3	2	polypeptide N-acetylgalactosaminyltransferase 3	protein-coding	1.01429961877263E-07	6.81242317261886
NFS1	20	NFS1 cysteine desulfurase	protein-coding	0.0000419965107747462	6.809746
IQCF1	3	IQ motif containing F1	protein-coding	0.00574998490588249	6.77088424167268
GGTLC1	20	gamma-glutamyltransferase light chain 1	protein-coding	8.68185765296688E-07	6.748135
C2CD6	2	C2 calcium dependent domain containing 6	protein-coding	0.0000592969302249237	6.74385404861267
LOC112268087	12	uncharacterized LOC112268087	ncRNA	5.05071752782125E-06	6.73783575953494
ACRBP	12	acrosin binding protein	protein-coding	0.0000678535767870203	6.700492
LOC102723740	5	uncharacterized LOC102723740	ncRNA	0.0000188364743783084	6.69717639151444
OSER1-DT	20	OSER1 divergent transcript	ncRNA	0.0000220644386819992	6.69580538834397
MXD1	2	MAX dimerization protein 1	protein-coding	0.000261150539699096	6.69209961361724
STARD10	11	StAR related lipid transfer domain containing 10	protein-coding	1.01666873907086E-06	6.68870928514853
APH1B	15	aph-1 homolog B, gamma-secretase subunit	protein-coding	8.52231279845972E-06	6.68384
SLC9A2	2	solute carrier family 9 member A2	protein-coding	0.0000240865448551723	6.680123
DNAI1	9	dynein axonemal intermediate chain 1	protein-coding	9.61193676210128E-07	6.67647275625975
LOC105376101	9	uncharacterized LOC105376101	ncRNA	0.000236647295835377	6.6746748360844
CCDC42	17	coiled-coil domain containing 42	protein-coding	0.0000224593216608966	6.6728505552711
CT62	15	cancer/testis associated 62	protein-coding	6.73806615773103E-08	6.65184387350142
ANKRD30B	18	ankyrin repeat domain 30B	protein-coding	0.00508601793819195	6.64822851517609
GYG1	3	glycogenin 1	protein-coding	7.94966667731501E-08	6.64799596188955
APOBEC4	1	apolipoprotein B mRNA editing enzyme catalytic polypeptide like 4	protein-coding	0.00110255116456543	6.63584543131864
SPAG17	1	sperm associated antigen 17	protein-coding	9.1650381047945E-07	6.63237712973196
SPATA3	2	spermatogenesis associated 3	protein-coding	0.000576286263128278	6.5970727524762
SPAG8	9	sperm associated antigen 8	protein-coding	3.06786519038409E-07	6.58990456464738
SUN3	7	Sad1 and UNC84 domain containing 3	protein-coding	0.000375523989720492	6.58786482803567
SPATA6L	9	spermatogenesis associated 6 like	protein-coding	0.00137492391971104	6.585871
PCDHB12	5	protocadherin beta 12	protein-coding	0.0000125772964988047	6.585618
LOC100506271	22	uncharacterized LOC100506271	ncRNA	5.36004304920353E-06	6.58527037448741
LOC105372640	20	uncharacterized LOC105372640	ncRNA	0.000639827830674333	6.57890309971243
CCDC146	7	coiled-coil domain containing 146	protein-coding	0.0005778421830067	6.570755
STK39	2	serine/threonine kinase 39	protein-coding	1.0188792730556E-07	6.56123578992026
CCDC7	10	coiled-coil domain containing 7	protein-coding	1.7229927111962E-07	6.556831
STPG1	1	sperm tail PG-rich repeat containing 1	protein-coding	8.96983407356527E-06	6.547436
SLC22A16	6	solute carrier family 22 member 16	protein-coding	8.91974910789005E-08	6.491577
DUS3L	19	dihydrouridine synthase 3 like	protein-coding	2.58805499703644E-06	6.472025
SLC25A2	5	solute carrier family 25 member 2	protein-coding	5.64349961216858E-07	6.451599
LEMD1	1	LEM domain containing 1	protein-coding	0.0000477888919712823	6.442051
DLEC1	3	DLEC1 cilia and flagella associated protein	protein-coding	8.06582478553007E-07	6.439227
LINC00588	8	long intergenic non-protein coding RNA 588	ncRNA	0.000221946302819217	6.43857093782628
ATP8B3	19	ATPase phospholipid transporting 8B3	protein-coding	5.4477952196778E-07	6.43758045950017
LRFN2	6	leucine rich repeat and fibronectin type III domain containing 2	protein-coding	4.90740279295014E-08	6.430237
FAM170A	5	family with sequence similarity 170 member A	protein-coding	0.000400059949847562	6.42904511540592
DEFB124	20	defensin beta 124	protein-coding	0.0000414147405136008	6.42595502141112
REEP3	10	receptor accessory protein 3	protein-coding	0.0000024542953701373	6.41288720226877
CDKN3	14	cyclin dependent kinase inhibitor 3	protein-coding	0.0000563502531962682	6.41133712681062
ARMH2	6	armadillo like helical domain containing 2	protein-coding	0.000247053089101444	6.40624575989805
NACA4P	8	NACA family member 4, pseudogene	pseudo	0.0000392640079484439	6.406136
JAKMIP2	5	janus kinase and microtubule interacting protein 2	protein-coding	0.0000214751242002331	6.405268
LINC01579	15	long intergenic non-protein coding RNA 1579	ncRNA	0.00024350489234382	6.40444842840433
ALDH9A1	1	aldehyde dehydrogenase 9 family member A1	protein-coding	6.08061431063828E-06	6.39817740699859
STAG3L5P-PVRIG2P-PILRB	7	STAG3L5P-PVRIG2P-PILRB readthrough	ncRNA	0.00115194984888839	6.39031090847822
F13A1	6	coagulation factor XIII A chain	protein-coding	2.53972426596716E-07	6.3774988013186
LOC105370878	15	uncharacterized LOC105370878	ncRNA	0.0000250341659504962	6.3752770704541
ULK4	3	unc-51 like kinase 4	protein-coding	3.22085402106369E-07	6.360476
LOC105369164	2	uncharacterized LOC105369164	ncRNA	0.0000486389791446131	6.35425433387138
LOC105370030	12	uncharacterized LOC105370030	ncRNA	0.000142149188522372	6.34960221413436
ZNF451-AS1	6	ZNF451 regulatory antisense RNA 1	ncRNA	9.18294007950757E-07	6.3457149727896
LGALS8	1	galectin 8	protein-coding	0.000013694066877384	6.344758050293
FAM83C-AS1	20	FAM83C antisense RNA 1	ncRNA	0.00282373732950946	6.31348441145352
TSBP1	6	testis expressed basic protein 1	protein-coding	4.94321693252485E-06	6.30167726777337
PCYT2	17	phosphate cytidylyltransferase 2, ethanolamine	protein-coding	0.000053285899646813	6.299924
HSF1	8	heat shock transcription factor 1	protein-coding	2.29445161278059E-06	6.29440453565132
CCDC112	5	coiled-coil domain containing 112	protein-coding	3.93516370601628E-07	6.22053413800558
SLC1A5	19	solute carrier family 1 member 5	protein-coding	4.16409332309198E-06	6.220426
AGBL2	11	ATP/GTP binding protein like 2	protein-coding	0.0000406598255393728	6.211347
DNAJB13	11	DnaJ heat shock protein family (Hsp40) member B13	protein-coding	1.18591000966736E-07	6.20341521321799
LINC02729	11	long intergenic non-protein coding RNA 2729	ncRNA	0.00348681458326861	6.19424995989518
LOC100419882	6	transmembrane protein 98 pseudogene	pseudo	0.00276672820936197	6.19019353181645
LINC02727	11	long intergenic non-protein coding RNA 2727	ncRNA	0.00162701211498904	6.18609211182697
LOC105370460	14	uncharacterized LOC105370460	ncRNA	0.0109569989796718	6.18291065753925
SMPD2	6	sphingomyelin phosphodiesterase 2	protein-coding	0.000016269493287542	6.169946
ROPN1L	5	rhophilin associated tail protein 1 like	protein-coding	9.85988897477023E-08	6.168598
LOC105372535	20	uncharacterized LOC105372535	ncRNA	0.00386368257438287	6.165372795892
IZUMO3	9	IZUMO family member 3	protein-coding	0.000504122815254247	6.15844272995822
CRISP2	6	cysteine rich secretory protein 2	protein-coding	0.000133498736435214	6.15444
GAPDHS	19	glyceraldehyde-3-phosphate dehydrogenase, spermatogenic	protein-coding	0.000239312612471898	6.14950768162634
CYB5D2	17	cytochrome b5 domain containing 2	protein-coding	7.17653975807578E-08	6.14748098515094
RPL10L	14	ribosomal protein L10 like	protein-coding	0.00732196841629756	6.1443388400701
ALKBH7	19	alkB homolog 7	protein-coding	0.0000760629126577372	6.141507
COIL	17	coilin	protein-coding	0.0000154334203155588	6.134124
LOC102723757	12	uncharacterized LOC102723757	ncRNA	0.000181933255181584	6.12263639582944
ZNF793-AS1	19	ZNF793 antisense RNA 1 (head to head)	ncRNA	0.0000263788816528847	6.11451378837375
DNAH12	3	dynein axonemal heavy chain 12	protein-coding	0.0000015838666747321	6.10692238981369
TYSND1	10	trypsin domain containing 1	protein-coding	0.0000939544980352555	6.10212916318919
LOC101927687	2	uncharacterized LOC101927687	ncRNA	0.0000188200125164502	6.07805920386237
FAM205A	9	family with sequence similarity 205 member A	protein-coding	4.80538706829424E-06	6.07430134276575
LOC112267986	7	uncharacterized LOC112267986	ncRNA	0.0000070412881745345	6.07105182859106
GULP1	2	GULP PTB domain containing engulfment adaptor 1	protein-coding	3.49022157319864E-07	6.019602
LOC105378835	1	uncharacterized LOC105378835	ncRNA	5.85810601093343E-06	6.01393727114447
CSNKA2IP	3	casein kinase 2 subunit alpha' interacting protein	protein-coding	0.00066630194991925	5.99696392037707
DRC1	2	dynein regulatory complex subunit 1	protein-coding	0.000043115835062668	5.981999
IPO13	1	importin 13	protein-coding	0.000375045210265501	5.978728
RIIAD1	1	regulatory subunit of type II PKA R-subunit domain containing 1	protein-coding	0.00850236240765977	5.97837241413345
USP2	11	ubiquitin specific peptidase 2	protein-coding	9.85155217475438E-06	5.968046
LOC105370509	14	uncharacterized LOC105370509	ncRNA	0.0149713994176869	5.94192989803919
CATSPER3	5	cation channel sperm associated 3	protein-coding	0.0000168485250381951	5.9235232685508
CYCS	7	cytochrome c, somatic	protein-coding	0.0103676395304022	5.923159
CTD-2350J17,1	5	uncharacterized LOC101929472	ncRNA	0.000336916856466983	5.92059615626188
WBP2NL	22	WBP2 N-terminal like	protein-coding	0.0000837095673501918	5.91629635088126
ZMYND12	1	zinc finger MYND-type containing 12	protein-coding	0.0087746747104576	5.896927
BAG2	6	BAG cochaperone 2	protein-coding	0.0000173289017569557	5.891374
LOC100287290	3	cytokine receptor CRL2	protein-coding	0.0000012689691408323	5.8891641849382
FSIP2-AS2	2	FSIP2 antisense RNA 2	ncRNA	5.17893216184948E-06	5.88555305409417
REEP4	8	receptor accessory protein 4	protein-coding	0.0000023514489565614	5.880733
BCKDHA	19	branched chain keto acid dehydrogenase E1 subunit alpha	protein-coding	9.60586492827478E-06	5.876321
LINC01801	19	long intergenic non-protein coding RNA 1801	ncRNA	0.00207100687098012	5.87445871202522
LARGE-AS1	22	LARGE antisense RNA 1	ncRNA	0.000620010897657269	5.87434634229299
LINC01553	10	long intergenic non-protein coding RNA 1553	ncRNA	0.0000174214641142252	5.86138851878841
LINC01603	8	long intergenic non-protein coding RNA 1603	ncRNA	0.000102591185110732	5.8528393843997
LNP1	3	leukemia NUP98 fusion partner 1	protein-coding	0.00291967545073367	5.84195044851858
SCP2D1-AS1	20	SCP2D1 antisense RNA 1	ncRNA	0.000388869058597244	5.84093812539776
C1orf194	1	chromosome 1 open reading frame 194	protein-coding	0.000157844373893424	5.83399715272834
VPS13A-AS1	9	VPS13A antisense RNA 1	ncRNA	0.000248715141724117	5.83292910335314
LRRC9	14	leucine rich repeat containing 9	protein-coding	0.0000680926917563666	5.83218741958861
TEX37	2	testis expressed 37	protein-coding	0.0000253013216431321	5.83144858706947
FSCB	14	fibrous sheath CABYR binding protein	protein-coding	0.000102673074249852	5.824418
C2orf73	2	chromosome 2 open reading frame 73	protein-coding	0.0000186071099507139	5.82232061167054
PPP1R1C	2	protein phosphatase 1 regulatory inhibitor subunit 1C	protein-coding	0.0000958059898490892	5.81525478405101
AXDND1	1	axonemal dynein light chain domain containing 1	protein-coding	2.34242152631514E-07	5.8091329686866
GALNTL5	7	polypeptide N-acetylgalactosaminyltransferase like 5	protein-coding	0.000022247408757155	5.80819137471207
LOC102724439	10	uncharacterized LOC102724439	ncRNA	0.00294553981531609	5.80547986528743
SPACA3	17	sperm acrosome associated 3	protein-coding	0.000206291996751984	5.80260655609789
MAPK13	6	mitogen-activated protein kinase 13	protein-coding	6.90774890374706E-06	5.798344
LOC101929512	2	uncharacterized LOC101929512	ncRNA	0.000518330838129292	5.79686197953986
SLC25A35	17	solute carrier family 25 member 35	protein-coding	0.0000774144853053609	5.79677614520531
NACA2	17	nascent polypeptide associated complex subunit alpha 2	protein-coding	8.39004746092828E-12	5.7748148036106
KIF2B	17	kinesin family member 2B	protein-coding	0.000366821159721937	5.767475
MYO3B-AS1	2	MYO3B antisense RNA 1	ncRNA	0.00107120688616192	5.75892016812549
FANK1	10	fibronectin type III and ankyrin repeat domains 1	protein-coding	1.26753060284575E-07	5.756266
FAM71F1	7	family with sequence similarity 71 member F1	protein-coding	0.000114970652050076	5.731563
PLA2G6	22	phospholipase A2 group VI	protein-coding	0.000028614019283572	5.722408
THG1L	5	tRNA-histidine guanylyltransferase 1 like	protein-coding	0.0000619383715945549	5.720315
CCDC170	6	coiled-coil domain containing 170	protein-coding	0.0000324002147948301	5.708118
LOC105371508	17	uncharacterized LOC105371508	ncRNA	0.00752138370764454	5.70487115924361
SLC34A2	4	solute carrier family 34 member 2	protein-coding	2.85175098770362E-06	5.69597143898454
H2AJ	12	H2A,J histone	protein-coding	0.000192793950135663	5.695665
LOC105378448	10	uncharacterized LOC105378448	ncRNA	0.00049314028913799	5.69296009434914
TAT-AS1	16	TAT antisense RNA 1	ncRNA	0.000143100009533833	5.69187733281992
SLC9B1	4	solute carrier family 9 member B1	protein-coding	5.02694061228638E-06	5.67884635740551
SNAP91	6	synaptosome associated protein 91	protein-coding	0.0000262268735993825	5.674981
NPIPB8	16	nuclear pore complex interacting protein family member B8	protein-coding	0.0106491603479759	5.671778
SLC25A10	17	solute carrier family 25 member 10	protein-coding	0.0000217447611281818	5.64562475848441
SIRPD	20	signal regulatory protein delta	protein-coding	0.00332399616603626	5.63768586163377
ARMC4	10	armadillo repeat containing 4	protein-coding	0.000106068954232872	5.635986
TEX36-AS1	10	TEX36 antisense RNA 1	ncRNA	0.000641202246829658	5.63403562670948
LOC100996249	7	uncharacterized LOC100996249	ncRNA	0.00337484941853215	5.63363496297867
AHCY	20	adenosylhomocysteinase	protein-coding	0.000206407533709064	5.6297928988933
TEKT2	1	tektin 2	protein-coding	0.000352325396885604	5.62663129350942
TRIM55	8	tripartite motif containing 55	protein-coding	5.89178124703562E-06	5.617547
SPACA7	13	sperm acrosome associated 7	protein-coding	0.0000121241032463449	5.6175101976376
CRYBG3	3	crystallin beta-gamma domain containing 3	protein-coding	0.0000374683414723759	5.61432917545912
CCDC60	12	coiled-coil domain containing 60	protein-coding	0.0000250161102216507	5.60884110844952
DNALI1	1	dynein axonemal light intermediate chain 1	protein-coding	0.000398429320062191	5.608049
LINC02864	18	long intergenic non-protein coding RNA 2864	ncRNA	0.000832417833743324	5.6079199716651
INO80C	18	INO80 complex subunit C	protein-coding	0.000143011133296671	5.60560353851528
ZNF487	10	zinc finger protein 487	protein-coding	0.0000650567936082519	5.601288
UBAP1	9	ubiquitin associated protein 1	protein-coding	0.000547800205142947	5.60022664020791
TKTL2	4	transketolase like 2	protein-coding	0.0008220722684761	5.599968
OPTN	10	optineurin	protein-coding	6.87533948636147E-07	5.59555923269938
WFDC3	20	WAP four-disulfide core domain 3	protein-coding	0.00582279336477557	5.5864102024708
ADAM20	14	ADAM metallopeptidase domain 20	protein-coding	0.0000413761783467616	5.586243
LOC101929488	8	uncharacterized LOC101929488	ncRNA	0.0000404604524140413	5.58428381778106
LOC101928105	3	uncharacterized LOC101928105	ncRNA	0.000134156914208669	5.58201411181904
TEKT5	16	tektin 5	protein-coding	0.000243037373246552	5.57850528440214
UBXN10	1	UBX domain protein 10	protein-coding	0.000103045353421429	5.57129649896027
DNAJC28	21	DnaJ heat shock protein family (Hsp40) member C28	protein-coding	0.00033335823775236	5.569986
GRK3	22	G protein-coupled receptor kinase 3	protein-coding	0.0000194829848279294	5.5654076144473
TEX36	10	testis expressed 36	protein-coding	0.0000017406223260598	5.56287098222382
PINK1	1	PTEN induced kinase 1	protein-coding	0.0000599659098564423	5.560417
HJURP	2	Holliday junction recognition protein	protein-coding	0.00033969387331737	5.559557
DCDC2	6	doublecortin domain containing 2	protein-coding	0.000246164113676277	5.553246
LINC01905	18	long intergenic non-protein coding RNA 1905	ncRNA	0.00368201390374784	5.55149092376283
C12orf56	12	chromosome 12 open reading frame 56	protein-coding	0.000298380981272333	5.54990401385878
MMACHC	1	metabolism of cobalamin associated C	protein-coding	5.89914707148127E-06	5.54731794866162
SPATA42	1	spermatogenesis associated 42	ncRNA	0.0000801396062008882	5.545168
MRPS15	1	mitochondrial ribosomal protein S15	protein-coding	1.16563339239822E-08	5.541683
DDX25	11	DEAD-box helicase 25	protein-coding	3.19495092279746E-06	5.54140794204739
TTC21A	3	tetratricopeptide repeat domain 21A	protein-coding	0.000792322827029805	5.52867281549461
LOC105376023	9	uncharacterized LOC105376023	ncRNA	0.00362197872001331	5.52324514375045
FNDC11	20	fibronectin type III domain containing 11	protein-coding	8.65971565620815E-08	5.51302
SNRPG	2	small nuclear ribonucleoprotein polypeptide G	protein-coding	0.000437161686486111	5.508447
SAXO1	9	stabilizer of axonemal microtubules 1	protein-coding	0.000354238413571253	5.496104440186
ZNF165	6	zinc finger protein 165	protein-coding	0.00043998218769998	5.495502
LINC00904	19	long intergenic non-protein coding RNA 904	ncRNA	0.000063345955486247	5.48461712478695
FOXL3-OT1	7	FOXL3 overlapping transcript 1	ncRNA	0.000263185918994498	5.47847382344483
LOC105377555	4	uncharacterized LOC105377555	ncRNA	0.000450883891198012	5.47556044421912
SWT1	1	SWT1 RNA endoribonuclease homolog	protein-coding	7.60472402036316E-07	5.473039
CXorf66	X	chromosome X open reading frame 66	protein-coding	0.0000605282477437485	5.4646573202562
LINC00943	12	long intergenic non-protein coding RNA 943	ncRNA	0.0000498360163213054	5.46261316487936
LINC01304	2	long intergenic non-protein coding RNA 1304	ncRNA	9.29142668312605E-06	5.45886779861705
C10orf62	10	chromosome 10 open reading frame 62	protein-coding	0.0000517264673847465	5.44809191849247
LINC02064	5	long intergenic non-protein coding RNA 2064	ncRNA	1.72237100742849E-06	5.44785872090797
LOC105370327	13	uncharacterized LOC105370327	ncRNA	0.00138596375181606	5.43956385093534
C5orf52	5	chromosome 5 open reading frame 52	protein-coding	0.0118303556082955	5.41562759645209
RIOK3	18	RIO kinase 3	protein-coding	0.000106992089362282	5.414113
C1orf100	1	chromosome 1 open reading frame 100	protein-coding	0.0000141830050970587	5.41329416184566
PCDHB18P	5	protocadherin beta 18 pseudogene	pseudo	0.0000926737837399014	5.399186
LINC00615	12	long intergenic non-protein coding RNA 615	ncRNA	6.15928466487636E-07	5.38737614432924
LBX1-AS1	10	LBX1 antisense RNA 1	ncRNA	0.0000156910180777771	5.38297008681437
FAM229B	6	family with sequence similarity 229 member B	protein-coding	0.0000167248802898306	5.382739
LINC02482	4	long intergenic non-protein coding RNA 2482	ncRNA	0.000232080117454346	5.37623800712256
PHYH	10	phytanoyl-CoA 2-hydroxylase	protein-coding	9.09495248163087E-06	5.375081
C20orf144	20	chromosome 20 open reading frame 144	protein-coding	0.000601409716537408	5.36991135601759
LRRIQ3	1	leucine rich repeats and IQ motif containing 3	protein-coding	0.0000104223290205403	5.36110945279416
SMCP	1	sperm mitochondria associated cysteine rich protein	protein-coding	0.0019137823571478	5.35779431599836
CETN1	18	centrin 1	protein-coding	0.0000532603972426296	5.35202262765678
SCARB1	12	scavenger receptor class B member 1	protein-coding	0.0000157587725517913	5.350214
SPATA17	1	spermatogenesis associated 17	protein-coding	9.36596258246917E-06	5.3464342047208
IZUMO2	19	IZUMO family member 2	protein-coding	0.00263270269856114	5.34075396177645
LOC107984867	16	uncharacterized LOC107984867	ncRNA	0.0000210563784636888	5.33840226013793
IGSF11	3	immunoglobulin superfamily member 11	protein-coding	0.0000496061543862168	5.33378727506087
CCDC173	2	coiled-coil domain containing 173	protein-coding	0.0000279314714860611	5.33357257048397
HSFX3	X	heat shock transcription factor family, X-linked member 3	protein-coding	0.00227228915831344	5.33275578228632
JHY	11	junctional cadherin complex regulator	protein-coding	0.000122527920913061	5.327178
PCDH17	13	protocadherin 17	protein-coding	0.0000127475847701133	5.32432903078711
C2orf92	2	chromosome 2 open reading frame 92	protein-coding	1.16681868266852E-06	5.309824
ZSWIM2	2	zinc finger SWIM-type containing 2	protein-coding	0.0000983118828818464	5.29895191686639
PCK2	14	phosphoenolpyruvate carboxykinase 2, mitochondrial	protein-coding	6.84749775024893E-06	5.29816777300197
MYL6B	12	myosin light chain 6B	protein-coding	0.000662777961365788	5.28745152920098
TMEM35B	1	transmembrane protein 35B	protein-coding	0.0000114552960423056	5.28563296132146
DNHD1	11	dynein heavy chain domain 1	protein-coding	5.26419129098193E-06	5.28120126891322
PHGDH	1	phosphoglycerate dehydrogenase	protein-coding	7.64894876677372E-06	5.2804848700627
LOC107987127	9	uncharacterized LOC107987127	ncRNA	0.000725185040948868	5.27916951407029
LOC105375639	8	uncharacterized LOC105375639	ncRNA	3.02016931444748E-08	5.2787461199871
TEX55	3	testis expressed 55	protein-coding	0.0000526050587160538	5.26274852247563
CASC22	16	cancer susceptibility 22	ncRNA	0.00932751212655219	5.25819489330872
LOC107986521	6	uncharacterized LOC107986521	ncRNA	0.0015002771709833	5.25500752849157
GLCCI1-DT	7	GLCCI1 divergent transcript	ncRNA	0.00508300965853127	5.25276713868531
TSPAN1	1	tetraspanin 1	protein-coding	0.0118096919825086	5.25111433084191
LOC105374328	2	uncharacterized LOC105374328	ncRNA	0.000289933218215365	5.23688465239993
FSIP2	2	fibrous sheath interacting protein 2	protein-coding	0.000157639832493226	5.23508282932126
MIR193BHG	16	MIR193B host gene	ncRNA	0.000105631262287753	5.22924631045862
MS4A6E	11	membrane spanning 4-domains A6E	protein-coding	0.00159619025673531	5.22357762643605
NFIA-AS1	1	NFIA antisense RNA 1	ncRNA	2.71676064095132E-06	5.221738
STAP1	4	signal transducing adaptor family member 1	protein-coding	0.0000223921043054683	5.21520012412877
CNBD1	8	cyclic nucleotide binding domain containing 1	protein-coding	0.0000761855168688814	5.21360599994939
LINC02818	1	long intergenic non-protein coding RNA 2818	ncRNA	0.0000679544912310324	5.20872731617877
ADAMTS3	4	ADAM metallopeptidase with thrombospondin type 1 motif 3	protein-coding	0.00035067311650684	5.207195
LOC651337	9	uncharacterized LOC651337	ncRNA	0.0000145861345469926	5.205548
MAN2C1	15	mannosidase alpha class 2C member 1	protein-coding	0.0000145802211230403	5.20527441485742
C8orf48	8	chromosome 8 open reading frame 48	protein-coding	6.97462523070384E-06	5.20419852865799
LOC105375291	7	uncharacterized LOC105375291	ncRNA	0.00197379849494945	5.189135694633
MRPS9-AS1	2	MRPS9 antisense RNA 1	ncRNA	0.00024266032118178	5.18805558181973
PEX5L-AS2	3	PEX5L antisense RNA 2	ncRNA	0.0000997713002660824	5.18536582098786
L3HYPDH	14	trans-L-3-hydroxyproline dehydratase	protein-coding	9.9188635471303E-07	5.18048571770736
SMG7-AS1	1	SMG7 antisense RNA 1	ncRNA	0.000259591693113684	5.1757930724861
KLHL10	17	kelch like family member 10	protein-coding	0.000643422016099182	5.17356776995492
TMEM99	17	transmembrane protein 99 (putative)	ncRNA	0.0000401050342151395	5.17308214734072
LOC105372551	20	uncharacterized LOC105372551	ncRNA	0.000402458541390968	5.1619112133649
GRAMD1C	3	GRAM domain containing 1C	protein-coding	0.0000106900539294002	5.159259
CCDC196	14	coiled-coil domain containing 196	protein-coding	0.000330225116613443	5.14389046408786
CLEC9A	12	C-type lectin domain containing 9A	protein-coding	0.00020165613922267	5.14356358889439
LOC105370589	14	uncharacterized LOC105370589	ncRNA	0.00558835037033583	5.14340518332092
MRPL34	19	mitochondrial ribosomal protein L34	protein-coding	0.0000837432959774045	5.135983
NEK10	3	NIMA related kinase 10	protein-coding	7.64082917729548E-06	5.13092490826279
F11-AS1	4	F11 antisense RNA 1	ncRNA	9.87499541344216E-09	5.12892219884225
RPL23AP5	16	ribosomal protein L23a pseudogene 5	pseudo	0.0000287950896800653	5.127897
FAM205C	9	family with sequence similarity 205 member C	protein-coding	0.00130615107065277	5.12758694424564
ZNF84-DT	12	ZNF84 divergent transcript	ncRNA	0.000154211395200792	5.11700694314252
LOC101929315	8	uncharacterized LOC101929315	ncRNA	0.00131233855117884	5.11500277072563
FEZF1	7	FEZ family zinc finger 1	protein-coding	1.7154013340612E-07	5.10899806812511
IRGC	19	immunity related GTPase cinema	protein-coding	0.00607907231401528	5.100015
CT83	X	cancer/testis antigen 83	protein-coding	0.000148460256317292	5.09932446027586
SPEM1	17	spermatid maturation 1	protein-coding	0.0129083045454987	5.09733480356944
SIGLECL1	19	SIGLEC family like 1	protein-coding	0.0000986806180791159	5.08720466779797
CPXCR1	X	CPX chromosome region candidate 1	protein-coding	0.000107450127727564	5.080634
FAM153CP	5	family with sequence similarity 153 member C	pseudo	0.000376101297821817	5.07789
FAM186B	12	family with sequence similarity 186 member B	protein-coding	0.0000493389987855654	5.063672
ZMYND10	3	zinc finger MYND-type containing 10	protein-coding	0.00112487968774553	5.057063
SLC2A5	1	solute carrier family 2 member 5	protein-coding	5.26581663729054E-06	5.056753
DCAF15	19	DDB1 and CUL4 associated factor 15	protein-coding	0.000796390148587584	5.050556
COX7B2	4	cytochrome c oxidase subunit 7B2	protein-coding	0.000220534099124143	5.05010804156152
LINC01022	7	long intergenic non-protein coding RNA 1022	ncRNA	5.61183832428382E-07	5.04985814646284
ANKRD19P	9	ankyrin repeat domain 19, pseudogene	pseudo	0.000126345785491525	5.04350357958115
LOC100506317	2	uncharacterized LOC100506317	ncRNA	3.68731645011252E-06	5.04235742531994
LOC105371544	17	uncharacterized LOC105371544	ncRNA	0.000129136171212293	5.04228622497349
TMEM247	2	transmembrane protein 247	protein-coding	0.00124986379498202	5.04175775814576
MTO1	6	mitochondrial tRNA translation optimization 1	protein-coding	5.42699885470778E-06	5.03951433288623
KRT23	17	keratin 23	protein-coding	0.00034889995274698	5.03639956389756
LOC105376193	9	uncharacterized LOC105376193	ncRNA	0.000276518468620169	5.03364590991956
LRGUK	7	leucine rich repeats and guanylate kinase domain containing	protein-coding	4.03599024942602E-06	5.03139611861826
CCDC40	17	coiled-coil domain containing 40	protein-coding	9.32541168593859E-07	5.0302
LINC01431	20	long intergenic non-protein coding RNA 1431	ncRNA	0.00124355111523434	5.01936449813642
LEF1-AS1	4	LEF1 antisense RNA 1	ncRNA	0.000807365166459748	5.017606
CXorf65	X	chromosome X open reading frame 65	protein-coding	0.0110567343149113	5.01557839163024
C11orf94	11	chromosome 11 open reading frame 94	protein-coding	0.000297094945110104	5.01039935433686
LINC00933	15	long intergenic non-protein coding RNA 933	ncRNA	0.00150996463350821	5.00873112271379
ASAP2	2	ArfGAP with SH3 domain, ankyrin repeat and PH domain 2	protein-coding	0.000172774187355921	5.000186
ZNF341-AS1	20	ZNF341 antisense RNA 1	ncRNA	0.000376483865342899	4.99427027133684
CATSPER1	11	cation channel sperm associated 1	protein-coding	0.00259797790912018	4.98154466961987
MRM3	17	mitochondrial rRNA methyltransferase 3	protein-coding	0.0000163058982615076	4.965076
MEMO1	2	mediator of cell motility 1	protein-coding	0.000426395728229024	4.95748054501185
RFX2	19	regulatory factor X2	protein-coding	9.37966925095316E-07	4.956426
OLAH	10	oleoyl-ACP hydrolase	protein-coding	0.00379074127802634	4.953819
FAM95A	2	family with sequence similarity 95 member A	ncRNA	0.0000763430901417294	4.947107
RFPL4B	6	ret finger protein like 4B	protein-coding	0.00027301646086191	4.94637985457962
LINC02790	1	long intergenic non-protein coding RNA 2790	ncRNA	0.00184360516967483	4.93401235409082
CCNA1	13	cyclin A1	protein-coding	0.0000623738934445628	4.928281
HACE1	6	HECT domain and ankyrin repeat containing E3 ubiquitin protein ligase 1	protein-coding	4.60477693502823E-06	4.925992
PENK	8	proenkephalin	protein-coding	0.0000984323839842618	4.913825
LOC105378710	1	uncharacterized LOC105378710	ncRNA	0.0144612838505612	4.91098368785007
PKD2L2	5	polycystin 2 like 2, transient receptor potential cation channel	protein-coding	3.73896497947074E-07	4.90453084677459
LOC105377128	3	uncharacterized LOC105377128	ncRNA	0.000283363026591595	4.90400704263315
C18orf61	18	uncharacterized LOC497259	ncRNA	0.00165933576998106	4.90398992694537
LOC112267899	14	uncharacterized LOC112267899	ncRNA	0.00243169158403239	4.89215276571244
MAP3K5-AS1	6	MAP3K5 antisense RNA 1	ncRNA	0.000868988560713303	4.89097199581886
STX8	17	syntaxin 8	protein-coding	0.000136716551276476	4.889656
C1orf56	1	chromosome 1 open reading frame 56	protein-coding	0.000440829693738383	4.887159
LOC107984403	11	uncharacterized LOC107984403	ncRNA	9.29416844549779E-07	4.88568555494628
CRIP3	6	cysteine rich protein 3	protein-coding	0.000132908633189607	4.87707232372716
TTC30A	2	tetratricopeptide repeat domain 30A	protein-coding	0.00596595412485656	4.876756
ADGRL4	1	adhesion G protein-coupled receptor L4	protein-coding	0.00209245388070242	4.876715
LINC02039	5	long intergenic non-protein coding RNA 2039	ncRNA	0.0000228760691486066	4.87429521528923
NEK5	13	NIMA related kinase 5	protein-coding	5.81367708602907E-07	4.87026158454871
MSL3P1	2	MSL complex subunit 3 pseudogene 1	pseudo	0.00062982175240773	4.86806342260602
C12orf54	12	chromosome 12 open reading frame 54	protein-coding	0.000280240694406525	4.8612515003479
LOC105373920	2	uncharacterized LOC105373920	ncRNA	0.000309511656519634	4.85791225500274
LOC101928608	9	uncharacterized LOC101928608	ncRNA	0.00103508538495207	4.85149238095529
ZNF821	16	zinc finger protein 821	protein-coding	0.0045516737235474	4.848269
LOC105373782	2	uncharacterized LOC105373782	ncRNA	0.00965481998891442	4.8463391296225
LINC00643	14	long intergenic non-protein coding RNA 643	ncRNA	0.000986808178982479	4.845645
LOC105378183	14	uncharacterized LOC105378183	ncRNA	0.00147269504978185	4.84232699786479
DDX20	1	DEAD-box helicase 20	protein-coding	3.99705336215385E-06	4.84221348491409
TEX33	22	testis expressed 33	protein-coding	0.000776626378072462	4.83484710165946
ATP23	12	ATP23 metallopeptidase and ATP synthase assembly factor homolog	protein-coding	0.000192444644467965	4.830176
LOC112268245	19	uncharacterized LOC112268245	ncRNA	1.85856315843194E-06	4.82599087866667
SMIM2-AS1	13	SMIM2 antisense RNA 1	ncRNA	0.00012556417113822	4.82555750680206
XLOC_009911	12	uncharacterized LOC105500240	ncRNA	0.000258694728462273	4.82431845620715
UQCC1	20	ubiquinol-cytochrome c reductase complex assembly factor 1	protein-coding	0.000589106152293865	4.812974
SRPK2	7	SRSF protein kinase 2	protein-coding	6.28527813610327E-08	4.805784
TXNDC2	18	thioredoxin domain containing 2	protein-coding	0.00094912608593547	4.805444
LINC02737	11	long intergenic non-protein coding RNA 2737	ncRNA	0.0037230346306804	4.8038310867657
C9orf116	9	chromosome 9 open reading frame 116	protein-coding	0.000288341195751074	4.78944631357786
TMEM210	9	transmembrane protein 210	protein-coding	0.00281840444510104	4.78926943165397
FER1L6-AS2	8	FER1L6 antisense RNA 2	ncRNA	0.0000824562018589039	4.78559346864687
LOC101929861	2	uncharacterized LOC101929861	ncRNA	0.00398621390431494	4.78400675010691
LOC105371430	17	uncharacterized LOC105371430	ncRNA	0.000564851502294334	4.7793634740352
DNAH1	3	dynein axonemal heavy chain 1	protein-coding	1.40874135795612E-06	4.77600918430895
LINC01962	5	long intergenic non-protein coding RNA 1962	ncRNA	0.000766317472583689	4.77007551299429
SAMD15	14	sterile alpha motif domain containing 15	protein-coding	0.00353737954007731	4.76788174833353
ACTR3-AS1	2	ACTR3 antisense RNA 1	ncRNA	0.00105135985435332	4.76458287287304
TSACC	1	TSSK6 activating cochaperone	protein-coding	0.00179125743084351	4.76219287579652
CYB5R2	11	cytochrome b5 reductase 2	protein-coding	0.0000278799501177345	4.756659
SNTG2-AS1	2	SNTG2 antisense RNA 1	ncRNA	0.00245299668998856	4.75599968926826
SLC39A3	19	solute carrier family 39 member 3	protein-coding	0.000478307858512881	4.75248343613341
LOC107985505	21	uncharacterized LOC107985505	ncRNA	0.00155484554411114	4.74954356398748
TBPL1	6	TATA-box binding protein like 1	protein-coding	2.61342902437697E-07	4.749527
KIF6	6	kinesin family member 6	protein-coding	0.000347837854558757	4.74841093012888
LOC107984685	14	uncharacterized LOC107984685	ncRNA	0.000749427918201661	4.74674250825828
COA8	14	cytochrome c oxidase assembly factor 8	protein-coding	2.63960436388006E-06	4.737163
PRSS58	7	serine protease 58	protein-coding	2.45067515816743E-06	4.73394635944114
RFESD	5	Rieske Fe-S domain containing	protein-coding	0.000164050717164228	4.72556836916009
LINC01815	2	long intergenic non-protein coding RNA 1815	ncRNA	0.000231419566364928	4.71680457247206
FARS2	6	phenylalanyl-tRNA synthetase 2, mitochondrial	protein-coding	8.52475586765185E-06	4.70733557406219
LOC107983966	5	uncharacterized LOC107983966	ncRNA	0.00119794504855808	4.70595017189383
GSTCD-AS1	4	GSTCD antisense RNA 1	ncRNA	0.0012417463726278	4.69589247948893
RNF126P1	17	ring finger protein 126 pseudogene 1	pseudo	8.74680644859917E-06	4.69175275737045
LOC105374989	6	uncharacterized LOC105374989	ncRNA	0.00536357814037772	4.68817617139379
CCDC163	1	coiled-coil domain containing 163	protein-coding	0.000187619516461331	4.68787117583403
ZNRF4	19	zinc and ring finger 4	protein-coding	0.00168160930101501	4.68531277886758
CBY2	13	chibby family member 2	protein-coding	0.00495618472245199	4.67431722528363
ARMC2	6	armadillo repeat containing 2	protein-coding	0.0000252141807785409	4.672533
OR1C1	1	olfactory receptor family 1 subfamily C member 1	protein-coding	0.00299830565178806	4.65966874045456
LEKR1	3	leucine, glutamate and lysine rich 1	protein-coding	0.00230230791959808	4.6512021882579
NDUFAF7	2	NADH:ubiquinone oxidoreductase complex assembly factor 7	protein-coding	0.0000297153270116704	4.650666
LOC100505841	5	zinc finger protein 474-like	protein-coding	0.000725001220167581	4.64618519755988
POLR2I	19	RNA polymerase II subunit I	protein-coding	0.0000034980423597662	4.642549
RNF20	9	ring finger protein 20	protein-coding	2.80330701874396E-07	4.6425
CCDC169	13	coiled-coil domain containing 169	protein-coding	0.00159026280118606	4.639551
LYRM7	5	LYR motif containing 7	protein-coding	0.0000332557118721931	4.632069
PLAAT1	3	phospholipase A and acyltransferase 1	protein-coding	0.00390876920033525	4.630731
LINC01676	1	long intergenic non-protein coding RNA 1676	ncRNA	0.0176178945526909	4.62708610873274
RMND1	6	required for meiotic nuclear division 1 homolog	protein-coding	0.0000309341403020563	4.618933
SLC5A2	16	solute carrier family 5 member 2	protein-coding	1.80122701992721E-06	4.618569
CAMLG	5	calcium modulating ligand	protein-coding	0.000862923733156519	4.61773
ZNF474	5	zinc finger protein 474	protein-coding	0.000743147502222034	4.61389111541416
CD47	3	CD47 molecule	protein-coding	0.000263475543858481	4.612374
C17orf64	17	chromosome 17 open reading frame 64	protein-coding	0.000874488654047098	4.60715532209
SLC25A51P1	6	SLC25A51 pseudogene 1	pseudo	0.000776889516416226	4.59740170122956
RUSC2	9	RUN and SH3 domain containing 2	protein-coding	0.0023423346816485	4.594956
C3orf38	3	chromosome 3 open reading frame 38	protein-coding	0.00115928549676902	4.59318099246881
C6orf52	6	chromosome 6 open reading frame 52	protein-coding	0.000157348144214789	4.59277836961485
EQTN	9	equatorin	protein-coding	0.0030636046555008	4.592079
OSER1	20	oxidative stress responsive serine rich 1	protein-coding	1.72291624514491E-06	4.587788
LINC00879	3	long intergenic non-protein coding RNA 879	ncRNA	0.000139247001246457	4.58586861617796
CEP83-DT	12	CEP83 divergent transcript	ncRNA	0.0000589846306946003	4.57431724536816
LOC101927664	6	uncharacterized LOC101927664	ncRNA	0.000136384029172816	4.57041091290723
PCGF5	10	polycomb group ring finger 5	protein-coding	1.55269430350751E-06	4.569162
FOXD1	5	forkhead box D1	protein-coding	0.000124513247696047	4.56799518194512
SPATA33	16	spermatogenesis associated 33	protein-coding	3.12303984041488E-06	4.56789949827288
DYNLRB2	16	dynein light chain roadblock-type 2	protein-coding	8.51867337602648E-07	4.567012
ZKSCAN4	6	zinc finger with KRAB and SCAN domains 4	protein-coding	0.000380096207016609	4.56266278597406
COPS5	8	COP9 signalosome subunit 5	protein-coding	0.0000165881112371495	4.56229359734741
CCDC38	12	coiled-coil domain containing 38	protein-coding	0.00341019334369323	4.55995656047788
FMO5	1	flavin containing dimethylaniline monoxygenase 5	protein-coding	0.0000247450053392753	4.55634278939784
KCNU1	8	potassium calcium-activated channel subfamily U member 1	protein-coding	0.00129437227390273	4.55472477375955
LOC730183	16	uncharacterized LOC730183	protein-coding	0.00237161110665799	4.538524
PIP4P1	14	phosphatidylinositol-4,5-bisphosphate 4-phosphatase 1	protein-coding	0.000071204806766259	4.533933
LOC148696	1	uncharacterized LOC148696	ncRNA	0.000179045802378447	4.53173884702828
MIR4534	22	microRNA 4534	ncRNA	0.000988768407414832	4.53025238003662
ADAM32	8	ADAM metallopeptidase domain 32	protein-coding	0.0000264891507712657	4.52162903800964
CDC42EP3	2	CDC42 effector protein 3	protein-coding	8.28563492751627E-07	4.51376292927366
FAM71B	5	family with sequence similarity 71 member B	protein-coding	0.000466370798714432	4.51134329081539
NUB1	7	negative regulator of ubiquitin like proteins 1	protein-coding	0.0000789164121781743	4.508955
TEX44	2	testis expressed 44	protein-coding	0.0000208216977142723	4.4967266326902
INTS9	8	integrator complex subunit 9	protein-coding	0.0000732711855286696	4.490598
TEX35	1	testis expressed 35	protein-coding	0.000404426470910396	4.489125
LOC105376017	9	uncharacterized LOC105376017	ncRNA	1.48198536113452E-06	4.4874668968887
LINC02739	11	long intergenic non-protein coding RNA 2739	ncRNA	0.0000055867804912379	4.48477319950932
NOSIP	19	nitric oxide synthase interacting protein	protein-coding	0.000159303907692039	4.47753614165228
MRVI1-AS1	11	MRVI1 antisense RNA 1	ncRNA	0.0000330152133688671	4.47739730200724
TSPAN16	19	tetraspanin 16	protein-coding	0.00161493040796141	4.46720854866133
JARID2-AS1	6	JARID2 antisense RNA 1	ncRNA	0.00222850725188932	4.46057638288557
C16orf71	16	chromosome 16 open reading frame 71	protein-coding	4.24953680737626E-08	4.45877959250949
PIWIL1	12	piwi like RNA-mediated gene silencing 1	protein-coding	5.32575740247633E-06	4.456379
PLAC8L1	5	PLAC8 like 1	protein-coding	0.0000121625008059348	4.4514534797267
RSPH9	6	radial spoke head component 9	protein-coding	0.00070840545225813	4.44929246601202
DBI	2	diazepam binding inhibitor, acyl-CoA binding protein	protein-coding	0.000175489170955674	4.44498528193326
CATSPERB	14	cation channel sperm associated auxiliary subunit beta	protein-coding	0.0000300371660521532	4.4421
BAZ2B	2	bromodomain adjacent to zinc finger domain 2B	protein-coding	9.33724629363277E-07	4.4347446666997
AURKA	20	aurora kinase A	protein-coding	0.0000415694632024864	4.428238
LINC02853	15	long intergenic non-protein coding RNA 2853	ncRNA	0.000843110825784726	4.4247543136816
LINC02586	1	long intergenic non-protein coding RNA 2586	ncRNA	0.0000111881940662853	4.42168991944173
PABPC3	13	poly(A) binding protein cytoplasmic 3	protein-coding	0.00418349700172873	4.41765154702463
ZNF692	1	zinc finger protein 692	protein-coding	0.0000163154140511229	4.417031
RPS15A	16	ribosomal protein S15a	protein-coding	0.0000932965530037127	4.414998
LINC00293	8	long intergenic non-protein coding RNA 293	ncRNA	0.000720357104269595	4.40829416045796
DIXDC1	11	DIX domain containing 1	protein-coding	0.0000110649113612347	4.404253
CYLC2	9	cylicin 2	protein-coding	0.0000287558077931438	4.40298478447423
SNORA81	3	small nucleolar RNA, H/ACA box 81	snoRNA	0.0118725885443775	4.400798
MED12L	3	mediator complex subunit 12L	protein-coding	7.79191478480185E-07	4.40054660587212
ERICH2	2	glutamate rich 2	protein-coding	4.93691627840638E-06	4.39650151483047
RGSL1	1	regulator of G protein signaling like 1	protein-coding	0.0000146461323593076	4.38728538742489
LOC731157	5	uncharacterized LOC731157	ncRNA	0.000203251392486064	4.385503
FAR2	12	fatty acyl-CoA reductase 2	protein-coding	0.0000079079029110553	4.384812
LOC105373508	2	uncharacterized LOC105373508	ncRNA	0.000260921657677079	4.38369978111917
C4orf45	4	chromosome 4 open reading frame 45	protein-coding	0.00150196511007053	4.3784001224773
LRRC37A16P	17	leucine rich repeat containing 37 member A16, pseudogene	pseudo	0.000386412600548348	4.372776
CBLN1	16	cerebellin 1 precursor	protein-coding	0.000118963204486242	4.372533
LOC105379332	8	uncharacterized LOC105379332	ncRNA	0.0000110276662553859	4.37197806174903
LINC01487	3	long intergenic non-protein coding RNA 1487	ncRNA	0.0194506543729144	4.36636481641341
CDC20B	5	cell division cycle 20B	protein-coding	0.000129649087083303	4.36605725431643
FAM238B	10	family with sequence similarity 238 member B	ncRNA	1.83019142562135E-06	4.365127
TCP10L	21	t-complex 10 like	protein-coding	0.00213482281080261	4.36442772121565
TIPARP-AS1	3	TIPARP antisense RNA 1	ncRNA	0.000257947989084041	4.35922994350968
TTLL6	17	tubulin tyrosine ligase like 6	protein-coding	0.000767270404167232	4.35900538571684
MYADML	2	myeloid associated differentiation marker like (pseudogene)	pseudo	0.0000910689558658487	4.35072159518207
CFAP44	3	cilia and flagella associated protein 44	protein-coding	0.0000119260160042882	4.348037
HIF1AN	10	hypoxia inducible factor 1 subunit alpha inhibitor	protein-coding	0.00114408454635361	4.344715
RFX3	9	regulatory factor X3	protein-coding	0.00158728790757488	4.343295
C12orf10	12	chromosome 12 open reading frame 10	protein-coding	0.0000273289946999029	4.33786
LOC102724587	15	uncharacterized LOC102724587	ncRNA	0.0147274217955889	4.33741430540689
LOC105369527	11	uncharacterized LOC105369527	ncRNA	0.00512913705081829	4.33465911049356
PIGV	1	phosphatidylinositol glycan anchor biosynthesis class V	protein-coding	0.000948078070539677	4.325404
FAM24B	10	family with sequence similarity 24 member B	protein-coding	0.00424552205566927	4.31593254503794
C7orf57	7	chromosome 7 open reading frame 57	protein-coding	0.0000134001863956802	4.31250341980929
LOC105378146	6	uncharacterized LOC105378146	ncRNA	0.0000916422558419935	4.306074149121
LOC101929353	4	uncharacterized LOC101929353	ncRNA	0.0000545342803310662	4.30431707264418
REC114	15	REC114 meiotic recombination protein	protein-coding	7.57651587405398E-06	4.30233290975491
LOC101927418	14	uncharacterized LOC101927418	ncRNA	0.00500858112642733	4.30094743618617
MDH1B	2	malate dehydrogenase 1B	protein-coding	0.000263265141464706	4.30012940620713
PDE10A	6	phosphodiesterase 10A	protein-coding	7.41950279726908E-07	4.29697118643785
MYD88	3	MYD88 innate immune signal transduction adaptor	protein-coding	4.42410092870012E-06	4.29287156434733
C1orf185	1	chromosome 1 open reading frame 185	protein-coding	0.0000852428216651985	4.28885952691886
C8orf44	8	chromosome 8 open reading frame 44	ncRNA	0.000558030929031951	4.285394
LACTB2	8	lactamase beta 2	protein-coding	0.0000688046232872867	4.28163665750185
GLRX2	1	glutaredoxin 2	protein-coding	0.0015885718449015	4.27844862293469
POTEF	2	POTE ankyrin domain family member F	protein-coding	0.00331579084045563	4.273885
LOC105370784	15	uncharacterized LOC105370784	ncRNA	0.00102852550926534	4.27319339144836
CDKL2	4	cyclin dependent kinase like 2	protein-coding	0.000740020474703971	4.272165
WDR92	2	WD repeat domain 92	protein-coding	0.00217558820222024	4.26828373351441
ODF3L1	15	outer dense fiber of sperm tails 3 like 1	protein-coding	0.000456896249723285	4.26303479749937
LOC105369645	12	uncharacterized LOC105369645	ncRNA	7.90849534148703E-06	4.26203845071123
SLIT1-AS1	10	SLIT1 antisense RNA 1	ncRNA	0.00100684056397753	4.25896296876432
CDK19	6	cyclin dependent kinase 19	protein-coding	2.86712504127934E-06	4.25770167842587
CLHC1	2	clathrin heavy chain linker domain containing 1	protein-coding	0.00010681477800384	4.25674340691468
CSE1L-AS1	20	CSE1L antisense RNA 1	ncRNA	0.001952861398425	4.25343082107951
ATP1A4	1	ATPase Na+/K+ transporting subunit alpha 4	protein-coding	0.000513869018045936	4.25271523983701
TP53TG3HP	16	TP53 target 3 family member H, pseudogene	pseudo	0.000500204311997336	4.25132275292523
TMEM232	5	transmembrane protein 232	protein-coding	0.000126264122665042	4.250098
HSPBAP1	3	HSPB1 associated protein 1	protein-coding	0.0000316277051878566	4.246446
KPNA5	6	karyopherin subunit alpha 5	protein-coding	0.0000266146186021914	4.24090793630875
ZNF683	1	zinc finger protein 683	protein-coding	0.00464949907792141	4.23337416020078
MEA1	6	male-enhanced antigen 1	protein-coding	2.22715897429025E-06	4.23160670381897
TTLL13P	15	tubulin tyrosine ligase like 13, pseudogene	pseudo	0.00271116104233866	4.22251201428964
MIEN1	17	migration and invasion enhancer 1	protein-coding	0.0000876915997342165	4.216033
HSPB9	17	heat shock protein family B (small) member 9	protein-coding	0.00103358564072977	4.21572
SFMBT1	3	Scm like with four mbt domains 1	protein-coding	0.00128509166876264	4.214308
LOC112268124	14	uncharacterized LOC112268124	ncRNA	0.000340145273401609	4.20914996491152
SCP2D1	20	SCP2 sterol binding domain containing 1	protein-coding	0.0148610304548758	4.20038449326981
CAPZB	1	capping actin protein of muscle Z-line subunit beta	protein-coding	2.31353728914402E-07	4.200036
LINC00930	15	long intergenic non-protein coding RNA 930	ncRNA	0.000101849994642995	4.19497219521315
LOC101927278	10	uncharacterized LOC101927278	ncRNA	0.00314841741111233	4.1922214045609
YBX2	17	Y-box binding protein 2	protein-coding	1.00995089812561E-06	4.18884731551571
SPTY2D1OS	11	SPTY2D1 opposite strand	protein-coding	0.0000759206588659977	4.18156238941597
IPO8	12	importin 8	protein-coding	0.0000310355699405682	4.18005497207658
ZNF485	10	zinc finger protein 485	protein-coding	3.92818739591647E-06	4.17616467671281
TLCD3B	16	TLC domain containing 3B	protein-coding	0.0000922503731202115	4.171806
PLAAT3	11	phospholipase A and acyltransferase 3	protein-coding	0.000479633535920079	4.17159451091945
SLIT2-IT1	4	SLIT2 intronic transcript 1	ncRNA	0.00471019219324886	4.16755414195444
VPS25	17	vacuolar protein sorting 25 homolog	protein-coding	0.000558751373492334	4.164547
RUVBL2	19	RuvB like AAA ATPase 2	protein-coding	0.0000210401003884274	4.16098862612759
PSD2-AS1	5	PSD2 antisense RNA 1	ncRNA	0.00123203615644407	4.15798804841666
SPACA1	6	sperm acrosome associated 1	protein-coding	0.00398763391085218	4.154446
KIF9	3	kinesin family member 9	protein-coding	0.00180812936695827	4.147575
AKAP14	X	A-kinase anchoring protein 14	protein-coding	0.000355800959375832	4.147134373671
LOC100996404	22	uncharacterized LOC100996404	ncRNA	0.000129169172810432	4.14593414555149
PRPS1L1	7	phosphoribosyl pyrophosphate synthetase 1 like 1	protein-coding	0.000184123785223005	4.14544225753194
FTMT	5	ferritin mitochondrial	protein-coding	0.000658101097961686	4.142244
ZCCHC13	X	zinc finger CCHC-type containing 13	protein-coding	0.00429695612984998	4.13881494106906
SUN5	20	Sad1 and UNC84 domain containing 5	protein-coding	0.0000194011663404167	4.13013702729669
HDGFL1	6	HDGF like 1	protein-coding	0.000146256515145719	4.12835737235556
MORC2-AS1	22	MORC2 antisense RNA 1	ncRNA	0.0000418380496353662	4.12652831717858
DZIP1	13	DAZ interacting zinc finger protein 1	protein-coding	0.0000369927222943846	4.12526308779479
SPATA18	4	spermatogenesis associated 18	protein-coding	0.00382266492021042	4.11916078129912
LRR1	14	leucine rich repeat protein 1	protein-coding	0.00242842927156398	4.1186907624713
PCDHA12	5	protocadherin alpha 12	protein-coding	0.0000857347222145948	4.115795
LOC100507464	8	uncharacterized LOC100507464	ncRNA	0.0112173596043252	4.11427750121124
LOC101927974	7	uncharacterized LOC101927974	ncRNA	0.000109079300365755	4.11414066476993
C9orf153	9	chromosome 9 open reading frame 153	protein-coding	0.00225328174981141	4.11213615343231
FBXW5	9	F-box and WD repeat domain containing 5	protein-coding	7.44758984594009E-06	4.10643
PABPC1P4	12	poly(A) binding protein cytoplasmic 1 pseudogene 4	pseudo	0.0000416139498139788	4.10615091729026
C17orf97	17	chromosome 17 open reading frame 97	protein-coding	0.00261818824372455	4.1058320005233
TULP3P1	13	TUB like protein 3 pseudogene 1	pseudo	0.000605764226972667	4.10432545817862
TMEM270	7	transmembrane protein 270	protein-coding	0.001371452220766	4.09922575817614
ANKRD20A5P	18	ankyrin repeat domain 20 family member A5, pseudogene	pseudo	0.00356777780407437	4.09370574813829
MRTO4	1	MRT4 homolog, ribosome maturation factor	protein-coding	0.0000647759027120016	4.08945388449445
GTPBP8	3	GTP binding protein 8 (putative)	protein-coding	0.0000202191706994981	4.08497592314507
LCA5	6	lebercilin LCA5	protein-coding	0.0000293753547609192	4.08479643843968
LOC105379316	8	uncharacterized LOC105379316	ncRNA	0.0183341323502811	4.08161220595852
LIPE	19	lipase E, hormone sensitive type	protein-coding	0.000700581015166067	4.08116894433974
FAM225A	9	family with sequence similarity 225 member A	ncRNA	0.00300602655374973	4.08097420258301
TTC39C	18	tetratricopeptide repeat domain 39C	protein-coding	0.000142384959974609	4.07776626050505
WDR93	15	WD repeat domain 93	protein-coding	0.0000241123752194892	4.0746
NTMT1	9	N-terminal Xaa-Pro-Lys N-methyltransferase 1	protein-coding	0.000044568281777383	4.06918692441493
WDR97	8	WD repeat domain 97	protein-coding	5.09370899104057E-08	4.06431389517014
MS4A5	11	membrane spanning 4-domains A5	protein-coding	0.000749016355198881	4.061974
ACTR1A	10	actin related protein 1A	protein-coding	0.0000448153058110316	4.060897705512
FAM81B	5	family with sequence similarity 81 member B	protein-coding	0.000149635126897326	4.05780012547195
LINC01491	15	long intergenic non-protein coding RNA 1491	ncRNA	0.00171350943377987	4.05740471733485
PPP1R42	8	protein phosphatase 1 regulatory subunit 42	protein-coding	0.0000629263510914064	4.05488113613269
PPA2	4	inorganic pyrophosphatase 2	protein-coding	0.000350142258930167	4.05429550881081
TEX51	2	testis expressed 51	protein-coding	0.000104244212386684	4.05304139213245
LOC105370473	14	uncharacterized LOC105370473	ncRNA	0.0121437317571789	4.05283274202566
ELL3	15	elongation factor for RNA polymerase II 3	protein-coding	0.000436545843814195	4.051204
FAM71C	12	family with sequence similarity 71 member C	protein-coding	0.00683651187836522	4.04958441665276
BBIP1	10	BBSome interacting protein 1	protein-coding	0.000206628965402295	4.040678
SOX6	11	SRY-box transcription factor 6	protein-coding	0.000202809166239307	4.037741
RPUSD3	3	RNA pseudouridine synthase D3	protein-coding	0.000300546084991125	4.03371991688683
AACS	12	acetoacetyl-CoA synthetase	protein-coding	1.88479309798356E-07	4.032133
MVD	16	mevalonate diphosphate decarboxylase	protein-coding	7.42191662550133E-06	4.03076833355139
STYXL1	7	serine/threonine/tyrosine interacting like 1	protein-coding	0.00100304785234303	4.030158
TRAPPC12	2	trafficking protein particle complex 12	protein-coding	7.30428890910594E-07	4.02831566795055
KIAA0825	5	KIAA0825	protein-coding	0.000195827637406721	4.02760286229522
LINC01938	5	long intergenic non-protein coding RNA 1938	ncRNA	0.0000343076545890003	4.020802861895
POM121L1P	22	POM121 transmembrane nucleoporin like 1, pseudogene	pseudo	0.0000286433680183506	4.017975408022
FAAH	1	fatty acid amide hydrolase	protein-coding	2.87047052719298E-06	4.01781447087898
PHACTR2-AS1	6	PHACTR2 antisense RNA 1	ncRNA	0.000311388649880822	4.01715901631376
ESPL1	12	extra spindle pole bodies like 1, separase	protein-coding	0.0000841537628089439	4.014743
SPSB4	3	splA/ryanodine receptor domain and SOCS box containing 4	protein-coding	0.000209433386240306	4.012767
LOC105371597	17	uncharacterized LOC105371597	ncRNA	0.00250848223714081	4.00909456278384
TP53TG5	20	TP53 target 5	protein-coding	0.00177556235478183	4.00800308302787
TM4SF4	3	transmembrane 4 L six family member 4	protein-coding	0.000438056781902688	4.005507
LINC01255	18	long intergenic non-protein coding RNA 1255	ncRNA	0.0194702767316805	4.00358902660853
IGSF11-AS1	3	IGSF11 antisense RNA 1	ncRNA	0.0098500825627381	4.00272113903785
LINC01655	1	long intergenic non-protein coding RNA 1655	ncRNA	0.000074879375895066	3.99632032821121
OAZ3	1	ornithine decarboxylase antizyme 3	protein-coding	0.00166637854774372	3.991739
SAMD4A	14	sterile alpha motif domain containing 4A	protein-coding	6.83063475809284E-06	3.99145043011465
PRKACA	19	protein kinase cAMP-activated catalytic subunit alpha	protein-coding	0.000781510118804414	3.986118
THTPA	14	thiamine triphosphatase	protein-coding	0.00014217420110179	3.985704
GPR108	19	G protein-coupled receptor 108	protein-coding	0.0000216653710181873	3.984533
RIBC2	22	RIB43A domain with coiled-coils 2	protein-coding	0.000144552424595346	3.9824151220809
HDGFL2	19	HDGF like 2	protein-coding	6.63949664812483E-07	3.980876
TRIM36	5	tripartite motif containing 36	protein-coding	0.000209912968715964	3.979987
LINC00424	13	long intergenic non-protein coding RNA 424	ncRNA	0.00424933456973255	3.97930288612141
C4orf46	4	chromosome 4 open reading frame 46	protein-coding	0.00798684206165126	3.97806299476149
DEPDC7	11	DEP domain containing 7	protein-coding	0.000261548068104256	3.976857
LOC105374699	5	uncharacterized LOC105374699	ncRNA	0.000186643215599824	3.97160161817146
FAM71D	14	family with sequence similarity 71 member D	protein-coding	0.00157849173705073	3.97010645860434
LOC101929431	10	uncharacterized LOC101929431	ncRNA	0.00435732115081104	3.96852702613503
LAMA4-AS1	6	LAMA4 antisense RNA 1	ncRNA	0.000224068194024357	3.96741516099939
LOC102725228	13	uncharacterized LOC102725228	ncRNA	0.000645846754876124	3.96665066106306
PFKP	10	phosphofructokinase, platelet	protein-coding	0.000138073443642308	3.964805
PEX11A	15	peroxisomal biogenesis factor 11 alpha	protein-coding	0.000485416996803291	3.958487
TRAPPC4	11	trafficking protein particle complex 4	protein-coding	0.0000549008066548376	3.951549
NDUFAF3	3	NADH:ubiquinone oxidoreductase complex assembly factor 3	protein-coding	0.000159196284288163	3.94985279033557
RASGEF1C	5	RasGEF domain family member 1C	protein-coding	1.14639137760687E-06	3.94836552911391
NSUN6	10	NOP2/Sun RNA methyltransferase 6	protein-coding	0.0000102195219624612	3.94596884240075
NSMCE1	16	NSE1 homolog, SMC5-SMC6 complex component	protein-coding	0.000174645032177386	3.94334343959316
NMT1	17	N-myristoyltransferase 1	protein-coding	0.0000178797820570211	3.94123729904269
TPD52L3	9	TPD52 like 3	protein-coding	0.000119669630560987	3.93853
TPK1	7	thiamin pyrophosphokinase 1	protein-coding	0.0000144132206612776	3.93434327642505
PIP5K1C	19	phosphatidylinositol-4-phosphate 5-kinase type 1 gamma	protein-coding	0.0000818256344499347	3.93030281451606
CSTF1	20	cleavage stimulation factor subunit 1	protein-coding	0.000141196127226978	3.93013881410988
TRIM6	11	tripartite motif containing 6	protein-coding	0.000168513833637052	3.92954874806866
LINC02467	12	long intergenic non-protein coding RNA 2467	ncRNA	0.000266366343585179	3.92887420369649
DHCR24-DT	1	DHCR24 divergent transcript	ncRNA	0.00137916724718574	3.92862443188291
LOC105370167	13	uncharacterized LOC105370167	ncRNA	0.000728018168538242	3.92193835384659
HSF5	17	heat shock transcription factor 5	protein-coding	2.97438265593701E-06	3.918389931249
RAI14	5	retinoic acid induced 14	protein-coding	0.000010085167541481	3.91526230638219
ZDHHC19	3	zinc finger DHHC-type palmitoyltransferase 19	protein-coding	0.00286215157270614	3.91497042455671
LINC02848	7	long intergenic non-protein coding RNA 2848	ncRNA	0.0127970062722274	3.91077186224328
LINC02516	4	long intergenic non-protein coding RNA 2516	ncRNA	4.41228127726772E-06	3.9094397295276
C10orf82	10	chromosome 10 open reading frame 82	protein-coding	0.00220934701428671	3.90594657616228
CYB5R1	1	cytochrome b5 reductase 1	protein-coding	0.0000542624137482445	3.900426
TTI2	8	TELO2 interacting protein 2	protein-coding	1.78794861438456E-07	3.898868
FOXK1	7	forkhead box K1	protein-coding	0.0000115871811927988	3.89846658256436
FAM92A	8	family with sequence similarity 92 member A	protein-coding	0.000487647340907604	3.89485671671217
GSTO2	10	glutathione S-transferase omega 2	protein-coding	0.0000556043370610294	3.89060007969306
ADGB	6	androglobin	protein-coding	0.000553655968859159	3.890316
LINC01277	6	long intergenic non-protein coding RNA 1277	ncRNA	0.00096896020277384	3.89022126205969
LOC105374802	2	uncharacterized LOC105374802	ncRNA	0.00190236184444862	3.88422970436601
CCNB2	15	cyclin B2	protein-coding	1.32839598814862E-07	3.884097
TOMM34	20	translocase of outer mitochondrial membrane 34	protein-coding	0.0000189183929899101	3.87966132079286
SERPINB5	18	serpin family B member 5	protein-coding	0.0000742506288676239	3.879642
LYZL4	3	lysozyme like 4	protein-coding	0.000396264175735324	3.87448400507267
LOC100996681	19	uncharacterized LOC100996681	ncRNA	0.000290270629613591	3.87439442790365
ATP5IF1	1	ATP synthase inhibitory factor subunit 1	protein-coding	1.61009175515505E-07	3.870907
SSX2IP	1	SSX family member 2 interacting protein	protein-coding	0.0000584622370232955	3.86436522750974
MECOM	3	MDS1 and EVI1 complex locus	protein-coding	0.0000262957120468136	3.85564174156463
LINC01628	2	long intergenic non-protein coding RNA 1628	ncRNA	0.011910538786172	3.85002523009644
ZNF148	3	zinc finger protein 148	protein-coding	0.0000306741729206325	3.847032
FBXO43	8	F-box protein 43	protein-coding	0.0000162997606040324	3.84111227524474
STK31	7	serine/threonine kinase 31	protein-coding	0.000067917399020088	3.841052
TEX29	13	testis expressed 29	protein-coding	0.00671315458565935	3.84104271353097
SMAP2	1	small ArfGAP2	protein-coding	0.00604473498003841	3.840272
RGS22	8	regulator of G protein signaling 22	protein-coding	0.0000651670510722057	3.83958591637216
ARMH1	1	armadillo like helical domain containing 1	protein-coding	0.000183216947700136	3.83952663503374
KRT18P55	17	keratin 18 pseudogene 55	pseudo	0.000827453622379832	3.83202670378579
PPFIBP2	11	PPFIA binding protein 2	protein-coding	0.0000322651061967286	3.81847
CFAP77	9	cilia and flagella associated protein 77	protein-coding	0.000075415452125448	3.8170359147576
FAM200B	4	family with sequence similarity 200 member B	protein-coding	0.00046368103288462	3.81538315288741
NME5	5	NME/NM23 family member 5	protein-coding	0.00421393720592798	3.812615
LRRC18	10	leucine rich repeat containing 18	protein-coding	0.00122701633124573	3.80939391191532
WDR54	2	WD repeat domain 54	protein-coding	0.000224784634364193	3.808214
RASSF8-AS1	12	RASSF8 antisense RNA 1	ncRNA	0.00156600880585486	3.80643100488888
LRRC6	8	leucine rich repeat containing 6	protein-coding	0.000149956748100844	3.80441839372163
PACRG	6	parkin coregulated	protein-coding	0.000257058361107691	3.79501107028029
ANKRD26P1	16	ankyrin repeat domain 26 pseudogene 1	pseudo	0.000514984508202958	3.79108119626032
LOC100287042	17	uncharacterized LOC100287042	ncRNA	0.000182885479183799	3.79091275823846
LOC105377874	6	uncharacterized LOC105377874	ncRNA	0.000469464071668524	3.78941827672699
LOC729815	10	uncharacterized LOC729815	ncRNA	0.0180526177917466	3.781921
SOS1	2	SOS Ras/Rac guanine nucleotide exchange factor 1	protein-coding	0.000413264912440641	3.781727
SLPI	20	secretory leukocyte peptidase inhibitor	protein-coding	0.0107796944534458	3.77854
LOC100996447	3	uncharacterized LOC100996447	ncRNA	0.00336829200118342	3.77627311265428
PABPC1P2	2	poly(A) binding protein cytoplasmic 1 pseudogene 2	pseudo	0.0000320966968821261	3.758717
DUSP19	2	dual specificity phosphatase 19	protein-coding	0.000155057703337534	3.7572882903995
ACSL5	10	acyl-CoA synthetase long chain family member 5	protein-coding	0.00168539669489297	3.756056
UBXN11	1	UBX domain protein 11	protein-coding	0.00951829436144729	3.751755
FAM227B	15	family with sequence similarity 227 member B	protein-coding	0.000589246272479004	3.74578661637056
SLC37A1	21	solute carrier family 37 member 1	protein-coding	0.0000622989131304426	3.744554
ENKUR	10	enkurin, TRPC channel interacting protein	protein-coding	0.00125171464883354	3.74316924858177
C22orf15	22	chromosome 22 open reading frame 15	protein-coding	0.0000062493647881516	3.74245448533738
C16orf95	16	chromosome 16 open reading frame 95	protein-coding	0.0000811480241132498	3.7414945855516
LOC101927365	6	uncharacterized LOC101927365	ncRNA	0.0125379049586929	3.73953387894154
ARL6IP5	3	ADP ribosylation factor like GTPase 6 interacting protein 5	protein-coding	0.00527792676104458	3.73602060254171
TYMS	18	thymidylate synthetase	protein-coding	0.000199067950302413	3.731364
AHSP	16	alpha hemoglobin stabilizing protein	protein-coding	0.000367596583540097	3.729225
LINC00254	16	long intergenic non-protein coding RNA 254	ncRNA	0.00103185940627545	3.729135
PRPH	12	peripherin	protein-coding	0.000256162046043131	3.727449
ZMYND15	17	zinc finger MYND-type containing 15	protein-coding	0.000098340236102917	3.726817
CD163L1	12	CD163 molecule like 1	protein-coding	0.0000426043630156657	3.72643077669996
LINC01729	20	long intergenic non-protein coding RNA 1729	ncRNA	0.00600991711573147	3.72559960765852
LOC101929088	7	uncharacterized LOC101929088	ncRNA	0.00484400016829119	3.72266186545974
ANKRD30A	10	ankyrin repeat domain 30A	protein-coding	0.000033497772965924	3.722601
CCDC87	11	coiled-coil domain containing 87	protein-coding	0.00922379026672169	3.720501
COG8	16	component of oligomeric golgi complex 8	protein-coding	0.000485359128490424	3.719857
FAM183BP	7	acyloxyacyl hydrolase (neutrophil)	pseudo	0.000325264673408176	3.71584432734848
DLGAP2	8	DLG associated protein 2	protein-coding	1.84594606569341E-06	3.715282
PROSER3	19	proline and serine rich 3	protein-coding	0.00107796693800847	3.71235523907355
MFF	2	mitochondrial fission factor	protein-coding	1.95377597579918E-06	3.710489
ZBED5-AS1	11	ZBED5 antisense RNA 1	ncRNA	0.000114643497919629	3.698487
IQCD	12	IQ motif containing D	protein-coding	0.0147166722651644	3.69539771541962
RSPH14	22	radial spoke head 14 homolog	protein-coding	0.0001534790785297	3.69478841448424
LOC107985863	2	uncharacterized LOC107985863	ncRNA	0.00245224314676124	3.69011825971259
RPL13AP3	14	ribosomal protein L13a pseudogene 3	pseudo	0.000929834421756191	3.687583
LOC105372377	19	uncharacterized LOC105372377	ncRNA	0.0000279891874087538	3.6858831342615
ACADS	12	acyl-CoA dehydrogenase short chain	protein-coding	6.33928230677747E-06	3.68578195965972
PKDREJ	22	polycystin family receptor for egg jelly	protein-coding	0.0000535304137277628	3.68503969746376
PRRT3	3	proline rich transmembrane protein 3	protein-coding	0.0000521403456909456	3.68387091849564
HEMGN	9	hemogen	protein-coding	0.00257326846241972	3.681565
AGGF1	5	angiogenic factor with G-patch and FHA domains 1	protein-coding	0.0000470396050836115	3.679074
ESR2	14	estrogen receptor 2	protein-coding	1.83324520352958E-06	3.67785045114954
SYNRG	17	synergin gamma	protein-coding	0.000107422869053524	3.6775395410175
CAPNS1	19	calpain small subunit 1	protein-coding	5.00238448655705E-07	3.672995
MRPS9	2	mitochondrial ribosomal protein S9	protein-coding	0.000809545336560322	3.672712
NR1H2	19	nuclear receptor subfamily 1 group H member 2	protein-coding	0.00110680441498195	3.668119
POTEH	22	POTE ankyrin domain family member H	protein-coding	0.00113951108945554	3.66413969360045
UBXN6	19	UBX domain protein 6	protein-coding	0.0000406827499507626	3.663318
CNN1	19	calponin 1	protein-coding	0.0156231048076244	3.65977319668039
LOC107985433	20	putative uncharacterized protein LOC401522	protein-coding	0.000790552363465603	3.65946973749115
CTNS	17	cystinosin, lysosomal cystine transporter	protein-coding	1.55988214142231E-06	3.65086329979542
ZNF22-AS1	10	ZNF22 antisense RNA 1	ncRNA	0.00280149156028869	3.65085095243738
VAMP8	2	vesicle associated membrane protein 8	protein-coding	0.00400203224035174	3.649974
RNF113B	13	ring finger protein 113B	protein-coding	0.000582452243924363	3.64607554111325
LINC01696	1	long intergenic non-protein coding RNA 1696	ncRNA	0.00214047419312835	3.64560345053992
LOC105378805	1	uncharacterized LOC105378805	ncRNA	0.00185531966590104	3.64545836261829
TOB1	17	transducer of ERBB2, 1	protein-coding	3.29585983600553E-06	3.64446152362772
LOC105378864	1	uncharacterized LOC105378864	ncRNA	8.85941671942269E-06	3.64338092697125
DNAH14	1	dynein axonemal heavy chain 14	protein-coding	3.14429744997437E-06	3.64282523369898
RAB13	1	RAB13, member RAS oncogene family	protein-coding	0.000266409547153114	3.637497
TBK1	12	TANK binding kinase 1	protein-coding	0.0000163591285852341	3.63644278033924
LOC105378897	1	uncharacterized LOC105378897	ncRNA	0.000145637210032455	3.63634198504022
TTLL5	14	tubulin tyrosine ligase like 5	protein-coding	0.0000140053792323973	3.63569719737019
LINC00997	7	long intergenic non-protein coding RNA 997	ncRNA	0.0000111316266903208	3.63553097022272
MTRF1	13	mitochondrial translation release factor 1	protein-coding	0.000176228507668887	3.62971
C6orf201	6	chromosome 6 open reading frame 201	protein-coding	0.00716716639207417	3.62680872713364
C7orf61	7	chromosome 7 open reading frame 61	protein-coding	0.00268542789664727	3.6256684128847
LOC105369352	11	uncharacterized LOC105369352	ncRNA	8.42968445799503E-06	3.6223455011227
ARSA	22	arylsulfatase A	protein-coding	0.0021592658169694	3.61892973066918
LOC105370489	14	uncharacterized LOC105370489	ncRNA	0.0156882385985376	3.61755354235881
GSTZ1	14	glutathione S-transferase zeta 1	protein-coding	2.93470253546999E-06	3.61507324090986
LINC01214	3	long intergenic non-protein coding RNA 1214	ncRNA	0.0000554473482584837	3.61456812601089
LOC101927702	14	uncharacterized LOC101927702	ncRNA	0.000845863394556189	3.61359003497862
LINC01551	14	long intergenic non-protein coding RNA 1551	ncRNA	0.0000147619460976292	3.61325402266226
C2orf78	2	chromosome 2 open reading frame 78	protein-coding	0.000935993777775399	3.61076050433352
LOC100505978	12	uncharacterized LOC100505978	ncRNA	0.00326374367958866	3.60873959482096
GRK4	4	G protein-coupled receptor kinase 4	protein-coding	0.000794147010646614	3.60025158854294
FAM228A	2	family with sequence similarity 228 member A	protein-coding	0.00189209564453595	3.596583
ANKRD20A8P	2	ankyrin repeat domain 20 family member A8, pseudogene	pseudo	0.0144907095859395	3.596533
PP2D1	3	protein phosphatase 2C like domain containing 1	protein-coding	0.0000128018219075026	3.59189268834258
TSTA3	8	tissue specific transplantation antigen P35B	protein-coding	0.000725084053235159	3.591745
IRAK1BP1	6	interleukin 1 receptor associated kinase 1 binding protein 1	protein-coding	5.94367842900848E-06	3.59028595116135
TTBK2	15	tau tubulin kinase 2	protein-coding	0.00350477330946646	3.5884309012367
CLEC12B	12	C-type lectin domain family 12 member B	protein-coding	0.0000585681592922487	3.58685875743406
AMN1	12	antagonist of mitotic exit network 1 homolog	protein-coding	0.0000096343032683772	3.58685467460989
ARL4A	7	ADP ribosylation factor like GTPase 4A	protein-coding	0.0000212791425332294	3.58464456539066
CFAP45	1	cilia and flagella associated protein 45	protein-coding	0.000479556489397657	3.58289636809023
LRRC34	3	leucine rich repeat containing 34	protein-coding	0.000441562363148859	3.57756474198506
ALDH1A2	15	aldehyde dehydrogenase 1 family member A2	protein-coding	0.0136303663828264	3.575763
ACKR3	2	atypical chemokine receptor 3	protein-coding	0.000221609956065623	3.57566
SLC45A4	8	solute carrier family 45 member 4	protein-coding	0.000670907593291463	3.573072
BTBD16	10	BTB domain containing 16	protein-coding	0.000475783967939354	3.57268266735376
DCAF10	9	DDB1 and CUL4 associated factor 10	protein-coding	0.000143979777593225	3.571837
LOC105370145	13	uncharacterized LOC105370145	ncRNA	0.00147727239262489	3.5654488688655
LINC01388	9	long intergenic non-protein coding RNA 1388	ncRNA	0.000180454781543919	3.56532638632368
RMDN2	2	regulator of microtubule dynamics 2	protein-coding	0.0000418506786419848	3.56168207628624
ZDHHC2	8	zinc finger DHHC-type palmitoyltransferase 2	protein-coding	0.000127082974577982	3.55936684285941
LINC00167	11	long intergenic non-protein coding RNA 167	ncRNA	8.40982163201115E-06	3.55853180296433
POLL	10	DNA polymerase lambda	protein-coding	0.000352102578875514	3.55676090302759
SFXN4	10	sideroflexin 4	protein-coding	0.0000258429724966343	3.54946065976735
ZNF846	19	zinc finger protein 846	protein-coding	0.000541146466075271	3.54538825696006
PAOX	10	polyamine oxidase	protein-coding	0.0000195024867188234	3.54375283978717
CCER1	12	coiled-coil glutamate rich protein 1	protein-coding	0.00273378905433273	3.53978938713101
CIB1	15	calcium and integrin binding 1	protein-coding	0.00167848308148114	3.53900859568036
C6orf99	6	chromosome 6 open reading frame 99	ncRNA	0.0135770703995182	3.5389786376143
[truncated: 2,144 more rows]

## Sheet: A_Comp spII vs spI
Symbol	chromosome	description	type_of_gene	p_spermatocyte2vsspermatocyte1	fc_spermatocyte2vsspermatocyte1
[truncated: 4,009 more rows]

[truncated: 4 more sheets: A_Comp Stides vs spII, B_List of genes in THY1+ (T+), C_List of TR (492), C_List of TR in THY1+ (T+)]
