# Supplementary material for: Transcriptional profiling of β-2M−SPα-6+THY1+ spermatogonial stem cells in human spermatogenesis
Source: Stem Cell Reports. 2022 Mar 24;17(4):936–52. doi: 10.1016/j.stemcr.2022.02.017 (PMC9023810; doi:10.1016/j.stemcr.2022.02.017)
Supplement: Table S7. Comparison of DEGs in murine and human spermatogonia — (A) List of DEGs from comparison between the undifferentiating spermatogonia (KIT-) and the differentiating spermatogonia (KIT+) populations in mice (fc>1.5, p<0.02). (B) List of genes conserved between the human β-2M−SPα-6+THY1+ and murine β-2M−SPα-6+c-kit- cell populations (fc>1.5, p<0.02 for both lists). [file mmc4.xlsx]

## Sheet: A_0.02_KIT-_f1.5
Column ID	p-value(WT * KIT plus vs, WT * KIT minus)	Fold-Change(WT * kit plus vs, WT * kit minus)	Symbol	chromosome	map_location	description	type_of_gene
102638331	0.0000960015	-19.1649	Gm34921	10	10|10	predicted gene, 34921	ncRNA
18040	0.00139622	-15.2504	Nefm	14	14|14 D1	neurofilament, medium polypeptide	protein-coding
226075	0.000173305	-15.1189	Glis3	19	19|19 C1	GLIS family zinc finger 3	protein-coding
67603	0.0000807955	-14.639	Dusp6	10	10|10 C3	dual specificity phosphatase 6	protein-coding
19713	0.000209922	-12.8372	Ret	6	6 55.86 cM|6 E3-F1	ret proto-oncogene	protein-coding
228366	0.000360172	-12.6503	Gyltl1b	2	2|2 E1	glycosyltransferase-like 1B	protein-coding
15227	0.000519733	-12.6332	Foxf1	8	8 E1|8 70.31 cM	forkhead box F1	protein-coding
104156	0.00011089	-12.2498	Etv5	16	16|16 B1	ets variant 5	protein-coding
545428	0.000521747	-10.8487	Ccdc141	2	2|2 C3	coiled-coil domain containing 141	protein-coding
19206	0.00103058	-10.7959	Ptch1	13	13 B3|13 32.8 cM	patched homolog 1	protein-coding
319765	0.000102647	-10.6057	Igf2bp2	16	16|16 B1	insulin-like growth factor 2 mRNA binding protein 2	protein-coding
234199	0.000628925	-9.11087	Fgl1	8	8|8 A4	fibrinogen-like protein 1	protein-coding
13654	0.000213539	-9.02468	Egr2	10	10 34.96 cM|10 B5	early growth response 2	protein-coding
77889	0.00104501	-8.68694	Lbh	17	17|17 E2	limb-bud and heart	protein-coding
19249	0.000489909	-8.57259	Ptpn13	5	5 50.43 cM|5 E-F	protein tyrosine phosphatase, non-receptor type 13	protein-coding
242466	0.00107858	-8.44815	Zfp462	4	4|4 B3	zinc finger protein 462	protein-coding
228026	0.000591824	-7.98522	Pdk1	2	2|2 C3	pyruvate dehydrogenase kinase, isoenzyme 1	protein-coding
13803	0.00135024	-7.88966	Enc1	13	13|13 D1	ectodermal-neural cortex 1	protein-coding
27226	0.00196875	-7.83965	Pla2g7	17	17|17 C	phospholipase A2, group VII (platelet-activating factor acetylhydrolase, plasma)	protein-coding
331374	0.000183852	-7.74805	Dgkk	X	X|X A1.1	diacylglycerol kinase kappa	protein-coding
18718	0.000162896	-7.65471	Pip4k2a	2	2|2 A3	phosphatidylinositol-5-phosphate 4-kinase, type II, alpha	protein-coding
110095	0.00246835	-7.58607	Pygl	12	12 C2|12 29.01 cM	liver glycogen phosphorylase	protein-coding
104382	0.000345297	-7.26041	Barhl2	5	5|5 E5	BarH-like 2 (Drosophila)	protein-coding
193740	0.00088269	-7.24547	Hspa1a	17	17 B1|17 18.51 cM	heat shock protein 1A	protein-coding
12053	0.00023008	-7.03144	Bcl6	16	16 B1|16 15.26 cM	B cell leukemia/lymphoma 6	protein-coding
66425	0.000866263	-6.88421	Pcp4l1	1	1|1 H3	Purkinje cell protein 4-like 1	protein-coding
71795	0.00154823	-6.8408	Pitpnc1	11	11|11 E1	phosphatidylinositol transfer protein, cytoplasmic 1	protein-coding
67731	0.000622884	-6.68067	Fbxo32	15	15|15 D2	F-box protein 32	protein-coding
16764	0.000475755	-6.64915	Aff3	1	1 B|1 16.58 cM	AF4/FMR2 family, member 3	protein-coding
244551	0.00480865	-6.64671	Nanos3	8	8|8 C3	nanos homolog 3 (Drosophila)	protein-coding
52187	0.000697168	-6.61022	Rragd	4	4 A5|4 14.57 cM	Ras-related GTP binding D	protein-coding
21432	0.00058566	-6.59504	Tcl1	12	12 E|12 55.28 cM	T cell lymphoma breakpoint 1	protein-coding
16012	0.00175839	-6.55067	Igfbp6	15	15|15 F3	insulin-like growth factor binding protein 6	protein-coding
64074	0.000423209	-6.50068	Smoc2	17	17 A2|17 8.95 cM	SPARC related modular calcium binding 2	protein-coding
12576	0.00172783	-6.49591	Cdkn1b	6	6 G1|6 65.77 cM	cyclin-dependent kinase inhibitor 1B	protein-coding
60533	0.00133092	-6.25579	Cd274	19	19|19 C2	CD274 antigen	protein-coding
13653	0.00418723	-6.18047	Egr1	18	18 18.76 cM|18 C/D	early growth response 1	protein-coding
20971	0.00049561	-6.16439	Sdc4	2	2 H3|2 85.16 cM	syndecan 4	protein-coding
21346	0.0011249	-6.16236	Tagln2	1	1 H3|1 79.89 cM	transgelin 2	protein-coding
105559	0.00217356	-6.11778	Mbnl2	14	14|14 E4	muscleblind-like 2	protein-coding
319236	0.00904867	-6.07296	Trim12c	7	7|7 E3	tripartite motif-containing 12C	protein-coding
224454	0.00158258	-5.99777	Zdhhc14	17	17|17 A1	zinc finger, DHHC domain containing 14	protein-coding
14585	0.000876307	-5.99434	Gfra1	19	19 54.18 cM|19 D2-D3	glial cell line derived neurotrophic factor family receptor alpha 1	protein-coding
216350	0.000280007	-5.97697	Tspan8	10	10|10 D2	tetraspanin 8	protein-coding
232237	0.000782299	-5.95521	Fgd5	6	6|6 D1	FYVE, RhoGEF and PH domain containing 5	protein-coding
319870	0.018387	-5.72393	9330136K24Rik	17	17|17	RIKEN cDNA 9330136K24 gene	ncRNA
83675	0.000516355	-5.62907	Bicc1	10	10 B5.3|10 36.75 cM	bicaudal C homolog 1 (Drosophila)	protein-coding
22271	0.000999047	-5.57695	Upp1	11	11|11 A1-2	uridine phosphorylase 1	protein-coding
19341	0.00968215	-5.53604	Rab4a	8	8 E2|8 72.19 cM	RAB4A, member RAS oncogene family	protein-coding
433586	0.000569014	-5.52378	Maml3	3	3|3 C	mastermind like 3 (Drosophila)	protein-coding
103768	0.000954452	-5.47065	Tubg2	11	11|11 D	tubulin, gamma 2	protein-coding
110279	0.000552132	-5.46819	Bcr	10	10 B5.3-C1|10 38.49 cM	breakpoint cluster region	protein-coding
58198	0.000229922	-5.42297	Sall1	8	8|8 D	sal-like 1 (Drosophila)	protein-coding
12029	0.000781788	-5.41324	Bcl6b	11	11|11 B4	B cell CLL/lymphoma 6, member B	protein-coding
382236	0.000508647	-5.38029	Brwd3	X	X|X D	bromodomain and WD repeat domain containing 3	protein-coding
52639	0.00000878748	-5.29762	Wipi1	11	11 E1|11 72.18 cM	WD repeat domain, phosphoinositide interacting 1	protein-coding
21907	0.00290711	-5.2598	Nr2e1	10	10 B2|10 22.89 cM	nuclear receptor subfamily 2, group E, member 1	protein-coding
74030	0.0000654343	-5.19334	Rin2	2	2|2 G1	Ras and Rab interactor 2	protein-coding
71086	0.0000571643	-5.16989	4933412E12Rik	10	10|10	RIKEN cDNA 4933412E12 gene	ncRNA
73693	0.00767747	-5.14126	Dppa4	16	16|16 B5	developmental pluripotency associated 4	protein-coding
26896	0.000930075	-5.05555	Med14	X	X|X A1.1	mediator complex subunit 14	protein-coding
24066	0.00311095	-4.99621	Spry4	18	18 B3|18 20.5 cM	sprouty homolog 4 (Drosophila)	protein-coding
75731	0.00887174	-4.96682	Idnk	13	13|13 B1	idnK gluconokinase homolog (E. coli)	protein-coding
621893	0.00591785	-4.95392	Hist2h2ab	3	3|3 F1-F2	histone cluster 2, H2ab	protein-coding
239405	0.000103625	-4.91294	Rspo2	15	15 B3.1-B3.2|15 16.73 cM	R-spondin 2 homolog (Xenopus laevis)	protein-coding
66834	0.000539618	-4.83602	Acot13	13	13|13 A3.2	acyl-CoA thioesterase 13	protein-coding
17937	0.000834577	-4.74598	Nab2	10	10 D3|10 74.6 cM	Ngfi-A binding protein 2	protein-coding
11750	0.00159681	-4.72296	Anxa7	14	14 A3|14 11.53 cM	annexin A7	protein-coding
97895	0.00431743	-4.69763	Nlrp4f	13	13|13 B3	NLR family, pyrin domain containing 4F	protein-coding
23962	0.0000143038	-4.69101	Oasl2	5	5|5 F	2'-5' oligoadenylate synthetase-like 2	protein-coding
100503074	0.00380406	-4.68594	2610016A17Rik	19	19|19	RIKEN cDNA 2610016A17 gene	ncRNA
442801	0.0000936771	-4.6772	Arhgef15	11	11|11 B3	Rho guanine nucleotide exchange factor (GEF) 15	protein-coding
50887	0.00016495	-4.58328	Hmgn5	X	X|X D	high-mobility group nucleosome binding domain 5	protein-coding
235505	0.00383865	-4.55991	Cd109	9	9|9 E1	CD109 antigen	protein-coding
217733	0.0000508985	-4.55811	Tmem63c	12	12|12 D2	transmembrane protein 63c	protein-coding
52480	0.00930217	-4.55721	Snhg14	7	7 B5|7 34.04 cM	small nucleolar RNA host gene 14	ncRNA
19734	0.00447946	-4.50262	Rgs16	1	1 G3|1 65.43 cM	regulator of G-protein signaling 16	protein-coding
622523	0.00207665	-4.49153	Gm6329	8	8|8 B1.1	predicted gene 6329	ncRNA
71720	0.00600352	-4.47081	Osbpl3	6	6|6 B3	oxysterol binding protein-like 3	protein-coding
16456	0.000664113	-4.44458	F11r	1	1 H2|1 79.43 cM	F11 receptor	protein-coding
211666	0.00254416	-4.39882	Mgst2	3	3|3 C	microsomal glutathione S-transferase 2	protein-coding
226252	0.0000992681	-4.37045	Fam160b1	19	19|19 D2	family with sequence similarity 160, member B1	protein-coding
213109	0.0000100433	-4.36129	Phf3	1	1|1 A5	PHD finger protein 3	protein-coding
75568	0.000893362	-4.36021	Capsl	15	15|15 A1	calcyphosine-like	protein-coding
12550	0.000255155	-4.35115	Cdh1	8	8 53.18 cM|8 D	cadherin 1	protein-coding
319710	0.0000734572	-4.33247	Frmd6	12	12|12 C2-C3	FERM domain containing 6	protein-coding
18260	0.000266239	-4.32981	Ocln	13	13 D1|13 53.23 cM	occludin	protein-coding
78619	0.0057246	-4.3244	Zfp449	X	X|X A4	zinc finger protein 449	protein-coding
71670	0.00263881	-4.32034	Acy3	19	19|19 A	aspartoacylase (aminoacylase) 3	protein-coding
67448	0.00109424	-4.31762	Plxdc2	2	2|2 A2-A3	plexin domain containing 2	protein-coding
105727	0.000930855	-4.30864	Slc38a1	15	15|15 F1	solute carrier family 38, member 1	protein-coding
59083	0.00197543	-4.26894	Fetub	16	16 13.76 cM|16 B	fetuin beta	protein-coding
404634	0.00313561	-4.25201	H2afy2	10	10|10 B4	H2A histone family, member Y2	protein-coding
11865	0.00184565	-4.23398	Arntl	7	7 59.17 cM|7 F2-F3	aryl hydrocarbon receptor nuclear translocator-like	protein-coding
102103	0.000183778	-4.22148	Mtus1	8	8|8 A4	mitochondrial tumor suppressor 1	protein-coding
16178	0.00216102	-4.17708	Il1r2	1	1 B|1 18.65 cM	interleukin 1 receptor, type II	protein-coding
20908	0.000152142	-4.16257	Stx3	19	19|19 A	syntaxin 3	protein-coding
547253	0.0017109	-4.15866	Parp14	16	16|16 B3	poly (ADP-ribose) polymerase family, member 14	protein-coding
13656	0.00244505	-4.15489	Egr4	6	6 C3|6 37.48 cM	early growth response 4	protein-coding
17702	0.000571387	-4.12208	Msx2	13	13 B1|13 27.84 cM	msh homeobox 2	protein-coding
432995	0.00631634	-4.09739	Smim22	16	16|16 A1	small integral membrane protein 22	protein-coding
26874	0.00226163	-4.08336	Abcd2	15	15|15 E-F	ATP-binding cassette, sub-family D (ALD), member 2	protein-coding
18707	0.00148316	-4.06245	Pik3cd	4	4|4 E2	phosphatidylinositol 3-kinase catalytic delta polypeptide	protein-coding
52538	0.00284631	-4.06132	Acaa2	18	18 E2|18 50.76 cM	acetyl-Coenzyme A acyltransferase 2 (mitochondrial 3-oxoacyl-Coenzyme A thiolase)	protein-coding
414123	0.0149094	-4.05835	E530001K10Rik	2	2 E1|2	RIKEN cDNA E530001K10 gene	unknown
20191	0.00479287	-4.05735	Ryr2	13	13 4.38 cM|13 A1-A2	ryanodine receptor 2, cardiac	protein-coding
11928	0.000419238	-4.02693	Atp1a1	3	3 44.3 cM|3 F3	ATPase, Na+/K+ transporting, alpha 1 polypeptide	protein-coding
330385	0.00200586	-3.97871	9530026P05Rik	6	6|6 D1	RIKEN cDNA 9530026P05 gene	ncRNA
669291	0.000853569	-3.97838	Gm15363	X	X A7.3|X	predicted gene 15363	protein-coding
232077	0.00405878	-3.95156	Foxi3	6	6|6 C1	forkhead box I3	protein-coding
15976	0.00345182	-3.94179	Ifnar2	16	16 C3.3|16 52.82 cM	interferon (alpha and beta) receptor 2	protein-coding
12970	0.0017135	-3.93993	Crygs	16	16 B1|16 13.66 cM	crystallin, gamma S	protein-coding
105171	0.00117851	-3.92645	Arrdc3	13	13|13 C3	arrestin domain containing 3	protein-coding
242509	0.00114852	-3.90905	Bnc2	4	4|4 C4	basonuclin 2	protein-coding
319387	0.00430517	-3.90212	Adgrl3	5	5|5 D-E1	adhesion G protein-coupled receptor L3	protein-coding
12484	0.00250304	-3.88459	Cd24a	10	10 B2|10 23.01 cM	CD24a antigen	protein-coding
68867	0.0102551	-3.88189	Rnf122	8	8|8 A3	ring finger protein 122	protein-coding
100039684	0.0060303	-3.88054	5031434O11Rik	3	3 C|3	RIKEN cDNA 5031434O11 gene	ncRNA
68790	0.00307433	-3.87957	Fendrr	8	8|8 E1	Foxf1 adjacent non-coding developmental regulatory RNA	ncRNA
214575	0.000768346	-3.87056	Tdrd5	1	1|1 G3	tudor domain containing 5	protein-coding
69159	0.000722952	-3.85835	Rhebl1	15	15|15 F2	Ras homolog enriched in brain like 1	protein-coding
12353	0.000485476	-3.85462	Car6	4	4|4 E2	carbonic anhydrase 6	protein-coding
14313	0.00107324	-3.84962	Fst	13	13|13 D2.2	follistatin	protein-coding
93834	0.00714839	-3.84337	Peli2	14	14 C1|14 24.6 cM	pellino 2	protein-coding
67103	0.00432202	-3.83957	Ptgr1	4	4|4 C1	prostaglandin reductase 1	protein-coding
11630	0.001614	-3.83609	Aim1	10	10 B2|10 23.14 cM	absent in melanoma 1	protein-coding
623672	0.0110785	-3.83285	Gm6444	5	5|5 F	predicted gene 6444	pseudo
170755	0.0000533052	-3.82646	Sgk3	1	1 A2|1 2.08 cM	serum/glucocorticoid regulated kinase 3	protein-coding
11303	0.000321707	-3.81986	Abca1	4	4 28.57 cM|4 A5-B3	ATP-binding cassette, sub-family A (ABC1), member 1	protein-coding
14584	0.00248233	-3.8163	Gfpt2	11	11 B1.2|11 29.9 cM	glutamine fructose-6-phosphate transaminase 2	protein-coding
14187	0.00588784	-3.81317	Akr1b8	6	6 B1|6 14.91 cM	aldo-keto reductase family 1, member B8	protein-coding
16777	0.000636187	-3.77377	Lamb1	12	12 A2-A3|12 13.39 cM	laminin B1	protein-coding
21416	0.00153994	-3.76611	Tcf7l2	19	19 D2|19 51.59 cM	transcription factor 7 like 2, T cell specific, HMG box	protein-coding
14012	0.0022812	-3.76534	Mpzl2	9	9 A5.2|9 24.84 cM	myelin protein zero-like 2	protein-coding
14870	0.00103353	-3.7354	Gstp1	19	19 A|19 3.75 cM	glutathione S-transferase, pi 1	protein-coding
58207	0.00110367	-3.7157	Slc43a3	2	2|2 E1	solute carrier family 43, member 3	protein-coding
18073	0.000357644	-3.70899	Nid1	13	13 A1|13 5.26 cM	nidogen 1	protein-coding
68070	0.000152322	-3.70062	Pdzd2	15	15|15 A2	PDZ domain containing 2	protein-coding
18597	0.00135431	-3.69679	Pdha1	X	X 73.95 cM|X F3-F4	pyruvate dehydrogenase E1 alpha 1	protein-coding
14063	0.000873977	-3.69624	F2rl1	13	13 D1|13 49.53 cM	coagulation factor II (thrombin) receptor-like 1	protein-coding
436188	0.00503498	-3.68988	Gm5751	X	X|X A1.1	predicted gene 5751	protein-coding
21386	0.000468653	-3.68583	Tbx3	5	5 F|5 60.34 cM	T-box 3	protein-coding
14360	0.00471014	-3.68034	Fyn	10	10 B1|10 20.51 cM	Fyn proto-oncogene	protein-coding
194292	0.00599043	-3.66348	Gm5	5	5|5 G3	predicted gene 5	ncRNA
330662	0.000676438	-3.6556	Dock1	7	7|7 F3	dedicator of cytokinesis 1	protein-coding
74747	0.000982844	-3.65122	Ddit4	10	10|10 B3	DNA-damage-inducible transcript 4	protein-coding
16709	0.0016342	-3.63303	Ktn1	14	14|14 C2	kinectin 1	protein-coding
13867	0.00399481	-3.60322	Erbb3	10	10 D3|10 77.1 cM	v-erb-b2 erythroblastic leukemia viral oncogene homolog 3 (avian)	protein-coding
210992	0.000318175	-3.59361	Lpcat1	13	13|13 C1	lysophosphatidylcholine acyltransferase 1	protein-coding
72898	0.00336945	-3.59139	Asphd2	5	5|5 F	aspartate beta-hydroxylase domain containing 2	protein-coding
69629	0.000811507	-3.59056	2310039L15Rik	10	10|10 C2	RIKEN cDNA 2310039L15 gene	ncRNA
270672	0.000709255	-3.5903	Map3k15	X	X|X F4	mitogen-activated protein kinase kinase kinase 15	protein-coding
218454	0.00318781	-3.58728	Lhfpl2	13	13|13 D1	lipoma HMGIC fusion partner-like 2	protein-coding
11925	0.00818553	-3.57895	Neurog3	10	10|10 B4	neurogenin 3	protein-coding
72097	0.00492094	-3.5694	2010300C02Rik	1	1|1 B	RIKEN cDNA 2010300C02 gene	protein-coding
78618	0.00107653	-3.56859	Acap2	16	16|16 B2	ArfGAP with coiled-coil, ankyrin repeat and PH domains 2	protein-coding
69634	0.00230928	-3.56124	Clybl	14	14|14 E5	citrate lyase beta like	protein-coding
104130	0.00425837	-3.54959	Ndufb11	X	X|X A1.3	NADH dehydrogenase (ubiquinone) 1 beta subcomplex, 11	protein-coding
13205	0.00316118	-3.54771	Ddx3x	X	X A1.1|X 8.17 cM	DEAD/H (Asp-Glu-Ala-Asp/His) box polypeptide 3, X-linked	protein-coding
320790	0.00366138	-3.54545	Chd7	4	4 A1|4 3.68 cM	chromodomain helicase DNA binding protein 7	protein-coding
69964	0.011695	-3.54039	2810403D21Rik	X	X|X D	RIKEN cDNA 2810403D21 gene	ncRNA
545622	0.000431991	-3.52664	Ptpn3	4	4 B3|4 31.66 cM	protein tyrosine phosphatase, non-receptor type 3	protein-coding
14719	0.00771446	-3.51249	Got2	8	8 D1|8 47.79 cM	glutamatic-oxaloacetic transaminase 2, mitochondrial	protein-coding
102639045	0.00790927	-3.51054	Gm15564	16	16|16 25.43 cM	predicted gene 15564	ncRNA
14726	0.000971867	-3.50997	Pdpn	4	4|4 E1	podoplanin	protein-coding
52552	0.00457867	-3.49523	Parp8	13	13 D2.3|13 65.32 cM	poly (ADP-ribose) polymerase family, member 8	protein-coding
17355	0.000291266	-3.48294	Aff1	5	5 E|5 50.45 cM	AF4/FMR2 family, member 1	protein-coding
71041	0.000539591	-3.46071	Pcgf6	19	19|19 C3	polycomb group ring finger 6	protein-coding
20677	0.000120969	-3.44653	Sox4	13	13 12.87 cM|13 A3-A5	SRY (sex determining region Y)-box 4	protein-coding
17314	0.000329247	-3.44463	Mgmt	7	7 F4|7 82.07 cM	O-6-methylguanine-DNA methyltransferase	protein-coding
100503999	0.007649	-3.43527	Gm20005	5	5|5 89.18 cM	predicted gene, 20005	ncRNA
319176	0.00755388	-3.42826	Hist2h2ac	3	3|3 F1-F2	histone cluster 2, H2ac	protein-coding
17684	0.00177795	-3.42568	Cited2	10	10|10 A2	Cbp/p300-interacting transactivator, with Glu/Asp-rich carboxy-terminal domain, 2	protein-coding
14469	0.014352	-3.4066	Gbp2	3	3 H1|3 66.69 cM	guanylate binding protein 2	protein-coding
64685	0.00208208	-3.4058	Nmi	2	2|2 C1	N-myc (and STAT) interactor	protein-coding
77446	0.00520593	-3.38956	Heg1	16	16|16 B3	HEG homolog 1 (zebrafish)	protein-coding
22209	0.00660589	-3.38876	Ube2a	X	X|X A3.3	ubiquitin-conjugating enzyme E2A	protein-coding
69307	0.000718756	-3.37103	Pxt1	17	17|17 A3.3	peroxisomal, testis specific 1	protein-coding
68895	0.00392285	-3.3652	Rasl11a	5	5|5 G3	RAS-like, family 11, member A	protein-coding
26424	0.000470255	-3.36116	Nr5a2	1	1 59.98 cM|1 E4	nuclear receptor subfamily 5, group A, member 2	protein-coding
102640901	0.00262553	-3.3531	Gm36856	17	17|17	predicted gene, 36856	ncRNA
22154	0.0114695	-3.34489	Tubb5	17	17|17 B1	tubulin, beta 5 class I	protein-coding
100042625	0.00924315	-3.32945	Gm3934	1	1 H6|1	predicted gene 3934	pseudo
68481	0.0000612744	-3.31379	Mpzl1	1	1|1 H2.3	myelin protein zero-like 1	protein-coding
208213	0.00399859	-3.31293	Tmem132c	5	5|5 G1.2	transmembrane protein 132C	protein-coding
11472	0.0157963	-3.31189	Actn2	13	13 A1|13 4.54 cM	actinin alpha 2	protein-coding
106512	0.00193341	-3.29993	Gpsm3	17	17|17 B1	G-protein signalling modulator 3 (AGS3-like, C. elegans)	protein-coding
18788	0.00491772	-3.29491	Serpinb2	1	1 E2.1|1 50.34 cM	serine (or cysteine) peptidase inhibitor, clade B, member 2	protein-coding
78830	0.0000288937	-3.28913	Slc25a12	2	2|2 C2	solute carrier family 25 (mitochondrial carrier, Aralar), member 12	protein-coding
320204	0.0000445639	-3.28841	Mettl20	6	6|6 G3	methyltransferase like 20	protein-coding
622480	0.00466036	-3.28187	Spocd1	4	4|4 D2.2	SPOC domain containing 1	protein-coding
260409	0.00102431	-3.27821	Cdc42ep3	17	17|17 E3	CDC42 effector protein (Rho GTPase binding) 3	protein-coding
211482	0.0118838	-3.27638	Efhb	17	17|17 C	EF hand domain family, member B	protein-coding
21682	0.00547004	-3.27215	Tec	5	5 C3.2|5 38.44 cM	tec protein tyrosine kinase	protein-coding
209200	0.00553135	-3.27116	Dtx3l	16	16|16 B3	deltex 3-like (Drosophila)	protein-coding
27965	0.00625758	-3.26699	Spg21	9	9 C|9 35.32 cM	spastic paraplegia 21 homolog (human)	protein-coding
434769	0.00077933	-3.22393	Rhox10	X	X|X A3.3	reproductive homeobox 10	protein-coding
109672	0.000702028	-3.22351	Cyb5a	18	18 E4|18 57.53 cM	cytochrome b5 type A (microsomal)	protein-coding
239647	0.000410427	-3.22298	Pced1b	15	15|15 F1	PC-esterase domain containing 1B	protein-coding
68755	0.00114956	-3.21743	Cgrrf1	14	14|14 C1	cell growth regulator with ring finger domain 1	protein-coding
16019	0.000370528	-3.20847	Ighm	12	12 62.1 cM|12 F1-2	immunoglobulin heavy constant mu	other
22619	0.00989026	-3.20501	Siae	9	9 A4|9 20.79 cM	sialic acid acetylesterase	protein-coding
27494	0.000694699	-3.18498	Amot	X	X|X F2	angiomotin	protein-coding
72022	0.00102526	-3.17812	Slc35f2	9	9|9 A5.3	solute carrier family 35, member F2	protein-coding
16599	0.000938515	-3.1726	Klf3	5	5|5 C3.1	Kruppel-like factor 3 (basic)	protein-coding
269344	0.0070659	-3.17008	Ell3	2	2|2 E5	elongation factor RNA polymerase II-like 3	protein-coding
80898	0.00389045	-3.16556	Erap1	13	13|13 C1	endoplasmic reticulum aminopeptidase 1	protein-coding
268345	0.00114302	-3.16041	Kcnc2	10	10 D2|10 60.3 cM	potassium voltage gated channel, Shaw-related subfamily, member 2	protein-coding
235320	0.00219322	-3.15885	Zbtb16	9	9 A5.3|9 26.47 cM	zinc finger and BTB domain containing 16	protein-coding
18518	0.0149371	-3.15744	Igbp1	X	X|X C3	immunoglobulin (CD79A) binding protein 1	protein-coding
207740	0.000291731	-3.15673	Ubald1	16	16|16 A1	UBA-like domain containing 1	protein-coding
13824	0.00857483	-3.13532	Epb4.1l4a	18	18|18 B1	erythrocyte protein band 4.1 like 4a	protein-coding
14595	0.00207287	-3.12768	B4galt1	4	4 A5|4 20.46 cM	UDP-Gal:betaGlcNAc beta 1,4- galactosyltransferase, polypeptide 1	protein-coding
67416	0.000518821	-3.12243	Armcx2	X	X|X E3	armadillo repeat containing, X-linked 2	protein-coding
218311	0.0045214	-3.11907	Zfp455	13	13 B3|13 34.54 cM	zinc finger protein 455	protein-coding
15212	0.00200598	-3.1166	Hexb	13	13 D1|13 50.66 cM	hexosaminidase B	protein-coding
50759	0.00287832	-3.10543	Fbxo16	14	14|14 D1	F-box protein 16	protein-coding
15953	0.0123973	-3.10028	Ifi47	11	11|11 B1.2	interferon gamma inducible protein 47	protein-coding
15511	0.0112473	-3.09605	Hspa1b	17	17 B1|17 18.5 cM	heat shock protein 1B	protein-coding
17450	0.00133118	-3.09464	Morc1	16	16 B5|16 30.75 cM	microrchidia 1	protein-coding
14775	0.00641372	-3.07942	Gpx1	9	9 59.24 cM|9 F1	glutathione peroxidase 1	protein-coding
14234	0.00472398	-3.07758	Foxc2	8	8 E1|8 70.33 cM	forkhead box C2	protein-coding
22286	0.0122888	-3.07686	Utf1	7	7|7 F5	undifferentiated embryonic cell transcription factor 1	protein-coding
72518	0.0051274	-3.07463	2610307P16Rik	13	13|13 A3.1	RIKEN cDNA 2610307P16 gene	ncRNA
13813	0.0150659	-3.06558	Eomes	9	9 70.21 cM|9 F3	eomesodermin homolog (Xenopus laevis)	protein-coding
100041433	0.0108701	-3.06188	Gm13247	4	4 E1|4	predicted gene 13247	protein-coding
17130	0.0023672	-3.0577	Smad6	9	9|9 D	SMAD family member 6	protein-coding
14086	0.0029114	-3.0576	Fscn1	5	5 G2|5 81.84 cM	fascin homolog 1, actin bundling protein (Strongylocentrotus purpuratus)	protein-coding
69784	0.00476432	-3.05635	1500009L16Rik	10	10|10 C1	RIKEN cDNA 1500009L16 gene	protein-coding
102635645	0.00897766	-3.03581
56338	0.0000118647	-3.03365	Txnip	3	3 F2.2|3 41.93 cM	thioredoxin interacting protein	protein-coding
24057	0.00545202	-3.03353	Sh3yl1	12	12|12 A2	Sh3 domain YSC-like 1	protein-coding
668110	0.00519501	-3.03275	Syce1l	8	8|8 E1	synaptonemal complex central element protein 1 like	protein-coding
15904	0.0025718	-3.02963	Id4	13	13 24.71 cM|13 B	inhibitor of DNA binding 4	protein-coding
142980	0.00416668	-3.02434	Tlr3	8	8|8 B2	toll-like receptor 3	protein-coding
73192	0.00367669	-3.01185	Xpot	10	10|10 D3	exportin, tRNA (nuclear export receptor for tRNAs)	protein-coding
71519	0.00287347	-3.01024	Cyp2u1	3	3|3 H1	cytochrome P450, family 2, subfamily u, polypeptide 1	protein-coding
26941	0.00517134	-3.00589	Slc9a3r1	11	11|11 E2	solute carrier family 9 (sodium/hydrogen exchanger), member 3 regulator 1	protein-coding
381822	0.0124961	-3.00301	1190002F15Rik	6	6|6 G1	RIKEN cDNA 1190002F15 gene	ncRNA
211305	0.0109068	-3.00042	Fbxw13	9	9|9 F2	F-box and WD-40 domain protein 13	protein-coding
14281	0.00173202	-2.99647	Fos	12	12 D2|12 39.7 cM	FBJ osteosarcoma oncogene	protein-coding
231668	0.00261413	-2.98981	Vsig10	5	5|5 F	V-set and immunoglobulin domain containing 10	protein-coding
378430	0.010955	-2.98648	Nanos2	7	7|7 A3	nanos homolog 2 (Drosophila)	protein-coding
65086	0.000242236	-2.98516	Lpar3	3	3 H2|3 71.03 cM	lysophosphatidic acid receptor 3	protein-coding
114584	0.00270241	-2.97451	Clic1	17	17 B1|17 18.58 cM	chloride intracellular channel 1	protein-coding
102633824	0.00150847	-2.9704	Gm13261	2	2|2 7.64 cM	predicted gene 13261	ncRNA
71069	0.00178825	-2.96877	Stox2	8	8|8 B1.1	storkhead box 2	protein-coding
117599	0.00436938	-2.96764	Helb	10	10 D2|10 67.94 cM	helicase (DNA) B	protein-coding
20668	0.00295752	-2.9659	Sox13	1	1|1 E4	SRY (sex determining region Y)-box 13	protein-coding
21413	0.000115377	-2.96195	Tcf4	18	18|18 E2	transcription factor 4	protein-coding
212892	0.00659263	-2.96183	Rsph4a	10	10|10 B1	radial spoke head 4 homolog A (Chlamydomonas)	protein-coding
17996	0.00554215	-2.95703	Neb	2	2 C1.1|2 29.98 cM	nebulin	protein-coding
268756	0.00906297	-2.94485	Gulo	14	14|14 D1	gulonolactone (L-) oxidase	protein-coding
269181	0.000459226	-2.9435	Mgat4a	1	1|1 B	mannoside acetylglucosaminyltransferase 4, isoenzyme A	protein-coding
192174	0.00364556	-2.94063	Rwdd4a	8	8|8 B1.1	RWD domain containing 4A	protein-coding
26408	0.00423976	-2.92525	Map3k5	10	10|10 A3	mitogen-activated protein kinase kinase kinase 5	protein-coding
17698	0.00867088	-2.92218	Msn	X	X|X C3	moesin	protein-coding
218442	0.000135214	-2.91868	Serinc5	13	13|13 C3	serine incorporator 5	protein-coding
100503120	0.00329143	-2.91136	A930006K02Rik	16	16|16	RIKEN cDNA A930006K02 gene	ncRNA
53322	0.000740617	-2.90703	Nucb2	7	7|7 F1	nucleobindin 2	protein-coding
20200	0.000150588	-2.90242	S100a6	3	3 39.35 cM|3 F1-F2	S100 calcium binding protein A6 (calcyclin)	protein-coding
66793	0.00204456	-2.89433	Efcab1	16	16|16 B1	EF hand calcium binding domain 1	protein-coding
20319	0.0071822	-2.89306	Sfrp2	3	3 E3|3 37.37 cM	secreted frizzled-related protein 2	protein-coding
53331	0.00146858	-2.89182	Stx7	10	10|10 A3	syntaxin 7	protein-coding
11886	0.00634104	-2.8904	Asah1	8	8|8 A4	N-acylsphingosine amidohydrolase 1	protein-coding
78895	0.00840174	-2.8898	Pus7l	15	15|15 E3	pseudouridylate synthase 7 homolog (S. cerevisiae)-like	protein-coding
22258	0.000999106	-2.88696	Usp4	9	9 F2|9 59.25 cM	ubiquitin specific peptidase 4 (proto-oncogene)	protein-coding
99633	0.00210337	-2.87672	Adgrl2	3	3|3 H3	adhesion G protein-coupled receptor L2	protein-coding
17463	0.00416201	-2.873	Psmd7	8	8 D3|8 54.38 cM	proteasome (prosome, macropain) 26S subunit, non-ATPase, 7	protein-coding
52668	0.00472833	-2.87246	Ifi27	12	12 E|12 52.93 cM	interferon, alpha-inducible protein 27	protein-coding
226519	0.00140948	-2.87195	Lamc1	1	1 G3|1 65.3 cM	laminin, gamma 1	protein-coding
26921	0.00108128	-2.86915	Map4k4	1	1|1 B	mitogen-activated protein kinase kinase kinase kinase 4	protein-coding
171463	0.00608999	-2.86101	Il17rd	14	14|14 A3	interleukin 17 receptor D	protein-coding
51793	0.00157117	-2.86023	Ddah2	17	17|17 B1	dimethylarginine dimethylaminohydrolase 2	protein-coding
66120	0.000282714	-2.85507	Fkbp11	15	15|15 F2	FK506 binding protein 11	protein-coding
103712	0.014754	-2.85233	6330403K07Rik	11	11|11 B4	RIKEN cDNA 6330403K07 gene	protein-coding
243219	0.00745916	-2.85197	2900026A02Rik	5	5|5 F	RIKEN cDNA 2900026A02 gene	protein-coding
76041	0.00417602	-2.84829	Ccdc125	13	13|13 D1	coiled-coil domain containing 125	protein-coding
80876	0.00587937	-2.84154	Ifitm2	7	7|7 F5	interferon induced transmembrane protein 2	protein-coding
230789	0.00698678	-2.83902	Fam76a	4	4|4 D2.3	family with sequence similarity 76, member A	protein-coding
380694	0.013406	-2.8292	Ccnjl	11	11|11 B1.1	cyclin J-like	protein-coding
56516	0.00235783	-2.8289	Rbms2	10	10|10 D3	RNA binding motif, single stranded interacting protein 2	protein-coding
59092	0.00692854	-2.81898	Pcbp4	9	9|9 F1-F2	poly(rC) binding protein 4	protein-coding
16210	0.0005414	-2.81793	Impact	18	18|18 A2-B2	impact, RWD domain protein	protein-coding
209645	0.00140679	-2.81469	Bend7	2	2|2 A1	BEN domain containing 7	protein-coding
668218	0.00105993	-2.80894	Bin2	15	15|15 F1	bridging integrator 2	protein-coding
74440	0.0014167	-2.80423	Cmip	8	8|8 E1	c-Maf inducing protein	protein-coding
236732	0.00159787	-2.80113	Rbm10	X	X|X A1.3	RNA binding motif protein 10	protein-coding
13393	0.00471863	-2.80088	Dlx3	11	11 D|11 59.01 cM	distal-less homeobox 3	protein-coding
209497	0.00279778	-2.79893	Tmem164	X	X|X F2	transmembrane protein 164	protein-coding
102636808	0.00321846	-2.7907	Gm38491	10	10|10	predicted gene, 38491	ncRNA
16797	0.00027958	-2.78841	Lat	7	7|7 F3	linker for activation of T cells	protein-coding
18612	0.00521031	-2.78518	Etv4	11	11 D|11 65.48 cM	ets variant 4	protein-coding
63953	0.0115008	-2.77819	Dusp10	1	1|1 H5	dual specificity phosphatase 10	protein-coding
217166	0.00393742	-2.77671	Nr1d1	11	11|11 D	nuclear receptor subfamily 1, group D, member 1	protein-coding
18519	0.000169261	-2.77269	Kat2b	17	17 C|17 27.86 cM	K(lysine) acetyltransferase 2B	protein-coding
104725	0.0188448	-2.76948	Sptssa	12	12|12 C1	serine palmitoyltransferase, small subunit A	protein-coding
51788	0.00500921	-2.75836	H2afz	3	3|3 G3	H2A histone family, member Z	protein-coding
22710	0.00888517	-2.75412	Zfp52	17	17 A3.2|17 11.4 cM	zinc finger protein 52	protein-coding
57370	0.00617078	-2.75237	B4galt3	1	1 H3|1 79.29 cM	UDP-Gal:betaGlcNAc beta 1,4-galactosyltransferase, polypeptide 3	protein-coding
18514	0.00520009	-2.74249	Pbx1	1	1 H2.3|1 75.95 cM	pre B cell leukemia homeobox 1	protein-coding
70484	0.0105099	-2.73979	Slc35d2	13	13|13 B3	solute carrier family 35, member D2	protein-coding
53314	0.00915281	-2.73547	Batf	12	12|12 D2	basic leucine zipper transcription factor, ATF-like	protein-coding
223255	0.00568416	-2.73425	Stk24	14	14 E5|14 64.95 cM	serine/threonine kinase 24	protein-coding
52392	0.00237207	-2.72988	D1Ertd622e	1	1 D|1 47.76 cM	DNA segment, Chr 1, ERATO Doi 622, expressed	protein-coding
12444	0.00219988	-2.72563	Ccnd2	6	6 F3|6 61.92 cM	cyclin D2	protein-coding
20821	0.0158581	-2.7243	Trim21	7	7|7 F1	tripartite motif-containing 21	protein-coding
20997	0.00463077	-2.72246	T	17	17 A1|17 4.92 cM	brachyury	protein-coding
21356	0.00249435	-2.71904	Tapbp	17	17 B1|17 17.98 cM	TAP binding protein	protein-coding
12648	0.00154801	-2.71793	Chd1	17	17 A2|17 8.95 cM	chromodomain helicase DNA binding protein 1	protein-coding
434903	0.0105119	-2.71682	Mageb4	X	X|X C1	melanoma antigen, family B, 4	protein-coding
19672	0.00117189	-2.71475	Rcn1	2	2 E3|2 55.18 cM	reticulocalbin 1	protein-coding
16869	0.0187299	-2.71435	Lhx1	11	11 C|11 51.31 cM	LIM homeobox protein 1	protein-coding
21873	0.0003684	-2.71241	Tjp2	19	19|19 C1	tight junction protein 2	protein-coding
20661	0.00528107	-2.70987	Sort1	3	3|3 F3	sortilin 1	protein-coding
552913	0.0116629	-2.70916	Gm14634	X	X|X 7.61 cM	predicted gene 14634	ncRNA
14735	0.00741494	-2.70348	Gpc4	X	X A5|X 28.33 cM	glypican 4	protein-coding
320479	0.0150738	-2.69784	C330024D21Rik	5	5|5 C3.1	RIKEN cDNA C330024D21 gene	ncRNA
237107	0.00287252	-2.69415	Gnl3l	X	X|X F3	guanine nucleotide binding protein-like 3 (nucleolar)-like	protein-coding
13819	0.00680038	-2.69193	Epas1	17	17|17 E4	endothelial PAS domain protein 1	protein-coding
20393	0.002357	-2.68548	Sgk1	10	10|10 A3	serum/glucocorticoid regulated kinase 1	protein-coding
103784	0.00526071	-2.68391	Wdr92	11	11|11 A2	WD repeat domain 92	protein-coding
19171	0.00190986	-2.68344	Psmb10	8	8 D3|8 53.06 cM	proteasome (prosome, macropain) subunit, beta type 10	protein-coding
100504663	0.00323765	-2.6811	Atg14	14	14 C1|14 24.6 cM	autophagy related 14	protein-coding
22234	0.0169642	-2.67946	Ugcg	4	4 32.44 cM|4 B3	UDP-glucose ceramide glucosyltransferase	protein-coding
12527	0.000700622	-2.67932	Cd9	6	6 F3|6 59.32 cM	CD9 antigen	protein-coding
12549	0.00135174	-2.67874	Arhgap31	16	16|16 B4	Rho GTPase activating protein 31	protein-coding
14619	0.00110334	-2.67805	Gjb2	14	14 30.1 cM|14 D1-E1	gap junction protein, beta 2	protein-coding
100043072	0.0153599	-2.67731	A230070E04Rik	14	14 D1|14	RIKEN cDNA A230070E04 gene	ncRNA
11520	0.00187296	-2.6766	Plin2	4	4 C4|4 40.69 cM	perilipin 2	protein-coding
13723	0.00378923	-2.67368	Emb	13	13|13 D2.3	embigin	protein-coding
16570	0.00537145	-2.6686	Kif3c	12	12 A1.1|12 1.77 cM	kinesin family member 3C	protein-coding
240960	0.00487714	-2.66689	Dnah14	1	1|1 H5	dynein, axonemal, heavy chain 14	protein-coding
319939	0.00173923	-2.66149	Tns3	11	11|11 A1	tensin 3	protein-coding
241447	0.00402805	-2.66009	Cers6	2	2|2 C2	ceramide synthase 6	protein-coding
56045	0.000130851	-2.65453	Samhd1	2	2|2 H2	SAM domain and HD domain, 1	protein-coding
216829	0.00303217	-2.65228	Mmgt2	11	11|11 B2	membrane magnesium transporter 2	protein-coding
100683	0.00136439	-2.65194	Trrap	5	5|5 G2	transformation/transcription domain-associated protein	protein-coding
16362	0.00170711	-2.64284	Irf1	11	11 B1.3|11 32.0 cM	interferon regulatory factor 1	protein-coding
56431	0.000696907	-2.63957	Dstn	2	2 70.89 cM|2 H1	destrin	protein-coding
63873	0.0023467	-2.63424	Trpv4	5	5|5 F	transient receptor potential cation channel, subfamily V, member 4	protein-coding
102632898	0.0103207	-2.62449	Gm16230	10	10|10 74.6 cM	predicted gene 16230	ncRNA
17395	0.000407312	-2.62341	Mmp9	2	2 85.27 cM|2 H1-H2	matrix metallopeptidase 9	protein-coding
29857	0.00985593	-2.62313	Mapk12	15	15|15 E3	mitogen-activated protein kinase 12	protein-coding
330890	0.00627616	-2.62159	Piwil4	9	9|9 A2	piwi-like RNA-mediated gene silencing 4	protein-coding
71816	0.00049503	-2.61899	Rnf180	13	13|13 D1	ring finger protein 180	protein-coding
20613	0.0133078	-2.61891	Snai1	2	2 H3|2 87.33 cM	snail family zinc finger 1	protein-coding
223770	0.00331947	-2.61096	Brd1	15	15|15 E3	bromodomain containing 1	protein-coding
75745	0.00362811	-2.61065	Rian	12	12 F1|12 60.41 cM	RNA imprinted and accumulated in nucleus	ncRNA
286940	0.00235856	-2.60425	Flnb	14	14|14 A1	filamin, beta	protein-coding
100271882	0.00101768	-2.60349	Gm14139	2	2|2 G3	predicted gene 14139	protein-coding
16363	0.00214465	-2.60316	Irf2	8	8|8 B2	interferon regulatory factor 2	protein-coding
13731	0.00725166	-2.60235	Emp2	16	16 A1|16 5.54 cM	epithelial membrane protein 2	protein-coding
70274	0.00663198	-2.60106	Ly6g6e	17	17|17 B2	lymphocyte antigen 6 complex, locus G6E	protein-coding
108903	0.00237356	-2.59695	Tbcd	11	11|11 E2	tubulin-specific chaperone d	protein-coding
76448	0.00164009	-2.59606	Ppp1r18	17	17|17 B1	protein phosphatase 1, regulatory subunit 18	protein-coding
78455	0.000781025	-2.59387	Helz	11	11|11 E1	helicase with zinc finger domain	protein-coding
71872	0.00136213	-2.58862	Aox4	1	1 c1|1 28.97 cM	aldehyde oxidase 4	protein-coding
23969	0.00121844	-2.58819	Pacsin1	17	17|17 B1	protein kinase C and casein kinase substrate in neurons 1	protein-coding
53870	0.00714863	-2.58519	Cntn6	6	6|6 E2	contactin 6	protein-coding
380654	0.000715477	-2.58076	Cfap54	10	10|10 C2	cilia and flagella associated protein 54	protein-coding
16403	0.00320414	-2.58068	Itga6	2	2 C2-C3|2 42.79 cM	integrin alpha 6	protein-coding
14873	0.00250316	-2.57641	Gsto1	19	19|19 D1	glutathione S-transferase omega 1	protein-coding
76626	0.000149219	-2.57249	Msi2	11	11|11 C	musashi RNA-binding protein 2	protein-coding
11735	0.00487628	-2.57127	Ank3	10	10 B5.3|10 36.1 cM	ankyrin 3, epithelial	protein-coding
17195	0.0106632	-2.56887	Mbl2	19	19 C1|19 25.14 cM	mannose-binding lectin (protein C) 2	protein-coding
353310	0.00329069	-2.56715	Zfp703	8	8|8 A2	zinc finger protein 703	protein-coding
216363	0.00538425	-2.55824	Rab3ip	10	10 D2|10 64.96 cM	RAB3A interacting protein	protein-coding
70461	0.001421	-2.55552	Crtc3	7	7|7 D3	CREB regulated transcription coactivator 3	protein-coding
66279	0.0168832	-2.55533	Tmem218	9	9|9 A4	transmembrane protein 218	protein-coding
230787	0.00484462	-2.55392	Themis2	4	4|4 D2.3	thymocyte selection associated family member 2	protein-coding
230257	0.0000768844	-2.54718	Ptbp3	4	4|4 B3	polypyrimidine tract binding protein 3	protein-coding
26914	0.00275006	-2.5386	H2afy	13	13|13 B2	H2A histone family, member Y	protein-coding
54698	0.00926853	-2.5316	Crtam	9	9 A5.1|9 21.79 cM	cytotoxic and regulatory T cell molecule	protein-coding
67513	0.00291546	-2.53073	2610002J02Rik	4	4|4 E2	RIKEN cDNA 2610002J02 gene	protein-coding
11739	0.01151	-2.52835	Slc25a4	8	8 B1.1|8 26.22 cM	solute carrier family 25 (mitochondrial carrier, adenine nucleotide translocator), member 4	protein-coding
78239	0.00557934	-2.5268	Spint4	2	2|2 H3	serine protease inhibitor, Kunitz type 4	protein-coding
27355	0.00782775	-2.52005	Pald1	10	10|10 B4	phosphatase domain containing, paladin 1	protein-coding
14314	0.00348075	-2.51139	Fstl1	16	16 B3|16 26.48 cM	follistatin-like 1	protein-coding
56421	0.00145194	-2.51046	Pfkp	13	13|13 A1	phosphofructokinase, platelet	protein-coding
22278	0.00385107	-2.50861	Usf1	1	1 79.4 cM|1 H	upstream transcription factor 1	protein-coding
194854	0.00041614	-2.50719	Gm9	X	X|X A3.3	predicted gene 9	protein-coding
80285	0.0158433	-2.50548	Parp9	16	16|16 B3	poly (ADP-ribose) polymerase family, member 9	protein-coding
100504661	0.00727878	-2.50003	Gm20337	12	12 D2|12 37.2 cM	predicted gene, 20337	ncRNA
19414	0.00329774	-2.49598	Rasa3	8	8 A1.1|8 6.29 cM	RAS p21 protein activator 3	protein-coding
242914	0.0109172	-2.49542	Gm4961	5	5 B1|5	kinesin superfamily protein 2C pseudogene	pseudo
408057	0.00292467	-2.48944	BC039771	2	2|2 G1	cDNA sequence BC039771	ncRNA
22160	0.00882103	-2.48829	Twist1	12	12 14.81 cM|12 B-C1	twist basic helix-loop-helix transcription factor 1	protein-coding
71994	0.001387	-2.48776	Cnn3	3	3|3 G1	calponin 3, acidic	protein-coding
100043489	0.0158689	-2.48594	1300002E11Rik	16	16|16 B1	RIKEN cDNA 1300002E11 gene	ncRNA
140742	0.00567107	-2.48364	Sesn1	10	10 B2|10 22.77 cM	sestrin 1	protein-coding
233887	0.0125721	-2.48285	Zfp553	7	7|7 F3	zinc finger protein 553	protein-coding
66860	0.00548227	-2.48045	Tanc1	2	2|2 C1.1	tetratricopeptide repeat, ankyrin repeat and coiled-coil containing 1	protein-coding
208043	0.00142537	-2.48043	Setd1b	5	5|5 F	SET domain containing 1B	protein-coding
12934	0.0110554	-2.47659	Dpysl2	14	14 D1|14 34.6 cM	dihydropyrimidinase-like 2	protein-coding
72313	0.000155207	-2.47587	Fryl	5	5|5 C3.2	furry homolog-like (Drosophila)	protein-coding
71648	0.000881166	-2.47348	Optn	2	2 A1|2 3.15 cM	optineurin	protein-coding
18787	0.0105906	-2.46654	Serpine1	5	5|5 G2	serine (or cysteine) peptidase inhibitor, clade E, member 1	protein-coding
68927	0.00257049	-2.46593	Ptcd2	13	13|13 D1	pentatricopeptide repeat domain 2	protein-coding
58801	0.0135054	-2.46575	Pmaip1	18	18|18 E1	phorbol-12-myristate-13-acetate-induced protein 1	protein-coding
209005	0.00100298	-2.46375	Gm595	X	X|X A4	predicted gene 595	protein-coding
13008	0.00666787	-2.46342	Csrp2	10	10|10 D1	cysteine and glycine-rich protein 2	protein-coding
74959	0.0154228	-2.46313	Platr14	2	2|2	pluripotency associated transcript 14	ncRNA
631990	0.00733054	-2.46169	Cdr1	X	X A6|X 34.33 cM	cerebellar degeneration related antigen 1	protein-coding
235406	0.0133148	-2.45939	Snx33	9	9|9 B	sorting nexin 33	protein-coding
109161	0.000763344	-2.45805	Ube2q2	9	9|9 B	ubiquitin-conjugating enzyme E2Q (putative) 2	protein-coding
68588	0.00434325	-2.45672	Cthrc1	15	15|15 C	collagen triple helix repeat containing 1	protein-coding
100616095	0.00708813	-2.45666	Snhg18	15	15 B3.1|15 13.02 cM	small nucleolar RNA host gene 18	ncRNA
52609	0.00733395	-2.45157	Cbx7	15	15 E1|15 37.85 cM	chromobox 7	protein-coding
56807	0.00347485	-2.45056	Scamp5	9	9|9 B	secretory carrier membrane protein 5	protein-coding
232934	0.00742695	-2.44595	Mypop	7	7|7 A3	Myb-related transcription factor, partner of profilin	protein-coding
66868	0.0149692	-2.44489	Mfsd1	3	3|3 E2	major facilitator superfamily domain containing 1	protein-coding
105193	0.0136393	-2.44359	Nhlrc1	13	13|13 A5	NHL repeat containing 1	protein-coding
24064	0.0174414	-2.44352	Spry2	14	14 E2.3|14 56.16 cM	sprouty homolog 2 (Drosophila)	protein-coding
385377	0.000231943	-2.44209	Pnma5	X	X|X A7.3	paraneoplastic antigen family 5	protein-coding
21814	0.00500816	-2.43918	Tgfbr3	5	5|5 E5	transforming growth factor, beta receptor III	protein-coding
114642	0.00184414	-2.432	Brdt	5	5|5 E5	bromodomain, testis-specific	protein-coding
67016	0.00176637	-2.43181	Tbc1d2b	9	9|9 E3.1	TBC1 domain family, member 2B	protein-coding
22288	0.00449358	-2.43001	Utrn	10	10 A1|10 3.77 cM	utrophin	protein-coding
13655	0.00203888	-2.42927	Egr3	14	14|14 D2	early growth response 3	protein-coding
110521	0.0125241	-2.42852	Hivep1	13	13 A4|13 20.72 cM	human immunodeficiency virus type I enhancer binding protein 1	protein-coding
20194	0.0129243	-2.4244	S100a10	3	3 40.51 cM|3 F1-F2	S100 calcium binding protein A10 (calpactin)	protein-coding
68682	0.00363144	-2.41761	Slc44a2	9	9|9 A3	solute carrier family 44, member 2	protein-coding
210503	0.00420164	-2.41283	Zfp677	17	17|17 A3.2	zinc finger protein 677	protein-coding
231086	0.0163371	-2.41283	Hadhb	5	5|5 B1	hydroxyacyl-Coenzyme A dehydrogenase/3-ketoacyl-Coenzyme A thiolase/enoyl-Coenzyme A hydratase (trifunctional protein), beta subunit	protein-coding
73172	0.00999613	-2.40986	Exo5	4	4|4 D2.2	exonuclease 5	protein-coding
68970	0.000189335	-2.40825	Dcaf12	4	4|4 B1	DDB1 and CUL4 associated factor 12	protein-coding
239570	0.00249183	-2.40665	Ttc38	15	15|15 E2	tetratricopeptide repeat domain 38	protein-coding
99035	0.00648202	-2.40527	Olah	2	2|2 A1	oleoyl-ACP hydrolase	protein-coding
70681	0.00139447	-2.40294	Fam175a	5	5|5 E4	family with sequence similarity 175, member A	protein-coding
20163	0.00405679	-2.40061	Rsu1	2	2|2 A1	Ras suppressor protein 1	protein-coding
70028	0.00123623	-2.39386	Dopey2	16	16|16 C4	dopey family member 2	protein-coding
20401	0.0117124	-2.38965	Sh3bp1	15	15|15 E1	SH3-domain binding protein 1	protein-coding
96935	0.0047246	-2.38902	Susd4	1	1|1 H5	sushi domain containing 4	protein-coding
20229	0.00349221	-2.388	Sat1	X	X 72.38 cM|X F3-F4	spermidine/spermine N1-acetyl transferase 1	protein-coding
100043636	0.00624263	-2.38558	AI662270	11	11|11 C	expressed sequence AI662270	ncRNA
27041	0.015888	-2.38551	G3bp1	11	11|11 B1.3	GTPase activating protein (SH3 domain) binding protein 1	protein-coding
15893	0.00289754	-2.38397	Ica1	6	6 4.38 cM|6 A1-A2	islet cell autoantigen 1	protein-coding
73251	0.0126903	-2.38269	Setd7	3	3|3 C	SET domain containing (lysine methyltransferase) 7	protein-coding
66460	0.00297592	-2.38181	Sys1	2	2|2 H3	SYS1 Golgi-localized integral membrane protein homolog (S. cerevisiae)	protein-coding
57429	0.000774173	-2.38069	Sult5a1	8	8|8 E1	sulfotransferase family 5A, member 1	protein-coding
22379	0.00139152	-2.37774	Fmnl3	15	15|15 F3	formin-like 3	protein-coding
71458	0.00181946	-2.37486	Bcor	X	X|X A1.2	BCL6 interacting corepressor	protein-coding
71602	0.00535619	-2.37312	Myo1e	9	9 D|9 39.41 cM	myosin IE	protein-coding
109934	0.000654627	-2.36935	Abr	11	11 B5|11 45.92 cM	active BCR-related gene	protein-coding
93691	0.0134028	-2.36588	Klf7	1	1|1 C1-C3	Kruppel-like factor 7 (ubiquitous)	protein-coding
330671	0.0035521	-2.36539	B4galnt4	7	7|7 F5	beta-1,4-N-acetyl-galactosaminyl transferase 4	protein-coding
21366	0.00829018	-2.36294	Slc6a6	6	6 D1|6 40.73 cM	solute carrier family 6 (neurotransmitter transporter, taurine), member 6	protein-coding
229593	0.00213164	-2.36291	Golph3l	3	3|3 F2.1	golgi phosphoprotein 3-like	protein-coding
259277	0.0121427	-2.35883	Klk8	7	7 B4|7 28.26 cM	kallikrein related-peptidase 8	protein-coding
19663	0.00301498	-2.35625	Rbpms	8	8|8 A4	RNA binding protein gene with multiple splicing	protein-coding
98402	0.00364092	-2.3558	Sh3bp4	1	1|1 D	SH3-domain binding protein 4	protein-coding
74400	0.00898504	-2.35469	Zfp819	7	7|7 B4	zinc finger protein 819	protein-coding
19252	0.0175899	-2.35439	Dusp1	17	17 13.28 cM|17 A2-C	dual specificity phosphatase 1	protein-coding
12332	0.00290499	-2.3528	Capg	6	6|6 C3	capping protein (actin filament), gelsolin-like	protein-coding
69190	0.000525178	-2.34862	Dym	18	18|18 E2	dymeclin	protein-coding
19038	0.00605514	-2.34597	Ppic	18	18|18 D1	peptidylprolyl isomerase C	protein-coding
101476	0.00367225	-2.34321	Plekha1	7	7|7 F3	pleckstrin homology domain containing, family A (phosphoinositide binding specific) member 1	protein-coding
19339	0.0120647	-2.3425	Rab3a	8	8 B3.3|8 34.15 cM	RAB3A, member RAS oncogene family	protein-coding
16796	0.0005853	-2.33971	Lasp1	11	11 61.1 cM|11 C-D	LIM and SH3 protein 1	protein-coding
20525	0.000938375	-2.33919	Slc2a1	4	4 D2.1|4 55.34 cM	solute carrier family 2 (facilitated glucose transporter), member 1	protein-coding
15468	0.00184456	-2.3369	Prmt2	10	10 C1|10 38.74 cM	protein arginine N-methyltransferase 2	protein-coding
75604	0.0113582	-2.33269	Tm4sf5	11	11|11 B3	transmembrane 4 superfamily member 5	protein-coding
72720	0.0176912	-2.33268	Zfp248	6	6|6 F1	zinc finger protein 248	protein-coding
234912	0.00316786	-2.33205	9230110C19Rik	9	9|9 A1	RIKEN cDNA 9230110C19 gene	protein-coding
213575	0.000554171	-2.33107	Dync2li1	17	17|17 E4	dynein cytoplasmic 2 light intermediate chain 1	protein-coding
72828	0.00428458	-2.33014	Ubash3b	9	9|9 A5.1	ubiquitin associated and SH3 domain containing, B	protein-coding
52377	0.00597303	-2.32624	Rcn3	7	7 B4|7 29.11 cM	reticulocalbin 3, EF-hand calcium binding domain	protein-coding
66943	0.00719931	-2.32228	Pqlc1	18	18|18 E3	PQ loop repeat containing 1	protein-coding
68802	0.0155948	-2.31961	Mypn	10	10|10 B4	myopalladin	protein-coding
107022	0.00138953	-2.31891	Gramd3	18	18|18 D2	GRAM domain containing 3	protein-coding
98193	0.000552514	-2.31785	Dcaf8	1	1 H3|1 79.54 cM	DDB1 and CUL4 associated factor 8	protein-coding
16337	0.00255523	-2.31359	Insr	8	8 A1.1|8 1.82 cM	insulin receptor	protein-coding
15567	0.00499166	-2.30637	Slc6a4	11	11 B5|11 46.18 cM	solute carrier family 6 (neurotransmitter transporter, serotonin), member 4	protein-coding
110385	0.0175609	-2.30126	Pde4c	8	8 B3-C1|8 34.15 cM	phosphodiesterase 4C, cAMP specific	protein-coding
78330	0.00226365	-2.29568	Ndufv3	17	17|17 B1	NADH dehydrogenase (ubiquinone) flavoprotein 3	protein-coding
68127	0.00787314	-2.29336	B230217C12Rik	11	11|11 D	RIKEN cDNA B230217C12 gene	protein-coding
20848	0.00306442	-2.28924	Stat3	11	11 D|11 63.82 cM	signal transducer and activator of transcription 3	protein-coding
217558	0.00165492	-2.28817	G2e3	12	12|12 C1	G2/M-phase specific E3 ubiquitin ligase	protein-coding
51960	0.00427202	-2.28103	Kctd18	1	1|1 C1.3	potassium channel tetramerisation domain containing 18	protein-coding
209225	0.00121541	-2.27813	Zfp710	7	7|7 D3	zinc finger protein 710	protein-coding
171580	0.00327632	-2.27799	Mical1	10	10|10 B1-B2	microtubule associated monooxygenase, calponin and LIM domain containing 1	protein-coding
21844	0.00280771	-2.27668	Tiam1	16	16 C3-4|16 51.5 cM	T cell lymphoma invasion and metastasis 1	protein-coding
384783	0.00523294	-2.27483	Irs2	8	8 A1.1|8 5.35 cM	insulin receptor substrate 2	protein-coding
230793	0.00105714	-2.26934	Ahdc1	4	4|4 D2.3	AT hook, DNA binding motif, containing 1	protein-coding
71704	0.0035681	-2.26647	Arhgef3	14	14 A3|14 16.09 cM	Rho guanine nucleotide exchange factor (GEF) 3	protein-coding
71919	0.00169048	-2.26607	Rpap3	15	15 53.54 cM|15 F2	RNA polymerase II associated protein 3	protein-coding
243842	0.00164591	-2.26605	Gltscr1	7	7 A2|7 8.67 cM	glioma tumor suppressor candidate region gene 1	protein-coding
13202	0.0162234	-2.26556	Ddt	10	10 C1|10 38.58 cM	D-dopachrome tautomerase	protein-coding
14860	0.00041982	-2.26469	Gsta4	9	9|9 E1	glutathione S-transferase, alpha 4	protein-coding
320078	0.0000304117	-2.2631	Olfml2b	1	1|1 H3	olfactomedin-like 2B	protein-coding
67299	0.000927171	-2.26186	Dock7	4	4 C6|4 45.6 cM	dedicator of cytokinesis 7	protein-coding
68636	0.00515682	-2.25997	Fahd1	17	17|17 A3.3	fumarylacetoacetate hydrolase domain containing 1	protein-coding
238505	0.00138281	-2.25747	Mtr	13	13 A1|13 4.52 cM	5-methyltetrahydrofolate-homocysteine methyltransferase	protein-coding
16370	0.0100759	-2.25592	Irs4	X	X F2|X 62.43 cM	insulin receptor substrate 4	protein-coding
13836	0.00686653	-2.25587	Epha2	4	4 73.67 cM|4 D-E	Eph receptor A2	protein-coding
16880	0.000927909	-2.2532	Lifr	15	15 A1|15 3.46 cM	leukemia inhibitory factor receptor	protein-coding
18712	0.00728261	-2.25104	Pim1	17	17 A3.3|17 15.38 cM	proviral integration site 1	protein-coding
17183	0.00567633	-2.24141	Matn4	2	2 H3|2 85.16 cM	matrilin 4	protein-coding
12490	0.00848639	-2.23966	Cd34	1	1 H6|1 98.38 cM	CD34 antigen	protein-coding
12702	0.00735148	-2.23766	Socs3	11	11|11 E2	suppressor of cytokine signaling 3	protein-coding
104346	0.00466857	-2.23599	Gas8	8	8|8 E2	growth arrest specific 8	protein-coding
271639	0.00843613	-2.22264	Adcy10	1	1|1 H2.3	adenylate cyclase 10	protein-coding
319520	0.00834646	-2.22158	Dusp4	8	8|8 A4	dual specificity phosphatase 4	protein-coding
114716	0.00240148	-2.21577	Spred2	11	11|11 A3.2	sprouty-related, EVH1 domain containing 2	protein-coding
15273	0.00550573	-2.21383	Hivep2	10	10|10 A2	human immunodeficiency virus type I enhancer binding protein 2	protein-coding
66206	0.00382116	-2.21216	1110059E24Rik	19	19|19 C1	RIKEN cDNA 1110059E24 gene	protein-coding
71093	0.00310822	-2.21125	Atoh8	6	6|6 C1	atonal homolog 8 (Drosophila)	protein-coding
13527	0.00127532	-2.20523	Dtna	18	18 A2|18 12.08 cM	dystrobrevin alpha	protein-coding
20250	0.00765909	-2.20403	Scd2	19	19 C3|19 37.98 cM	stearoyl-Coenzyme A desaturase 2	protein-coding
226180	0.0102387	-2.20366	Ina	19	19|19 C3	internexin neuronal intermediate filament protein, alpha	protein-coding
15980	0.00694697	-2.19863	Ifngr2	16	16 C3.3|16 53.07 cM	interferon gamma receptor 2	protein-coding
381314	0.00445217	-2.19674	Iars2	1	1|1 H5	isoleucine-tRNA synthetase 2, mitochondrial	protein-coding
77044	0.00330428	-2.19556	Arid2	15	15|15 F1	AT rich interactive domain 2 (ARID, RFX-like)	protein-coding
76411	0.0156279	-2.19543	Ift43	12	12|12 D2	intraflagellar transport 43	protein-coding
69870	0.0154291	-2.19524	Polr3gl	3	3|3 F2.1	polymerase (RNA) III (DNA directed) polypeptide G like	protein-coding
23912	0.00527094	-2.19389	Rhof	5	5 F|5 62.77 cM	ras homolog gene family, member f	protein-coding
18201	0.000963673	-2.19274	Nsmaf	4	4|4 A1	neutral sphingomyelinase (N-SMase) activation associated factor	protein-coding
16971	0.00600979	-2.19197	Lrp1	10	10|10 B2-D1	low density lipoprotein receptor-related protein 1	protein-coding
54189	0.00473063	-2.19058	Rabep1	11	11 B3-B4|11 43.21 cM	rabaptin, RAB GTPase binding effector protein 1	protein-coding
13982	0.00710593	-2.19046	Esr1	10	10 A1|10 2.03 cM	estrogen receptor 1 (alpha)	protein-coding
17974	0.00516927	-2.18667	Nck2	1	1|1 C1	non-catalytic region of tyrosine kinase adaptor protein 2	protein-coding
69354	0.00025802	-2.18076	Slc38a4	15	15|15 F1	solute carrier family 38, member 4	protein-coding
240066	0.0122873	-2.18059	Zfp870	17	17|17 B1	zinc finger protein 870	protein-coding
225594	0.000860328	-2.17512	Gm4841	18	18 D3|18	predicted gene 4841	protein-coding
110749	0.010606	-2.17296	Chaf1b	16	16 C4|16 54.96 cM	chromatin assembly factor 1, subunit B (p60)	protein-coding
626904	0.0126236	-2.17254	Gm20756	6	6|6 A3.1	predicted gene, 20756	ncRNA
228765	0.0019692	-2.16632	Sdcbp2	2	2|2 G3	syndecan binding protein (syntenin) 2	protein-coding
20975	0.00121771	-2.16207	Synj2	17	17 A2-A3.1|17 3.59 cM	synaptojanin 2	protein-coding
66471	0.00317824	-2.16202	Anp32e	3	3|3 F2.1	acidic (leucine-rich) nuclear phosphoprotein 32 family, member E	protein-coding
71445	0.00300326	-2.15995	5530601H04Rik	X	X|X D	RIKEN cDNA 5530601H04 gene	ncRNA
270893	0.00864291	-2.15539	Tmem132e	11	11|11 C	transmembrane protein 132E	protein-coding
232854	0.0114415	-2.15184	Zfp418	7	7|7 A1	zinc finger protein 418	protein-coding
15979	0.00565231	-2.15049	Ifngr1	10	10 A3|10 8.49 cM	interferon gamma receptor 1	protein-coding
18647	0.015453	-2.14753	Cdk14	5	5 A1|5 2.61 cM	cyclin-dependent kinase 14	protein-coding
68724	0.00807263	-2.14442	Arl8a	1	1|1 F	ADP-ribosylation factor-like 8A	protein-coding
241274	0.00420691	-2.14274	Pnpla7	2	2|2 A3	patatin-like phospholipase domain containing 7	protein-coding
15944	0.0134978	-2.14268	Irgm1	11	11|11 B1.2	immunity-related GTPase family M member 1	protein-coding
75465	0.00285624	-2.14216	Dynlrb2	8	8|8 E1	dynein light chain roadblock-type 2	protein-coding
102294	0.00434509	-2.14181	Cyp4v3	8	8|8 B1.1	cytochrome P450, family 4, subfamily v, polypeptide 3	protein-coding
59043	0.0111526	-2.13768	Wsb2	5	5|5 F	WD repeat and SOCS box-containing 2	protein-coding
19094	0.00905418	-2.13652	Mapk11	15	15|15 E3	mitogen-activated protein kinase 11	protein-coding
22696	0.00441355	-2.13335	Zfp37	4	4 B3|4 33.04 cM	zinc finger protein 37	protein-coding
72388	0.00309945	-2.1296	Ripk4	16	16|16 C4	receptor-interacting serine-threonine kinase 4	protein-coding
66355	0.00643202	-2.1294	Gmpr	13	13|13 A5	guanosine monophosphate reductase	protein-coding
17127	0.00267663	-2.12572	Smad3	9	9|9 D	SMAD family member 3	protein-coding
22596	0.0155216	-2.12493	Xrcc5	1	1 E|1 36.5 cM	X-ray repair complementing defective repair in Chinese hamster cells 5	protein-coding
226049	0.00270093	-2.12384	Dmrt2	19	19|19 C1	doublesex and mab-3 related transcription factor 2	protein-coding
12562	0.00332561	-2.1235	Cdh5	8	8 D3|8 53.04 cM	cadherin 5	protein-coding
16145	0.0135561	-2.12329	Igtp	11	11 B1.3|11 36.01 cM	interferon gamma induced GTPase	protein-coding
67169	0.00265657	-2.11737	Nradd	9	9|9 F2	neurotrophin receptor associated death domain	protein-coding
245502	0.0152505	-2.11706	Gm41	X	X|X C1	melanoma antigen, family B, 4 pseudogene	pseudo
218333	0.0168427	-2.1149	Ice1	13	13|13 C1	interactor of little elongation complex ELL subunit 1	protein-coding
97212	0.01161	-2.11196	Hadha	5	5|5 B1	hydroxyacyl-Coenzyme A dehydrogenase/3-ketoacyl-Coenzyme A thiolase/enoyl-Coenzyme A hydratase (trifunctional protein), alpha subunit	protein-coding
102545	0.00753442	-2.10971	Cmtm7	9	9|9 F3	CKLF-like MARVEL transmembrane domain containing 7	protein-coding
19395	0.0109233	-2.10883	Rasgrp2	19	19|19 A	RAS, guanyl releasing protein 2	protein-coding
20663	0.000515727	-2.10464	Sos2	12	12 28.93 cM|12 C3-D	son of sevenless homolog 2 (Drosophila)	protein-coding
26466	0.0172283	-2.10447	Zfp260	7	7 B1|7 17.26 cM	zinc finger protein 260	protein-coding
19883	0.00362174	-2.10371	Rora	9	9 C|9 37.45 cM	RAR-related orphan receptor alpha	protein-coding
380787	0.00156416	-2.10257	A230065H16Rik	12	12|12 F1	RIKEN cDNA A230065H16 gene	protein-coding
54610	0.00165332	-2.10158	Tbc1d8	1	1|1 B	TBC1 domain family, member 8	protein-coding
13476	0.004019	-2.10134	Reep5	18	18|18 B1	receptor accessory protein 5	protein-coding
11307	0.0112047	-2.10033	Abcg1	17	17|17	ATP-binding cassette, sub-family G (WHITE), member 1	protein-coding
12560	0.00509621	-2.10015	Cdh3	8	8 D3|8 53.16 cM	cadherin 3	protein-coding
207920	0.00476844	-2.09936	Esrp1	4	4|4 A1	epithelial splicing regulatory protein 1	protein-coding
66616	0.00674971	-2.09876	Snx9	17	17 A1|17 3.51 cM	sorting nexin 9	protein-coding
74325	0.00095936	-2.09846	Cltb	13	13|13 B1	clathrin, light polypeptide (Lcb)	protein-coding
227292	0.0158761	-2.09727	Ctdsp1	1	1|1 C3	CTD (carboxy-terminal domain, RNA polymerase II, polypeptide A) small phosphatase 1	protein-coding
100216455	0.0051926	-2.09634	Gm14124	2	2|2 G3	predicted gene 14124	protein-coding
11966	0.000666522	-2.09508	Atp6v1b2	8	8|8 B3.3	ATPase, H+ transporting, lysosomal V1 subunit B2	protein-coding
18706	0.00424525	-2.09413	Pik3ca	3	3 15.7 cM|3 B	phosphatidylinositol 3-kinase, catalytic, alpha polypeptide	protein-coding
382074	0.00449916	-2.09016	Foxr1	9	9 24.84 cM|9 B	forkhead box R1	protein-coding
12192	0.00207615	-2.08998	Zfp36l1	12	12|12 C3	zinc finger protein 36, C3H type-like 1	protein-coding
67759	0.00614199	-2.08773	Plgrkt	19	19|19 C1	plasminogen receptor, C-terminal lysine transmembrane protein	protein-coding
102098	0.00482428	-2.08515	Arhgef18	8	8|8 A1.1	rho/rac guanine nucleotide exchange factor (GEF) 18	protein-coding
105352	0.00154414	-2.08333	Dusp22	13	13|13 A3.2	dual specificity phosphatase 22	protein-coding
98388	0.00281213	-2.08326	Chst10	1	1|1 B	carbohydrate sulfotransferase 10	protein-coding
66447	0.0106847	-2.07967	Mgst3	1	1|1 H2	microsomal glutathione S-transferase 3	protein-coding
108902	0.00957087	-2.0788	B4gat1	19	19|19 A	beta-1,4-glucuronyltransferase 1	protein-coding
215114	0.00434578	-2.0785	Hip1	5	5 75.18 cM|5 F-G2	huntingtin interacting protein 1	protein-coding
242736	0.00389373	-2.07718	Pramef8	4	4|4 E1	PRAME family member 8	protein-coding
12795	0.00392466	-2.07573	Plk3	4	4|4 D1	polo-like kinase 3	protein-coding
19270	0.00946112	-2.07531	Ptprg	14	14 6.33 cM|14 A2	protein tyrosine phosphatase, receptor type, G	protein-coding
19876	0.0110926	-2.07471	Robo1	16	16|16 C3.1	roundabout homolog 1 (Drosophila)	protein-coding
100529074	0.00774637	-2.07449	Snora33	10	10 11.1 cM|10 A3	small nucleolar RNA, H/ACA box 33	snoRNA
56348	0.00570214	-2.06992	Hsd17b12	2	2|2 E1	hydroxysteroid (17-beta) dehydrogenase 12	protein-coding
21872	0.00129422	-2.06694	Tjp1	7	7 C|7 35.02 cM	tight junction protein 1	protein-coding
216820	0.0101206	-2.06449	Dhrs7b	11	11|11 B2	dehydrogenase/reductase (SDR family) member 7B	protein-coding
264895	0.00555416	-2.06252	Acsf2	11	11|11 D	acyl-CoA synthetase family member 2	protein-coding
72145	0.00574557	-2.06166	Wdfy3	5	5 E4-E5|5 48.95 cM	WD repeat and FYVE domain containing 3	protein-coding
68512	0.0147266	-2.05946	Tomm5	4	4|4 B1	translocase of outer mitochondrial membrane 5 homolog (yeast)	protein-coding
234740	0.019042	-2.05624	Tmem231	8	8|8 E1	transmembrane protein 231	protein-coding
634731	0.00583472	-2.05599	Susd1	4	4|4 B3	sushi domain containing 1	protein-coding
57342	0.0175619	-2.05525	Parva	7	7|7 F1	parvin, alpha	protein-coding
213311	0.00822393	-2.0543	Fbxl21	13	13|13 B1	F-box and leucine-rich repeat protein 21	protein-coding
56364	0.00483706	-2.05365	Zmym3	X	X 44.1 cM|X C-D	zinc finger, MYM-type 3	protein-coding
234664	0.0000717022	-2.05361	Nae1	8	8|8 D3	NEDD8 activating enzyme E1 subunit 1	protein-coding
17766	0.0167192	-2.05089	Nudt1	5	5|5 G1	nudix (nucleoside diphosphate linked moiety X)-type motif 1	protein-coding
84004	0.00310114	-2.04983	Mcam	9	9|9 A5.1	melanoma cell adhesion molecule	protein-coding
78365	0.00254039	-2.0472	Lhx1os	11	11|11	LIM homeobox 1, opposite strand	ncRNA
223918	0.00664164	-2.04544	Spryd3	15	15|15 F3	SPRY domain containing 3	protein-coding
230868	0.00469151	-2.04417	Igsf21	4	4|4 D3	immunoglobulin superfamily, member 21	protein-coding
11768	0.0134603	-2.04375	Ap1m2	9	9 A3|9 7.76 cM	adaptor protein complex AP-1, mu 2 subunit	protein-coding
17425	0.00217957	-2.04332	Foxk1	5	5 G2|5 81.53 cM	forkhead box K1	protein-coding
52666	0.00581854	-2.04178	Arhgef25	10	10 D3|10 74.5 cM	Rho guanine nucleotide exchange factor (GEF) 25	protein-coding
75564	0.0000325586	-2.04163	Rsph9	17	17|17 C	radial spoke head 9 homolog (Chlamydomonas)	protein-coding
81904	0.00705433	-2.04146	Cacng7	7	7 A1|7 1.95 cM	calcium channel, voltage-dependent, gamma subunit 7	protein-coding
102657	0.0164177	-2.04047	Cd276	9	9|9 B	CD276 antigen	protein-coding
105278	0.00432892	-2.03952	Cdk20	13	13|13 B3	cyclin-dependent kinase 20	protein-coding
56086	0.00668391	-2.03941	Set	2	2|2 B	SET nuclear oncogene	protein-coding
14872	0.00642753	-2.0374	Gstt2	10	10 38.58 cM|10 B5-C1	glutathione S-transferase, theta 2	protein-coding
81907	0.00480849	-2.0353	Tmem108	9	9|9 F1	transmembrane protein 108	protein-coding
76895	0.00429876	-2.03501	Bicd2	13	13|13 A5	bicaudal D homolog 2 (Drosophila)	protein-coding
18746	0.00165834	-2.03495	Pkm	9	9 B|9 32.03 cM	pyruvate kinase, muscle	protein-coding
11853	0.0112836	-2.03472	Rhoc	3	3|3 F2.2	ras homolog gene family, member C	protein-coding
11931	0.0033097	-2.03387	Atp1b1	1	1 H2.2|1 71.75 cM	ATPase, Na+/K+ transporting, beta 1 polypeptide	protein-coding
216867	0.00917047	-2.0337	Slc16a11	11	11|11 B3	solute carrier family 16 (monocarboxylic acid transporters), member 11	protein-coding
382038	0.000509697	-2.0335	Urb2	8	8|8 E2	URB2 ribosome biogenesis 2 homolog (S. cerevisiae)	protein-coding
72195	0.00400705	-2.03233	Supt7l	5	5|5 B1	suppressor of Ty 7-like	protein-coding
234779	0.0178663	-2.03207	Plcg2	8	8 E1|8 64.26 cM	phospholipase C, gamma 2	protein-coding
50776	0.0106985	-2.02711	Polg2	11	11|11 E1	polymerase (DNA directed), gamma 2, accessory subunit	protein-coding
117171	0.019076	-2.02695	1110038F14Rik	15	15|15 E1	RIKEN cDNA 1110038F14 gene	protein-coding
16001	0.00406747	-2.02452	Igf1r	7	7 D1|7 37.27 cM	insulin-like growth factor I receptor	protein-coding
99377	0.00990711	-2.02366	Sall4	2	2 H3|2 88.99 cM	sal-like 4 (Drosophila)	protein-coding
66763	0.0163591	-2.02278	4933425L06Rik	13	13|13 D1	RIKEN cDNA 4933425L06 gene	protein-coding
14538	0.0136734	-2.02189	Gcnt2	13	13 20.12 cM|13 A5	glucosaminyl (N-acetyl) transferase 2, I-branching enzyme	protein-coding
170439	0.0139114	-2.01698	Elovl6	3	3|3 G3	ELOVL family member 6, elongation of long chain fatty acids (yeast)	protein-coding
211535	0.0091876	-2.01441	Ccdc114	7	7|7 B4	coiled-coil domain containing 114	protein-coding
14766	0.00149796	-2.01363	Adgrg1	8	8 D1|8 47.12 cM	adhesion G protein-coupled receptor G1	protein-coding
12334	0.00963543	-2.01323	Capn2	1	1|1 H5	calpain 2	protein-coding
225207	0.0137404	-2.0107	Zfp521	18	18 A1|18 7.68 cM	zinc finger protein 521	protein-coding
226041	0.0103879	-2.01006	Pgm5	19	19|19 B	phosphoglucomutase 5	protein-coding
72635	0.0152727	-2.00939	Lins	7	7|7 C	lines homolog (Drosophila)	protein-coding
20481	0.00657614	-2.00883	Ski	4	4 E2|4 86.17 cM	ski sarcoma viral oncogene homolog (avian)	protein-coding
16173	0.00516377	-2.00864	Il18	9	9 A5.3|9 27.75 cM	interleukin 18	protein-coding
229801	0.0140877	-2.00738	Tram1l1	3	3|3 G1	translocation associated membrane protein 1-like 1	protein-coding
16476	0.00199066	-2.0067	Jun	4	4 43.34 cM|4 C5-C7	jun proto-oncogene	protein-coding
320158	0.00661699	-2.00233	Zmat4	8	8|8 A2	zinc finger, matrin type 4	protein-coding
68020	0.0113795	-2.00231	Apopt1	12	12|12 F2	apoptogenic, mitochondrial 1	protein-coding
23999	0.00483437	-2.00216	Twf2	9	9|9 F1	twinfilin, actin-binding protein, homolog 2 (Drosophila)	protein-coding
223435	0.00101372	-2.00157	Trio	15	15|15 B1	triple functional domain (PTPRF interacting)	protein-coding
108655	0.000213603	-1.99958	Foxp1	6	6|6 E1	forkhead box P1	protein-coding
65970	0.00203343	-1.99861	Lima1	15	15 F1|15 56.13 cM	LIM domain and actin binding 1	protein-coding
69894	0.000586614	-1.9969	2010107G23Rik	10	10|10 B4	RIKEN cDNA 2010107G23 gene	protein-coding
15205	0.00663106	-1.99478	Hes1	16	16 B2|16 21.09 cM	hairy and enhancer of split 1 (Drosophila)	protein-coding
22143	0.019587	-1.99412	Tuba1b	15	15|15 F1	tubulin, alpha 1B	protein-coding
50932	0.0100489	-1.98989	Mink1	11	11|11 B4	misshapen-like kinase 1 (zebrafish)	protein-coding
270097	0.0172632	-1.98828	Vat1l	8	8|8 E1	vesicle amine transport protein 1 homolog-like (T. californica)	protein-coding
320398	0.00714079	-1.98626	Lrig3	10	10|10 D3	leucine-rich repeats and immunoglobulin-like domains 3	protein-coding
232236	0.0159427	-1.98512	Ccdc174	6	6|6 D1	coiled-coil domain containing 174	protein-coding
231470	0.00602565	-1.98416	Fras1	5	5|5 E3	Fraser syndrome 1 homolog (human)	protein-coding
22284	0.0141734	-1.98358	Usp9x	X	X A1.1|X 7.95 cM	ubiquitin specific peptidase 9, X chromosome	protein-coding
654795	0.0107218	-1.98334	Sdr39u1	14	14|14 C1	short chain dehydrogenase/reductase family 39U, member 1	protein-coding
13139	0.0037119	-1.98198	Dgka	10	10 D3|10 77.14 cM	diacylglycerol kinase, alpha	protein-coding
50764	0.0115692	-1.98175	Fbxo15	18	18|18 E4	F-box protein 15	protein-coding
74211	0.00333499	-1.98089	1700017B05Rik	9	9 30.89 cM|9 C	RIKEN cDNA 1700017B05 gene	protein-coding
53625	0.0144676	-1.97957	B3gnt2	11	11 A3.2|11 14.22 cM	UDP-GlcNAc:betaGal beta-1,3-N-acetylglucosaminyltransferase 2	protein-coding
104263	0.00225494	-1.979	Kdm3a	6	6|6 C1	lysine (K)-specific demethylase 3A	protein-coding
17936	0.00394314	-1.97856	Nab1	1	1 C1.1|1 26.99 cM	Ngfi-A binding protein 1	protein-coding
17294	0.00283121	-1.97845	Mest	6	6 12.53 cM|6 B1	mesoderm specific transcript	protein-coding
111175	0.00000314698	-1.97832	Pecr	1	1 C3|1 36.46 cM	peroxisomal trans-2-enoyl-CoA reductase	protein-coding
14859	0.00643845	-1.97817	Gsta3	1	1 A4|1 6.5 cM	glutathione S-transferase, alpha 3	protein-coding
20226	0.0169513	-1.97812	Sars	3	3 F3|3 47.08 cM	seryl-aminoacyl-tRNA synthetase	protein-coding
231051	0.00589187	-1.97577	Kmt2c	5	5|5 A3	lysine (K)-specific methyltransferase 2C	protein-coding
105833	0.00846449	-1.97116	Ccdc65	15	15|15 F1	coiled-coil domain containing 65	protein-coding
20440	0.000845977	-1.97071	St6gal1	16	16 B1|16 14.03 cM	beta galactoside alpha 2,6 sialyltransferase 1	protein-coding
52468	0.00759581	-1.96929	Ctdsp2	10	10 D3|10 74.35 cM	CTD (carboxy-terminal domain, RNA polymerase II, polypeptide A) small phosphatase 2	protein-coding
15368	0.00143885	-1.96824	Hmox1	8	8 35.59 cM|8 C1	heme oxygenase 1	protein-coding
16912	0.0158955	-1.9682	Psmb9	17	17 B1|17 17.98 cM	proteasome (prosome, macropain) subunit, beta type 9 (large multifunctional peptidase 2)	protein-coding
58234	0.00245784	-1.96799	Shank3	15	15|15 E3	SH3/ankyrin domain gene 3	protein-coding
235611	0.00998586	-1.96581	Plxnb1	9	9|9 F2	plexin B1	protein-coding
21815	0.00868013	-1.9642	Tgif1	17	17|17 E1.3	TGFB-induced factor homeobox 1	protein-coding
233057	0.0103272	-1.96338	Zfp940	7	7|7 B1	zinc finger protein 940	protein-coding
21376	0.000244332	-1.96317	Tbrg1	9	9|9 A4	transforming growth factor beta regulated gene 1	protein-coding
622117	0.00474676	-1.96251	Triml2	8	8|8 A4	tripartite motif family-like 2	protein-coding
53312	0.00228028	-1.9623	Nub1	5	5|5 A3	negative regulator of ubiquitin-like proteins 1	protein-coding
50918	0.00126256	-1.96196	Myadm	7	7 A1|7 1.92 cM	myeloid-associated differentiation marker	protein-coding
74174	0.00350246	-1.96016	Gtsf1	15	15|15 F3	gametocyte specific factor 1	protein-coding
215436	0.001593	-1.95873	Slc35e3	10	10|10 D2	solute carrier family 35, member E3	protein-coding
208846	0.00871038	-1.95851	Daam1	12	12|12 C3	dishevelled associated activator of morphogenesis 1	protein-coding
68041	0.0163129	-1.95467	Mid1ip1	X	X|X A1.2	Mid1 interacting protein 1 (gastrulation specific G12-like (zebrafish))	protein-coding
56426	0.00949071	-1.95405	Pdcd10	3	3|3 E3	programmed cell death 10	protein-coding
67064	0.00629878	-1.95362	Chmp1b	18	18|18 E1	charged multivesicular body protein 1B	protein-coding
80287	0.00821406	-1.95278	Apobec3	15	15 48.6 cM|15 E2	apolipoprotein B mRNA editing enzyme, catalytic polypeptide 3	protein-coding
73910	0.0145855	-1.95235	Arhgap18	10	10|10 A4	Rho GTPase activating protein 18	protein-coding
231637	0.00342885	-1.95162	Ssh1	5	5|5 F	slingshot homolog 1 (Drosophila)	protein-coding
235330	0.00642016	-1.95114	Ttc12	9	9|9 A5.3	tetratricopeptide repeat domain 12	protein-coding
67246	0.00164403	-1.94797	2810474O19Rik	6	6|6 G3	RIKEN cDNA 2810474O19 gene	protein-coding
69479	0.00501606	-1.94785	1700029J07Rik	8	8|8 B1.1	RIKEN cDNA 1700029J07 gene	protein-coding
67655	0.0020566	-1.94734	Ctdp1	18	18 E3|18 53.48 cM	CTD (carboxy-terminal domain, RNA polymerase II, polypeptide A) phosphatase, subunit 1	protein-coding
329064	0.00158793	-1.94505	Pkd2l1	19	19 C3|19 36.91 cM	polycystic kidney disease 2-like 1	protein-coding
73652	0.0157653	-1.94377	2210408F21Rik	6	6|6 A3.3	RIKEN cDNA 2210408F21 gene	ncRNA
18750	0.00373399	-1.94239	Prkca	11	11 E1|11 70.8 cM	protein kinase C, alpha	protein-coding
207215	0.00395637	-1.94183	Fbxo40	16	16|16 B3	F-box protein 40	protein-coding
70544	0.0149099	-1.94014	Tmem242	17	17|17 A1	transmembrane protein 242	protein-coding
22646	0.0152454	-1.93834	Zfp105	9	9 F4|9 73.23 cM	zinc finger protein 105	protein-coding
71971	0.00235683	-1.93782	Zswim1	2	2|2 H3	zinc finger SWIM-type containing 1	protein-coding
72322	0.00977734	-1.93645	Xpo5	17	17|17 C	exportin 5	protein-coding
12561	0.011695	-1.93633	Cdh4	2	2 H4|2 101.86 cM	cadherin 4	protein-coding
20174	0.0162399	-1.93607	Ruvbl2	7	7|7 B2	RuvB-like protein 2	protein-coding
16858	0.00432449	-1.93286	Lgals7	7	7|7 A3	lectin, galactose binding, soluble 7	protein-coding
80744	0.000889523	-1.93151	Cwc22	2	2|2 C3	CWC22 spliceosome-associated protein homolog (S. cerevisiae)	protein-coding
237459	0.00466701	-1.93103	Cdk17	10	10|10 C2	cyclin-dependent kinase 17	protein-coding
100434	0.00586848	-1.92779	Slc44a1	4	4|4 B2	solute carrier family 44, member 1	protein-coding
67045	0.0153075	-1.92539	Riok2	17	17|17 A3.1	RIO kinase 2 (yeast)	protein-coding
19055	0.000997519	-1.92355	Ppp3ca	3	3|3 G3	protein phosphatase 3, catalytic subunit, alpha isoform	protein-coding
57751	0.00698993	-1.92269	Rnf25	1	1|1 C3	ring finger protein 25	protein-coding
65107	0.007353	-1.92061	Lrp10	14	14|14 C2-C3	low-density lipoprotein receptor-related protein 10	protein-coding
81703	0.0124574	-1.91897	Jdp2	12	12|12 D3	Jun dimerization protein 2	protein-coding
67247	0.012009	-1.91889	Marc2	1	1|1 H4	mitochondrial amidoxime reducing component 2	protein-coding
56451	0.00267202	-1.91816	Suclg1	6	6|6 C3	succinate-CoA ligase, GDP-forming, alpha subunit	protein-coding
67125	0.0179488	-1.91799	Tspan31	10	10|10 D3	tetraspanin 31	protein-coding
94061	0.00547595	-1.9143	Mrpl1	5	5|5 E3	mitochondrial ribosomal protein L1	protein-coding
20365	0.00441992	-1.91423	Serf1	13	13 D1|13 52.98 cM	small EDRK-rich factor 1	protein-coding
69219	0.00831434	-1.91415	Ddah1	3	3|3 H3	dimethylarginine dimethylaminohydrolase 1	protein-coding
19024	0.0016931	-1.91371	Ppfibp2	7	7|7 F2	PTPRF interacting protein, binding protein 2 (liprin beta 2)	protein-coding
56389	0.00503542	-1.91295	Stx5a	19	19|19 A	syntaxin 5A	protein-coding
65019	0.0195833	-1.91141	Rpl23	11	11 D|11 61.1 cM	ribosomal protein L23	protein-coding
668303	0.00701451	-1.9102	Kif26a	12	12|12 F1	kinesin family member 26A	protein-coding
74775	0.00364403	-1.90619	Lmbr1l	15	15 F1|15 55.1 cM	limb region 1 like	protein-coding
68731	0.0102998	-1.90614	Rbfa	18	18|18 E3	ribosome binding factor A	protein-coding
19712	0.0070649	-1.90344	Rest	5	5|5 C3.3	RE1-silencing transcription factor	protein-coding
21810	0.00294842	-1.90308	Tgfbi	13	13 B-C1|13 30.09 cM	transforming growth factor, beta induced	protein-coding
68172	0.00147817	-1.90304	Rpl39l	16	16|16 A1	ribosomal protein L39-like	protein-coding
14991	0.00448269	-1.90214	H2-M3	17	17 B1|17 19.16 cM	histocompatibility 2, M region locus 3	protein-coding
14247	0.00886904	-1.89981	Fli1	9	9 A4|9 17.74 cM	Friend leukemia integration 1	protein-coding
442803	0.0174277	-1.89848	A830005F24Rik	13	13|13 A5	RIKEN cDNA A830005F24 gene	protein-coding
20675	0.0121281	-1.897	Sox3	X	X 33.66 cM|X A7.3-B	SRY (sex determining region Y)-box 3	protein-coding
229445	0.00980157	-1.89308	Ctso	3	3|3 E3	cathepsin O	protein-coding
231821	0.00410625	-1.89207	Adap1	5	5|5 G2	ArfGAP with dual PH domains 1	protein-coding
78920	0.00806207	-1.89194	Dlst	12	12|12 D3	dihydrolipoamide S-succinyltransferase (E2 component of 2-oxo-glutarate complex)	protein-coding
67534	0.00452186	-1.89121	Ttll4	1	1|1 C3	tubulin tyrosine ligase-like family, member 4	protein-coding
330503	0.0111482	-1.89036	Gm5113	7	7|7 B1	predicted gene 5113	protein-coding
28109	0.00349948	-1.88945	D10Wsu102e	10	10 C1|10 41.16 cM	DNA segment, Chr 10, Wayne State University 102, expressed	protein-coding
23830	0.00454485	-1.88848	Capn10	1	1|1 D	calpain 10	protein-coding
16372	0.00760025	-1.88758	Irx2	13	13 C1|13 39.23 cM	Iroquois related homeobox 2 (Drosophila)	protein-coding
328329	0.0040817	-1.88605	Mast4	13	13|13 D1	microtubule associated serine/threonine kinase family member 4	protein-coding
52398	0.00648008	-1.88551	2011-09-01	5	5 E2|5 47.29 cM	septin 11	protein-coding
20847	0.00693321	-1.88427	Stat2	10	10 D3|10 76.5 cM	signal transducer and activator of transcription 2	protein-coding
71233	0.0127955	-1.88258	Enkur	2	2|2 A3	enkurin, TRPC channel interacting protein	protein-coding
671232	0.00269698	-1.88232	Topaz1	9	9 F4|9	testis and ovary specific PAZ domain containing 1	protein-coding
30794	0.00788264	-1.88018	Pdlim4	11	11 B1.3|11 32.13 cM	PDZ and LIM domain 4	protein-coding
71371	0.0138319	-1.87928	Arid5b	10	10|10 B5.1	AT rich interactive domain 5B (MRF1-like)	protein-coding
17165	0.000508923	-1.87688	Mapkapk5	5	5|5 F	MAP kinase-activated protein kinase 5	protein-coding
217866	0.000137096	-1.87492	Cdc42bpb	12	12 F1|12 60.94 cM	CDC42 binding protein kinase beta	protein-coding
17454	0.0157736	-1.87274	Mov10	3	3|3 F2	Moloney leukemia virus 10	protein-coding
73677	0.000674221	-1.8719	Psma8	18	18|18	proteasome (prosome, macropain) subunit, alpha type, 8	protein-coding
170716	0.00844546	-1.87001	Cyp4f13	17	17|17 B1	cytochrome P450, family 4, subfamily f, polypeptide 13	protein-coding
100126243	0.00735054	-1.86901	A030001D20Rik	7	7|7	RIKEN cDNA A030001D20 gene	unknown
12492	0.00328351	-1.86858	Scarb2	5	5|5 E3	scavenger receptor class B, member 2	protein-coding
238257	0.0191022	-1.86632	Tmem30b	12	12|12 C3	transmembrane protein 30B	protein-coding
23986	0.0196075	-1.86591	Eci2	13	13|13 A4	enoyl-Coenzyme A delta isomerase 2	protein-coding
58246	0.0172064	-1.86518	Slc35b4	6	6|6 B1	solute carrier family 35, member B4	protein-coding
66905	0.00654774	-1.86439	Plin3	17	17|17 D	perilipin 3	protein-coding
20807	0.00806626	-1.86375	Srf	17	17|17 C	serum response factor	protein-coding
19043	0.005685	-1.86297	Ppm1b	17	17 55.13 cM|17 E4-E5	protein phosphatase 1B, magnesium dependent, beta isoform	protein-coding
17158	0.0170158	-1.86297	Man2a1	17	17|17 E1.2	mannosidase 2, alpha 1	protein-coding
102632658	0.00719573	-1.86294	LOC102632658	2	-	uncharacterized LOC102632658	ncRNA
75829	0.00577738	-1.86236	Prame	X	X|X F1	preferentially expressed antigen in melanoma	protein-coding
270802	0.0150695	-1.86229	BC048403	10	10|10 D2	cDNA sequence BC048403	protein-coding
99031	0.000471219	-1.86219	Osbpl6	2	2|2 C3	oxysterol binding protein-like 6	protein-coding
73094	0.0126796	-1.86136	Sgip1	4	4|4 C6	SH3-domain GRB2-like (endophilin) interacting protein 1	protein-coding
74068	0.00924756	-1.86051	Asz1	6	6|6 A2	ankyrin repeat, SAM and basic leucine zipper domain containing 1	protein-coding
20238	0.0129228	-1.85838	Atxn1	13	13 A5|13 21.98 cM	ataxin 1	protein-coding
268970	0.00109324	-1.85803	Arhgap28	17	17|17 E1.2	Rho GTPase activating protein 28	protein-coding
244141	0.00989631	-1.85772	Nars2	7	7|7 E1	asparaginyl-tRNA synthetase 2 (mitochondrial)(putative)	protein-coding
232400	0.0144969	-1.85696	BC048546	6	6|6 F3	cDNA sequence BC048546	protein-coding
17691	0.00578075	-1.85576	Sik1	17	17 B1|17 17.25 cM	salt inducible kinase 1	protein-coding
22445	0.0129012	-1.85381	Xlr3a	X	X A7.3|X 37.29 cM	X-linked lymphocyte-regulated 3A	protein-coding
235283	0.0104128	-1.85153	Gramd1b	9	9|9 B	GRAM domain containing 1B	protein-coding
56356	0.00495788	-1.8506	Gltp	5	5|5 F	glycolipid transfer protein	protein-coding
240725	0.00568758	-1.85034	Sulf1	1	1|1 A3	sulfatase 1	protein-coding
18633	0.00753866	-1.84912	Pex16	2	2|2 E1	peroxisomal biogenesis factor 16	protein-coding
27220	0.000220203	-1.84833	Cartpt	13	13|13 D1	CART prepropeptide	protein-coding
71765	0.00206756	-1.84636	Klhdc3	17	17 22.9 cM|17 C	kelch domain containing 3	protein-coding
16835	0.0177785	-1.84591	Ldlr	9	9 A3|9 7.87 cM	low density lipoprotein receptor	protein-coding
76615	0.00346709	-1.8427	Got1l1	8	8|8 A3	glutamic-oxaloacetic transaminase 1-like 1	protein-coding
22017	0.00850888	-1.84217	Tpmt	13	13 A5|13 24.5 cM	thiopurine methyltransferase	protein-coding
84113	0.000084148	-1.84188	Ptov1	7	7|7 B2	prostate tumor over expressed gene 1	protein-coding
98985	0.00971278	-1.84147	Clp1	2	2|2 D	CLP1, cleavage and polyadenylation factor I subunit	protein-coding
26417	0.0000641939	-1.83999	Mapk3	7	7 F3|7 69.25 cM	mitogen-activated protein kinase 3	protein-coding
22754	0.00388944	-1.8396	Zfp92	X	X A7.3|X 37.31 cM	zinc finger protein 92	protein-coding
105245	0.00803922	-1.83844	Txndc5	13	13|13 A3.3	thioredoxin domain containing 5	protein-coding
381107	0.012395	-1.83827	Tmem232	17	17|17 E1.1	transmembrane protein 232	protein-coding
27059	0.00377794	-1.83645	Sh3d19	3	3|3 F1	SH3 domain protein D19	protein-coding
78038	0.00381938	-1.83628	Mccc2	13	13|13 D1	methylcrotonoyl-Coenzyme A carboxylase 2 (beta)	protein-coding
81535	0.00851687	-1.83604	Sgpp1	12	12|12 C3	sphingosine-1-phosphate phosphatase 1	protein-coding
68400	0.00649806	-1.83562	0610043K17Rik	4	4|4	RIKEN cDNA 0610043K17 gene	ncRNA
140488	0.00180814	-1.833	Igf2bp3	6	6 B2.3|6 23.82 cM	insulin-like growth factor 2 mRNA binding protein 3	protein-coding
18019	0.00162329	-1.83286	Nfatc2	2	2 H3|2 88.91 cM	nuclear factor of activated T cells, cytoplasmic, calcineurin dependent 2	protein-coding
12167	0.00868296	-1.83161	Bmpr1b	3	3|3 H1	bone morphogenetic protein receptor, type 1B	protein-coding
235472	0.00996803	-1.82979	Prtg	9	9|9 D	protogenin homolog (Gallus gallus)	protein-coding
68936	0.00647879	-1.82699	Smim11	16	16|16 C4	small integral membrane protein 11	protein-coding
26465	0.0161376	-1.82688	Zfp146	7	7|7 B1	zinc finger protein 146	protein-coding
22110	0.00900009	-1.82633	Tspyl1	10	10|10 B1	testis-specific protein, Y-encoded-like 1	protein-coding
217353	0.0107433	-1.82586	Tmc6	11	11 E2|11 82.96 cM	transmembrane channel-like gene family 6	protein-coding
72042	0.0196718	-1.82561	Cotl1	8	8|8 E1	coactosin-like 1 (Dictyostelium)	protein-coding
268977	0.0068394	-1.82557	Ltbp1	17	17|17 E3	latent transforming growth factor beta binding protein 1	protein-coding
29810	0.00871761	-1.82243	Bag3	7	7|7 F3	BCL2-associated athanogene 3	protein-coding
242687	0.0164154	-1.82135	Wasf2	4	4 D2.3|4 66.22 cM	WAS protein family, member 2	protein-coding
224997	0.00849913	-1.82131	Dlgap1	17	17 E1.3|17 40.85 cM	discs, large (Drosophila) homolog-associated protein 1	protein-coding
19079	0.00824533	-1.81848	Prkab1	5	5|5 F	protein kinase, AMP-activated, beta 1 non-catalytic subunit	protein-coding
330177	0.0121526	-1.81825	Taok3	5	5|5 F	TAO kinase 3	protein-coding
28019	0.0186607	-1.81821	Ing4	6	6 F2|6 59.17 cM	inhibitor of growth family, member 4	protein-coding
14786	0.0151993	-1.81702	Grb7	11	11 D|11 61.75 cM	growth factor receptor bound protein 7	protein-coding
13876	0.0109078	-1.81697	Erg	16	16 C4|16 56.04 cM	avian erythroblastosis virus E-26 (v-ets) oncogene related	protein-coding
237436	0.00491362	-1.81694	Gas2l3	10	10|10 C2	growth arrest-specific 2 like 3	protein-coding
55936	0.0140615	-1.81675	Ctps2	X	X|X F5	cytidine 5'-triphosphate synthase 2	protein-coding
19703	0.0170169	-1.8167	Renbp	X	X A7.3|X 37.49 cM	renin binding protein	protein-coding
100087	0.00230026	-1.81609	Kti12	4	4|4 C7	KTI12 homolog, chromatin associated (S. cerevisiae)	protein-coding
100503043	0.0129589	-1.81585	Armcx4	X	X|X E3	armadillo repeat containing, X-linked 4	protein-coding
70893	0.00944474	-1.81512	Glb1l3	9	9|9 A4	galactosidase, beta 1 like 3	protein-coding
623688	0.0197853	-1.81454	Gm6445	19	19 A|19	predicted gene 6445	protein-coding
225010	0.00235573	-1.81378	Lclat1	17	17|17 E2	lysocardiolipin acyltransferase 1	protein-coding
19326	0.0128304	-1.8137	Rab11b	17	17 B1|17 17.98 cM	RAB11B, member RAS oncogene family	protein-coding
50758	0.00208141	-1.81168	Fbxl17	17	17|17 E1.2	F-box and leucine-rich repeat protein 17	protein-coding
67769	0.0106533	-1.81098	Gpatch2	1	1|1 H5	G patch domain containing 2	protein-coding
100217464	0.00987184	-1.81017	Snora41	1	1|1	small nucleolar RNA, H/ACA box 41	snoRNA
18992	0.00792723	-1.80848	Pou3f2	4	4 A3|4 9.73 cM	POU domain, class 3, transcription factor 2	protein-coding
381338	0.0117522	-1.80698	Lonrf2	1	1|1 B	LON peptidase N-terminal domain and ring finger 2	protein-coding
77914	0.00630665	-1.80682	Krtap17-1	11	11|11 D	keratin associated protein 17-1	protein-coding
108682	0.00826759	-1.8059	Gpt2	8	8|8 C3	glutamic pyruvate transaminase (alanine aminotransferase) 2	protein-coding
66172	0.0167	-1.80497	Med11	11	11|11 B3	mediator complex subunit 11	protein-coding
18559	0.00437051	-1.80496	Pctp	11	11 C|11 54.7 cM	phosphatidylcholine transfer protein	protein-coding
228889	0.0082528	-1.80493	Ddx27	2	2|2 H3	DEAD (Asp-Glu-Ala-Asp) box polypeptide 27	protein-coding
102635300	0.00191673	-1.8037	Gm20501	7	7|7 87.42 cM	predicted gene 20501	ncRNA
17428	0.0105956	-1.80359	Mnt	11	11 45.76 cM|11 B-C	max binding protein	protein-coding
102633065	0.00476097	-1.80305	Gm13470	2	2|2 27.59 cM	predicted gene 13470	ncRNA
67776	0.00857216	-1.80249	Vwa5a	9	9|9 B	von Willebrand factor A domain containing 5A	protein-coding
50496	0.00659723	-1.80228	E2f6	12	12 A1.1|12 8.04 cM	E2F transcription factor 6	protein-coding
67155	0.00129904	-1.80219	Smarca2	19	19 C1|19 21.17 cM	SWI/SNF related, matrix associated, actin dependent regulator of chromatin, subfamily a, member 2	protein-coding
19087	0.0154488	-1.8003	Prkar2a	9	9|9 F2	protein kinase, cAMP dependent regulatory, type II alpha	protein-coding
74104	0.00376506	-1.79974	Abcb6	1	1|1 C3	ATP-binding cassette, sub-family B (MDR/TAP), member 6	protein-coding
210925	0.0118092	-1.79788	Ints9	14	14 D1|14 33.81 cM	integrator complex subunit 9	protein-coding
666794	0.0170472	-1.79666	Rbm24	13	13|13 A5	RNA binding motif protein 24	protein-coding
74917	0.0183226	-1.7962	4930474M22Rik	17	17|17 A2	RIKEN cDNA 4930474M22 gene	ncRNA
20564	0.00047984	-1.79597	Slit3	11	11|11 A5	slit homolog 3 (Drosophila)	protein-coding
65116	0.000211808	-1.79541	Prrg2	7	7|7 B2	proline-rich Gla (G-carboxyglutamic acid) polypeptide 2	protein-coding
140580	0.00151833	-1.79416	Elmo1	13	13|13 A3.1	engulfment and cell motility 1	protein-coding
66090	0.0112166	-1.79367	Ypel3	7	7|7 F3	yippee-like 3 (Drosophila)	protein-coding
13067	0.000504949	-1.7928	Cyct	2	2 C3|2 44.94 cM	cytochrome c, testis	protein-coding
67282	0.0082047	-1.79152	Ccdc53	10	10|10 C2	coiled-coil domain containing 53	protein-coding
101148	0.00367906	-1.79108	B630005N14Rik	6	6|6 A1	RIKEN cDNA B630005N14 gene	protein-coding
68813	0.0142798	-1.79097	Dock5	14	14|14 D1	dedicator of cytokinesis 5	protein-coding
209039	0.0147485	-1.79067	Tns2	15	15 F3|15 57.29 cM	tensin 2	protein-coding
232566	0.00281171	-1.78996	Amn1	6	6|6 G3	antagonist of mitotic exit network 1	protein-coding
11428	0.0102672	-1.78901	Aco1	4	4 A5|4 20.24 cM	aconitase 1	protein-coding
70129	0.00702707	-1.78871	Slc44a4	17	17|17 B2	solute carrier family 44, member 4	protein-coding
228836	0.017751	-1.7878	Dlgap4	2	2|2 H1	discs, large homolog-associated protein 4 (Drosophila)	protein-coding
20447	0.0118309	-1.78763	St6galnac3	3	3|3 H4	ST6 (alpha-N-acetyl-neuraminyl-2,3-beta-galactosyl-1,3)-N-acetylgalactosaminide alpha-2,6-sialyltransferase 3	protein-coding
56698	0.00508763	-1.78733	Phax	18	18 D3|18 30.63 cM	phosphorylated adaptor for RNA export	protein-coding
72075	0.00351239	-1.78634	Ogfr	2	2|2 H4	opioid growth factor receptor	protein-coding
71998	0.00277099	-1.78609	Slc25a35	11	11|11 B3	solute carrier family 25, member 35	protein-coding
217207	0.000900013	-1.78486	Dhx8	11	11|11 D	DEAH (Asp-Glu-Ala-His) box polypeptide 8	protein-coding
30841	0.0156078	-1.78371	Kdm2b	5	5|5 F	lysine (K)-specific demethylase 2B	protein-coding
226255	0.0116542	-1.78192	Atrnl1	19	19|19 D2	attractin like 1	protein-coding
207165	0.000884443	-1.78137	Bptf	11	11|11 E1	bromodomain PHD finger transcription factor	protein-coding
360013	0.0102002	-1.78121	Myo18a	11	11|11 B5	myosin XVIIIA	protein-coding
216831	0.00259059	-1.78088	Arhgap44	11	11|11 B3	Rho GTPase activating protein 44	protein-coding
78286	0.0126424	-1.77934	Nav2	7	7|7 B3-B4	neuron navigator 2	protein-coding
78394	0.00417048	-1.77929	Ddx52	11	11|11 B5	DEAD (Asp-Glu-Ala-Asp) box polypeptide 52	protein-coding
20788	0.0102721	-1.77782	Srebf2	15	15|15 E1	sterol regulatory element binding factor 2	protein-coding
21985	0.0121275	-1.77773	Tpd52	3	3|3 A1-A2	tumor protein D52	protein-coding
19070	0.012834	-1.77672	Mob4	1	1|1 C1	MOB family member 4, phocein	protein-coding
52857	0.0197069	-1.77666	Gramd1a	7	7 B1|7 19.3 cM	GRAM domain containing 1A	protein-coding
106861	0.00231183	-1.77575	Abhd3	18	18|18 A1	abhydrolase domain containing 3	protein-coding
545824	0.0105154	-1.77459	Zar1l	5	5|5 G3	zygote arrest 1-like	protein-coding
209773	0.0145804	-1.77449	Dennd2a	6	6|6 B1	DENN/MADD domain containing 2A	protein-coding
22083	0.0104093	-1.77109	Ctr9	7	7 F1|7 57.98 cM	Ctr9, Paf1/RNA polymerase II complex component, homolog (S. cerevisiae)	protein-coding
320714	0.00741451	-1.77106	Trappc11	8	8|8 B1.1	trafficking protein particle complex 11	protein-coding
102639845	0.0106083	-1.76892
100039795	0.00156986	-1.76813	Ildr2	1	1 H2.3|1 73.61 cM	immunoglobulin-like domain containing receptor 2	protein-coding
238330	0.00781339	-1.76735	Irf2bpl	12	12|12 D2	interferon regulatory factor 2 binding protein-like	protein-coding
106042	0.0138942	-1.76685	Prickle1	15	15|15 E3	prickle homolog 1 (Drosophila)	protein-coding
58244	0.0122687	-1.76638	Stx6	1	1|1 G3	syntaxin 6	protein-coding
75416	0.00394232	-1.76628	Nop14	5	5|5 B2	NOP14 nucleolar protein	protein-coding
50493	0.000198751	-1.76562	Txnrd1	10	10|10 C1	thioredoxin reductase 1	protein-coding
27205	0.0158487	-1.76556	Podxl	6	6 A3.3|6 12.57 cM	podocalyxin-like	protein-coding
100043407	0.00190647	-1.76514	Gm4419	12	12 A1.3|12	predicted gene 4419	ncRNA
11486	0.0041203	-1.76501	Ada	2	2 84.44 cM|2 H3	adenosine deaminase	protein-coding
15370	0.0076818	-1.76354	Nr4a1	15	15|15 F	nuclear receptor subfamily 4, group A, member 1	protein-coding
56458	0.00243759	-1.76221	Foxo1	3	3 C|3 23.19 cM	forkhead box O1	protein-coding
108645	0.00185943	-1.76214	Mat2b	11	11|11 A5	methionine adenosyltransferase II, beta	protein-coding
320982	0.0098349	-1.76039	Arl4c	1	1|1 D	ADP-ribosylation factor-like 4C	protein-coding
71532	0.0191787	-1.76007	Fam217b	2	2|2 H4	family with sequence similarity 217, member B	protein-coding
12014	0.0127551	-1.75943	Bach2	4	4|4 A4	BTB and CNC homology 2	protein-coding
240064	0.00862008	-1.75877	Zfp799	17	17|17 B1	zinc finger protein 799	protein-coding
241576	0.0129854	-1.75756	Ldlrad3	2	2|2 E2	low density lipoprotein receptor class A domain containing 3	protein-coding
218341	0.0165164	-1.75487	Rfesd	13	13|13 C1	Rieske (Fe-S) domain containing	protein-coding
235339	0.00574283	-1.75472	Dlat	9	9|9 A5.3	dihydrolipoamide S-acetyltransferase (E2 component of pyruvate dehydrogenase complex)	protein-coding
27078	0.00156398	-1.75452	B9d1	11	11|11 B2	B9 protein domain 1	protein-coding
108155	0.0000360706	-1.75347	Ogt	X	X|X D	O-linked N-acetylglucosamine (GlcNAc) transferase (UDP-N-acetylglucosamine:polypeptide-N-acetylglucosaminyl transferase)	protein-coding
77485	0.00289218	-1.75248	Stk31	6	6|6 B2.3	serine threonine kinase 31	protein-coding
209195	0.0149387	-1.75121	Clic6	16	16|16 C4	chloride intracellular channel 6	protein-coding
107753	0.0133278	-1.75067	Lgals2	15	15|15 E1	lectin, galactose-binding, soluble 2	protein-coding
74094	0.00294574	-1.74913	Tjap1	17	17|17 C	tight junction associated protein 1	protein-coding
13852	0.00980412	-1.74819	Stx2	5	5 G1.3|5 67.99 cM	syntaxin 2	protein-coding
381522	0.0131208	-1.74732	Ccdc180	4	4|4 B1	coiled-coil domain containing 180	protein-coding
23849	0.00599684	-1.74712	Klf6	13	13|13 A1	Kruppel-like factor 6	protein-coding
70729	0.00375688	-1.74708	Nos1ap	1	1|1 H2	nitric oxide synthase 1 (neuronal) adaptor protein	protein-coding
66259	0.00173579	-1.7464	Camk2n1	4	4|4 D3	calcium/calmodulin-dependent protein kinase II inhibitor 1	protein-coding
19411	0.0140307	-1.7461	Rarg	15	15 57.4 cM|15 E-F3	retinoic acid receptor, gamma	protein-coding
109229	0.000734998	-1.74565	Fam118b	9	9|9 A5.3	family with sequence similarity 118, member B	protein-coding
68192	0.00334216	-1.74531	Leprotl1	8	8|8 A4	leptin receptor overlapping transcript-like 1	protein-coding
108083	0.0191964	-1.74407	Pip4k2b	11	11 D|11 61.07 cM	phosphatidylinositol-5-phosphate 4-kinase, type II, beta	protein-coding
213081	0.00427933	-1.74401	Wdr19	5	5|5 C3.1	WD repeat domain 19	protein-coding
83814	0.0175038	-1.74353	Nedd4l	18	18|18 E1	neural precursor cell expressed, developmentally down-regulated gene 4-like	protein-coding
66085	0.00107629	-1.74338	Eif3f	7	7|7 E3	eukaryotic translation initiation factor 3, subunit F	protein-coding
240023	0.00124688	-1.74284	Pnldc1	17	17|17 A1	poly(A)-specific ribonuclease (PARN)-like domain containing 1	protein-coding
239796	0.0176364	-1.742	Mb21d2	16	16|16 B2	Mab-21 domain containing 2	protein-coding
218518	0.0140707	-1.74151	Marveld2	13	13|13 D1	MARVEL (membrane-associating) domain containing 2	protein-coding
108069	0.0167392	-1.74137	Grm3	5	5|5 A1	glutamate receptor, metabotropic 3	protein-coding
216869	0.00651763	-1.73921	Arrb2	11	11 B3|11 42.99 cM	arrestin, beta 2	protein-coding
67955	0.00382848	-1.73881	Sugt1	14	14|14 D3	SGT1, suppressor of G2 allele of SKP1 (S. cerevisiae)	protein-coding
18221	0.00931822	-1.73856	Nudc	4	4|4 D2.3	nuclear distribution gene C homolog (Aspergillus)	protein-coding
70551	0.00613843	-1.73823	Tmtc4	14	14|14 E5	transmembrane and tetratricopeptide repeat containing 4	protein-coding
68283	0.0151726	-1.73729	9530077C05Rik	9	9|9 A3	RIKEN cDNA 9530077C05 gene	protein-coding
613264	0.00457624	-1.73686	1810020O05Rik	6	6 D1|6	Riken cDNA 1810020O05 gene	ncRNA
101490	0.0119649	-1.73658	Inpp5f	7	7|7 F3	inositol polyphosphate-5-phosphatase F	protein-coding
76947	0.0165119	-1.73642	Ndufaf6	4	4|4 A1	NADH dehydrogenase (ubiquinone) complex I, assembly factor 6	protein-coding
71713	0.00679044	-1.73609	Cdc40	10	10|10 B1	cell division cycle 40	protein-coding
269389	0.0130387	-1.73583	Tox2	2	2 H3|2	TOX high mobility group box family member 2	protein-coding
23792	0.00310473	-1.73473	Adam23	1	1 C2|1 32.31 cM	a disintegrin and metallopeptidase domain 23	protein-coding
66244	0.0122344	-1.73431	Nemf	12	12|12 C3	nuclear export mediator factor	protein-coding
229906	0.0105487	-1.73259	Gtf2b	3	3|3 H1	general transcription factor IIB	protein-coding
27966	0.00865029	-1.7318	Rrp9	9	9 F1|9 57.59 cM	RRP9, small subunit (SSU) processome component, homolog (yeast)	protein-coding
110695	0.00427392	-1.73081	Aldh7a1	18	18 D3|18 30.55 cM	aldehyde dehydrogenase family 7, member A1	protein-coding
240832	0.00746472	-1.72957	Tor1aip2	1	1|1 G3	torsin A interacting protein 2	protein-coding
63958	0.00586882	-1.72618	Ube4b	4	4 E2|4 79.08 cM	ubiquitination factor E4B	protein-coding
21687	0.016387	-1.72585	Tek	4	4 C5|4 43.34 cM	endothelial-specific receptor tyrosine kinase	protein-coding
229521	0.0135104	-1.72454	Syt11	3	3 F1|3 38.96 cM	synaptotagmin XI	protein-coding
232156	0.00771884	-1.724	Slc4a5	6	6|6 C3	solute carrier family 4, sodium bicarbonate cotransporter, member 5	protein-coding
102566	0.00855428	-1.72385	Ano10	9	9|9 F4	anoctamin 10	protein-coding
102639847	0.00535818	-1.72292	LOC102639847	8	-	uncharacterized LOC102639847	protein-coding
227120	0.0147893	-1.7229	Plcl1	1	1|1 C1.2-C1.3	phospholipase C-like 1	protein-coding
71983	0.00183492	-1.7221	Tmco6	18	18|18 B3	transmembrane and coiled-coil domains 6	protein-coding
233058	0.0198446	-1.72042	Zfp420	7	7|7 B1	zinc finger protein 420	protein-coding
75705	0.0105823	-1.71935	Eif4b	15	15|15 F3	eukaryotic translation initiation factor 4B	protein-coding
12227	0.0134938	-1.71925	Btg2	1	1 E4|1 58.1 cM	B cell translocation gene 2, anti-proliferative	protein-coding
217203	0.0127742	-1.71837	Tmem106a	11	11|11 D	transmembrane protein 106A	protein-coding
238693	0.0120617	-1.71834	Zfp58	13	13|13 B3	zinc finger protein 58	protein-coding
320720	0.0068409	-1.71746	Fastkd1	2	2|2 C2	FAST kinase domains 1	protein-coding
75758	0.00605055	-1.71641	9130401M01Rik	15	15|15 D1	RIKEN cDNA 9130401M01 gene	protein-coding
230657	0.00495603	-1.71561	Tmem69	4	4|4 D1	transmembrane protein 69	protein-coding
239319	0.00413605	-1.7152	Card6	15	15|15 A1	caspase recruitment domain family, member 6	protein-coding
74453	0.00408972	-1.71454	Cfap53	18	18|18 E2	cilia and flagella associated protein 53	protein-coding
268534	0.0159381	-1.71412	Sntg2	12	12|12 B1	syntrophin, gamma 2	protein-coding
56085	0.00179349	-1.71237	Ubqln1	13	13 B1|13 30.95 cM	ubiquilin 1	protein-coding
11641	0.000222672	-1.71215	Akap2	4	4|4 B3	A kinase (PRKA) anchor protein 2	protein-coding
71887	0.015731	-1.71207	Ppm1j	3	3|3 F3	protein phosphatase 1J	protein-coding
18806	0.00908399	-1.71159	Pld2	11	11 B3|11 42.99 cM	phospholipase D2	protein-coding
26414	0.00536469	-1.70841	Mapk10	5	5|5 E5	mitogen-activated protein kinase 10	protein-coding
74091	0.0146425	-1.70782	Npl	1	1|1 G2	N-acetylneuraminate pyruvate lyase	protein-coding
208650	0.000144672	-1.70752	Cblb	16	16|16 B5	Casitas B-lineage lymphoma b	protein-coding
433323	0.0127005	-1.7049	Sgpp2	1	1|1 C4	sphingosine-1-phosphate phosphotase 2	protein-coding
83561	0.00817429	-1.70366	Tdrd1	19	19|19 D2	tudor domain containing 1	protein-coding
76355	0.0157779	-1.70349	Tgds	14	14|14 E4	TDP-glucose 4,6-dehydratase	protein-coding
19263	0.0114074	-1.70249	Ptprb	10	10|10 D2	protein tyrosine phosphatase, receptor type, B	protein-coding
104444	0.00660336	-1.70229	Rexo2	9	9|9 A5.3	REX2, RNA exonuclease 2 homolog (S. cerevisiae)	protein-coding
224807	0.00899941	-1.7015	Tmem63b	17	17|17 B3	transmembrane protein 63b	protein-coding
246196	0.00554663	-1.70143	Zfp277	12	12|12 B1	zinc finger protein 277	protein-coding
67044	0.00815836	-1.69948	Higd2a	13	13|13 B1	HIG1 domain family, member 2A	protein-coding
108767	0.00148319	-1.69906	Pnrc1	4	4|4 A5	proline-rich nuclear receptor coactivator 1	protein-coding
171167	0.0116945	-1.6984	Fut10	8	8|8 A3	fucosyltransferase 10	protein-coding
140577	0.00383604	-1.69832	Ankrd6	4	4|4 A5	ankyrin repeat domain 6	protein-coding
73590	0.0114442	-1.69794	1700112H15Rik	1	1|1 H5	RIKEN cDNA 1700112H15 gene	ncRNA
70956	0.0108116	-1.69643	Tex19.2	11	11|11 E2	testis expressed gene 19.2	protein-coding
76900	0.00654463	-1.69557	Ssbp4	8	8|8	single stranded DNA binding protein 4	protein-coding
56089	0.0110209	-1.69396	Ramp3	11	11 A1|11 4.61 cM	receptor (calcitonin) activity modifying protein 3	protein-coding
75219	0.00682405	-1.6938	Dusp18	11	11|11 A1	dual specificity phosphatase 18	protein-coding
216011	0.00400715	-1.69322	Lrrc20	10	10|10 B4	leucine rich repeat containing 20	protein-coding
20602	0.00522468	-1.69054	Ncor2	5	5|5 F	nuclear receptor co-repressor 2	protein-coding
75352	0.0112192	-1.68927	4930550L24Rik	X	X|X A6	RIKEN cDNA 4930550L24 gene	protein-coding
212772	0.003622	-1.68921	Arl14ep	2	2|2 E3	ADP-ribosylation factor-like 14 effector protein	protein-coding
78802	0.00439885	-1.68805	Ttc30a1	2	2|2	tetratricopeptide repeat domain 30A1	protein-coding
65945	0.011963	-1.68661	Clstn1	4	4|4 E1	calsyntenin 1	protein-coding
20204	0.0136654	-1.68632	Prrx2	2	2 B|2 21.74 cM	paired related homeobox 2	protein-coding
623131	0.00356125	-1.68517	Prr19	7	7|7 A3	proline rich 19	protein-coding
102632837	0.0156986	-1.68509	Rnf212b	14	-	ring finger protein 212B	protein-coding
668814	0.0129319	-1.6821	Gm9376	14	14|14 E4	predicted gene 9376	protein-coding
11842	0.00996563	-1.68091	Arf3	15	15|15 F2	ADP-ribosylation factor 3	protein-coding
100340	0.00716925	-1.68044	Smpdl3b	4	4|4 D2.3	sphingomyelin phosphodiesterase, acid-like 3B	protein-coding
19141	0.0151675	-1.68042	Lgmn	12	12|12 E	legumain	protein-coding
14251	0.00929322	-1.67961	Flot1	17	17|17 B1	flotillin 1	protein-coding
18408	0.0133966	-1.67959	Slc25a15	8	8|8 A3	solute carrier family 25 (mitochondrial carrier ornithine transporter), member 15	protein-coding
114663	0.00648351	-1.67881	Impa2	18	18|18 E1	inositol (myo)-1(or 4)-monophosphatase 2	protein-coding
102638465	0.00817986	-1.67871	LOC102638465	5	-	uncharacterized LOC102638465	ncRNA
545030	0.00384784	-1.67666	Wdfy4	14	14|14 B	WD repeat and FYVE domain containing 4	protein-coding
54396	0.0131984	-1.6762	Irgm2	11	11|11 B1.3	immunity-related GTPase family M member 2	protein-coding
224014	0.0107002	-1.67449	Fgd4	16	16|16 A3	FYVE, RhoGEF and PH domain containing 4	protein-coding
382105	0.0103082	-1.67367	Fbxw15	9	9|9 F2	F-box and WD-40 domain protein 15	protein-coding
22003	0.000271839	-1.67337	Tpm1	9	9 C|9 36.27 cM	tropomyosin 1, alpha	protein-coding
73420	0.00893135	-1.67044	Ccsap	8	8|8 E2	centriole, cilia and spindle associated protein	protein-coding
100041581	0.00683665	-1.66813	Zkscan16	4	4|4 B3	zinc finger with KRAB and SCAN domains 16	protein-coding
407823	0.0161804	-1.66792	Baz2b	2	2 C1.1|2 34.18 cM	bromodomain adjacent to zinc finger domain, 2B	protein-coding
228608	0.0090977	-1.66756	Smox	2	2|2 F1	spermine oxidase	protein-coding
107586	0.00788868	-1.66655	Ovol2	2	2|2 H1	ovo-like 2 (Drosophila)	protein-coding
140486	0.00986778	-1.66454	Igf2bp1	11	11 D|11 59.08 cM	insulin-like growth factor 2 mRNA binding protein 1	protein-coding
230126	0.0155124	-1.66432	Shb	4	4|4 B1	src homology 2 domain-containing transforming protein B	protein-coding
170768	0.0046149	-1.66199	Pfkfb3	2	2|2 A1	6-phosphofructo-2-kinase/fructose-2,6-biphosphatase 3	protein-coding
666589	0.0170046	-1.66146	Gm8179	8	8|8 A3	predicted gene 8179	ncRNA
232334	0.00689769	-1.66104	Vgll4	6	6|6 E3	vestigial like 4 (Drosophila)	protein-coding
74486	0.00702717	-1.66092	Osbpl10	9	9|9 F3	oxysterol binding protein-like 10	protein-coding
18074	0.010245	-1.66063	Nid2	14	14|14 A3	nidogen 2	protein-coding
12767	0.00812422	-1.6605	Cxcr4	1	1 E4|1 56.43 cM	chemokine (C-X-C motif) receptor 4	protein-coding
23989	0.00924702	-1.6598	Med24	11	11 D|11 62.46 cM	mediator complex subunit 24	protein-coding
73844	0.0159619	-1.65974	Ankrd45	1	1|1 H1	ankyrin repeat domain 45	protein-coding
16416	0.0126716	-1.65964	Itgb3	11	11 E1|11 67.84 cM	integrin beta 3	protein-coding
72701	0.017551	-1.65933	Zfp618	4	4|4 B3	zinc finger protein 618	protein-coding
74142	0.0129143	-1.65847	Lonp1	17	17|17 D	lon peptidase 1, mitochondrial	protein-coding
17387	0.0101378	-1.65791	Mmp14	14	14 C2|14 27.79 cM	matrix metallopeptidase 14 (membrane-inserted)	protein-coding
66711	0.00855715	-1.65696	Sbds	5	5|5 G1.3	Shwachman-Bodian-Diamond syndrome homolog (human)	protein-coding
235504	0.0106034	-1.65638	Slc17a5	9	9|9 E1	solute carrier family 17 (anion/sugar transporter), member 5	protein-coding
68971	0.0134234	-1.65538	Tamm41	6	6|6 E3	TAM41, mitochondrial translocator assembly and maintenance protein, homolog (S. cerevisiae)	protein-coding
667558	0.00792707	-1.65492	Gm8702	15	15|15 E3	predicted gene 8702	pseudo
19261	0.00342081	-1.65439	Sirpa	2	2 63.19 cM|2 F3	signal-regulatory protein alpha	protein-coding
76998	0.0195021	-1.6533	Fbxw27	9	9|9 F2	F-box and WD-40 domain protein 27	protein-coding
30059	0.0144621	-1.65255	Timm10	2	2|2 E1	translocase of inner mitochondrial membrane 10	protein-coding
66599	0.00242121	-1.65163	Rdm1	11	11|11 D	RAD52 motif 1	protein-coding
278255	0.00559213	-1.65123	BC049702	X	X|X A1.3	cDNA sequence BC049702	unknown
14718	0.00607551	-1.65059	Got1	19	19 C3|19 36.67 cM	glutamic-oxaloacetic transaminase 1, soluble	protein-coding
217995	0.00168815	-1.65045	Heatr1	13	13 A1|13 4.56 cM	HEAT repeat containing 1	protein-coding
72137	0.00414429	-1.6504	Wdsub1	2	2|2 C3	WD repeat, SAM and U-box domain containing 1	protein-coding
69434	0.00377938	-1.65002	Snhg10	12	12|12 E	small nucleolar RNA host gene 10	ncRNA
67537	0.0115256	-1.64967	Glipr1l2	10	10|10 D1	GLI pathogenesis-related 1 like 2	protein-coding
78784	0.0116991	-1.64734	Celf3	3	3|3 F2.1	CUGBP, Elav-like family member 3	protein-coding
76501	0.003828	-1.64693	Commd9	2	2|2 E2	COMM domain containing 9	protein-coding
231946	0.0115643	-1.64427	Fam221a	6	6|6 B2.3	family with sequence similarity 221, member A	protein-coding
78100	0.00712655	-1.64304	Msantd4	9	9|9 A1	Myb/SANT-like DNA-binding domain containing 4 with coiled-coils	protein-coding
27047	0.0109334	-1.64303	Omd	13	13|13 A5	osteomodulin	protein-coding
68140	0.0104257	-1.64284	Tigd2	6	6|6 B3	tigger transposable element derived 2	protein-coding
12481	0.00471254	-1.6424	Cd2	3	3 F2.2|3 44.17 cM	CD2 antigen	protein-coding
102634304	0.00863496	-1.64218	LOC102634304	14	-	disks large homolog 5	protein-coding
75910	0.00447096	-1.64154	4930590L20Rik	1	1|1	RIKEN cDNA 4930590L20 gene	ncRNA
83961	0.0174041	-1.63819	Nrg4	9	9|9 C	neuregulin 4	protein-coding
70044	0.0106418	-1.63788	Tut1	19	19|19 A	terminal uridylyl transferase 1, U6 snRNA-specific	protein-coding
241528	0.0142945	-1.63772	Lrrc55	2	2|2 D	leucine rich repeat containing 55	protein-coding
18591	0.0121451	-1.63769	Pdgfb	15	15 37.85 cM|15 E	platelet derived growth factor, B polypeptide	protein-coding
14163	0.00686992	-1.63681	Fgd1	X	X F3|X 68.46 cM	FYVE, RhoGEF and PH domain containing 1	protein-coding
27366	0.00841737	-1.63451	Txnl4a	18	18 E3|18 53.34 cM	thioredoxin-like 4A	protein-coding
56305	0.00116536	-1.63448	Pitpnb	5	5|5 F	phosphatidylinositol transfer protein, beta	protein-coding
235493	0.0117715	-1.63314	Fam214a	9	9|9 D	family with sequence similarity 214, member A	protein-coding
20926	0.00651703	-1.63261	Supt6	11	11 B5|11 46.74 cM	suppressor of Ty 6	protein-coding
18761	0.0162154	-1.63232	Prkcq	2	2 A1|2 8.42 cM	protein kinase C, theta	protein-coding
53378	0.00756508	-1.63113	Sdcbp	4	4|4 A1	syndecan binding protein	protein-coding
223978	0.00240849	-1.62874	Cpped1	16	16|16 A1	calcineurin-like phosphoesterase domain containing 1	protein-coding
140917	0.00303201	-1.62855	Dclre1b	3	3|3 F2.2	DNA cross-link repair 1B, PSO2 homolog (S. cerevisiae)	protein-coding
16574	0.00888978	-1.62794	Kif5c	2	2 C|2 28.68 cM	kinesin family member 5C	protein-coding
110213	0.0031583	-1.62784	Tmbim6	15	15 56.13 cM|15 F3	transmembrane BAX inhibitor motif containing 6	protein-coding
225363	0.0138318	-1.62623	Etf1	18	18|18 B1	eukaryotic translation termination factor 1	protein-coding
69595	0.00788185	-1.62586	Frmd8os	19	19|19	FERM domain containing 8, opposite strand	unknown
671564	0.00934078	-1.62463	Rnf212	5	5|5 F	ring finger protein 212	protein-coding
320046	0.018577	-1.6238	F730043M19Rik	12	12|12	RIKEN cDNA F730043M19 gene	ncRNA
231464	0.0126198	-1.6232	Cnot6l	5	5|5 E3	CCR4-NOT transcription complex, subunit 6-like	protein-coding
140570	0.0164529	-1.62091	Plxnb2	15	15 E3|15 44.68 cM	plexin B2	protein-coding
70823	0.0140358	-1.62069	Hmgxb4	8	8|8 C1	HMG box domain containing 4	protein-coding
66871	0.00676932	-1.62009	Cpne8	15	15|15 F1	copine VIII	protein-coding
67392	0.00427086	-1.61951	4833420G17Rik	13	13|13 D2.3	RIKEN cDNA 4833420G17 gene	protein-coding
14055	0.00252715	-1.61903	Ezh1	11	11 64.37 cM|11 C-D	enhancer of zeste homolog 1 (Drosophila)	protein-coding
16451	0.00506771	-1.61782	Jak1	4	4 C6|4 46.19 cM	Janus kinase 1	protein-coding
66994	0.0160861	-1.61721	Cep19	16	16|16 B2	centrosomal protein 19	protein-coding
97086	0.00826324	-1.61664	Slc9b2	3	3|3 G3	solute carrier family 9, subfamily B (NHA2, cation proton antiporter 2), member 2	protein-coding
67851	0.0199721	-1.61659	1700021F05Rik	10	10|10 B2	RIKEN cDNA 1700021F05 gene	protein-coding
237422	0.00811038	-1.61517	Ric8b	10	10|10 C1	resistance to inhibitors of cholinesterase 8 homolog B (C. elegans)	protein-coding
18968	0.0128348	-1.61423	Pola1	X	X 41.06 cM|X C-D	polymerase (DNA directed), alpha 1	protein-coding
19058	0.000774409	-1.61364	Ppp3r1	11	11|11 A3.1	protein phosphatase 3, regulatory subunit B, alpha isoform (calcineurin B, type I)	protein-coding
29811	0.0138108	-1.6126	Ndrg2	14	14|14 C2	N-myc downstream regulated gene 2	protein-coding
73941	0.00443949	-1.60969	4930412L05Rik	4	4|4 B2	RIKEN cDNA 4930412L05 gene	ncRNA
242022	0.00503619	-1.60953	Frem2	3	3 C|3 25.24 cM	Fras1 related extracellular matrix protein 2	protein-coding
214952	0.0124494	-1.60884	Rhot2	17	17 A3.3|17 12.93 cM	ras homolog gene family, member T2	protein-coding
243881	0.00453745	-1.60675	Cyp2b23	7	7|7 A3	cytochrome P450, family 2, subfamily b, polypeptide 23	protein-coding
215449	0.0109212	-1.60641	Rap1b	10	10|10 D2	RAS related protein 1b	protein-coding
12810	0.0177994	-1.60548	Coch	12	12 C1|12 22.11 cM	coagulation factor C homolog (Limulus polyphemus)	protein-coding
243725	0.00763452	-1.60397	Ppp1r9a	6	6 A1|6 1.86 cM	protein phosphatase 1, regulatory (inhibitor) subunit 9A	protein-coding
17433	0.00841157	-1.60279	Mobp	9	9 F4|9 71.41 cM	myelin-associated oligodendrocytic basic protein	protein-coding
12040	0.000388428	-1.60259	Bckdhb	9	9|9 E2	branched chain ketoacid dehydrogenase E1, beta polypeptide	protein-coding
76454	0.0134277	-1.60186	Fbxo31	8	8|8 E1	F-box protein 31	protein-coding
70510	0.00268337	-1.60142	Rnf167	11	11|11 B4	ring finger protein 167	protein-coding
68634	0.00360862	-1.60128	Tm2d3	7	7|7 C	TM2 domain containing 3	protein-coding
70355	0.0089896	-1.60036	Gprc5c	11	11|11 E2	G protein-coupled receptor, family C, group 5, member C	protein-coding
791347	0.0026597	-1.59873	Gm10007	19	19 D2-D3|19	predicted gene 10007	ncRNA
210126	0.00873314	-1.59867	Lpp	16	16|16 B1	LIM domain containing preferred translocation partner in lipoma	protein-coding
18611	0.00143222	-1.59763	Pea15a	1	1 H3|1 79.54 cM	phosphoprotein enriched in astrocytes 15A	protein-coding
76199	0.00253653	-1.59758	Med13l	5	5|5 F	mediator complex subunit 13-like	protein-coding
76884	0.00864512	-1.59659	Cyfip2	11	11|11 B1.2	cytoplasmic FMR1 interacting protein 2	protein-coding
73389	0.0096789	-1.59631	Hbp1	12	12|12 A3	high mobility group box transcription factor 1	protein-coding
56350	0.00442411	-1.59613	Arl3	19	19|19 D1	ADP-ribosylation factor-like 3	protein-coding
18356	0.0014848	-1.59609	Olfr56	11	11|11 B1.2	olfactory receptor 56	protein-coding
14897	0.00275814	-1.59579	Trip12	1	1|1 F	thyroid hormone receptor interactor 12	protein-coding
666675	0.0185407	-1.59462	Gm8229	14	14|14 C1	predicted gene 8229	protein-coding
108735	0.0160868	-1.59388	Sft2d2	1	1|1 H2.3	SFT2 domain containing 2	protein-coding
12817	0.000735602	-1.59376	Col13a1	10	10 32.29 cM|10 B4	collagen, type XIII, alpha 1	protein-coding
14107	0.0135931	-1.59255	Fat1	8	8 B1.1|8 24.81 cM	FAT tumor suppressor homolog 1 (Drosophila)	protein-coding
53860	0.01646	-1.59247	2009-09-01	11	11 E2|11 82.61 cM	septin 9	protein-coding
75526	0.0124403	-1.59152	Eppin	2	2|2 H3	epididymal peptidase inhibitor	protein-coding
223843	0.0019793	-1.59136	Dbx2	15	15 F1|15 50.47 cM	developing brain homeobox 2	protein-coding
791288	0.0179568	-1.59088	Gm9881	16	-	predicted gene 9881	unknown
208715	0.00296743	-1.59008	Hmgcs1	13	13|13	3-hydroxy-3-methylglutaryl-Coenzyme A synthase 1	protein-coding
54601	0.0196141	-1.59007	Foxo4	X	X C3-D|X 43.89 cM	forkhead box O4	protein-coding
71836	0.00854032	-1.58972	Shcbp1l	1	1|1 G3	Shc SH2-domain binding protein 1-like	protein-coding
214345	0.00411788	-1.58922	Lrrc1	9	9|9 D-E1	leucine rich repeat containing 1	protein-coding
210106	0.00629861	-1.58863	Papd7	13	13 C1|13 35.55 cM	PAP associated domain containing 7	protein-coding
76686	0.00357536	-1.5885	Clip3	7	7|7 B1	CAP-GLY domain containing linker protein 3	protein-coding
12305	0.00853094	-1.58775	Ddr1	17	17 C|17 18.7 cM	discoidin domain receptor family, member 1	protein-coding
17191	0.00769734	-1.58739	Mbd2	18	18 E2|18 44.54 cM	methyl-CpG binding domain protein 2	protein-coding
234857	0.0117955	-1.58704	Spire2	8	8|8 E1	spire homolog 2 (Drosophila)	protein-coding
224742	0.0183561	-1.58623	Abcf1	17	17 B1|17 18.8 cM	ATP-binding cassette, sub-family F (GCN20), member 1	protein-coding
67101	0.0173339	-1.58608	2310039H08Rik	17	17|17 C	RIKEN cDNA 2310039H08 gene	protein-coding
102636048	0.00888323	-1.58498	Gm38485	10	10|10	predicted gene, 38485	ncRNA
71721	0.00334839	-1.58456	Fam13c	10	10|10 B5.2	family with sequence similarity 13, member C	protein-coding
76551	0.000212666	-1.58398	Ccdc6	10	10|10 B5.3	coiled-coil domain containing 6	protein-coding
20379	0.00909826	-1.583	Sfrp4	13	13 A2|13 6.99 cM	secreted frizzled-related protein 4	protein-coding
217695	0.00183189	-1.58259	Zfyve1	12	12|12 D1	zinc finger, FYVE domain containing 1	protein-coding
23789	0.000613853	-1.58228	Coro1b	19	19 A|19 3.85 cM	coronin, actin binding protein 1B	protein-coding
214987	0.0146668	-1.58193	Chtf8	8	8|8 D3	CTF8, chromosome transmission fidelity factor 8	protein-coding
17898	0.013229	-1.58149	Myl7	11	11 A1|11 3.88 cM	myosin, light polypeptide 7, regulatory	protein-coding
15900	0.00782648	-1.57996	Irf8	8	8 E1|8 70.05 cM	interferon regulatory factor 8	protein-coding
56454	0.00679638	-1.57877	Aldh18a1	19	19|19 C3	aldehyde dehydrogenase 18 family, member A1	protein-coding
226101	0.00100015	-1.57829	Myof	19	19|19 C2	myoferlin	protein-coding
20592	0.00767648	-1.5779	Kdm5d	Y	Y|Y A1	lysine (K)-specific demethylase 5D	protein-coding
56149	0.0118462	-1.57716	Grasp	15	15|15 F3	GRP1 (general receptor for phosphoinositides 1)-associated scaffold protein	protein-coding
18626	0.00913153	-1.57701	Per1	11	11|11 B	period circadian clock 1	protein-coding
192170	0.000177805	-1.57626	Eif4a3	11	11|11 E2	eukaryotic translation initiation factor 4A3	protein-coding
101185	0.00434786	-1.57544	Pot1a	6	6|6 A3.1	protection of telomeres 1A	protein-coding
83946	0.0125737	-1.57512	Phip	9	9|9 E3.1	pleckstrin homology domain interacting protein	protein-coding
76890	0.0195257	-1.57462	Memo1	17	17|17 E2	mediator of cell motility 1	protein-coding
16478	0.0164439	-1.57262	Jund	8	8 34.15 cM|8 C2	jun D proto-oncogene	protein-coding
14300	0.000756329	-1.57255	Frg1	8	8 A4|8 23.89 cM	FSHD region gene 1	protein-coding
385343	0.0146731	-1.57251	Rhox1	X	X|X A3.3	reproductive homeobox 1	protein-coding
22269	0.0179857	-1.5724	Upk2	9	9 A5.2|9 24.84 cM	uroplakin 2	protein-coding
66795	0.0150985	-1.57224	Atg10	13	13|13 C3	autophagy related 10	protein-coding
209837	0.013493	-1.57151	Slc38a5	X	X|X A1.1	solute carrier family 38, member 5	protein-coding
50794	0.0197149	-1.57021	Klf13	7	7|7 C	Kruppel-like factor 13	protein-coding
328417	0.0158755	-1.56932	Parp4	14	14|14 C3	poly (ADP-ribose) polymerase family, member 4	protein-coding
14894	0.011576	-1.56928	Cfap20	8	8|8 C5	cilia and flagella associated protein 20	protein-coding
225055	0.00521526	-1.56906	Fbxo11	17	17 E4|17 57.87 cM	F-box protein 11	protein-coding
211488	0.00547795	-1.56731	Ado	10	10|10 B5.1	2-aminoethanethiol (cysteamine) dioxygenase	protein-coding
242735	0.00652649	-1.56697	Lrrc38	4	4|4 E1	leucine rich repeat containing 38	protein-coding
100504361	0.00498021	-1.5659	Gm14230	2	2|2 77.85 cM	predicted gene 14230	ncRNA
21407	0.0125987	-1.56568	Tcf15	2	2 G3|2 74.83 cM	transcription factor 15	protein-coding
100929	0.0110626	-1.56528	Tyw1	5	5|5 G1.3	tRNA-yW synthesizing protein 1 homolog (S. cerevisiae)	protein-coding
56224	0.00773161	-1.56459	Tspan5	3	3|3 H1	tetraspanin 5	protein-coding
233744	0.013354	-1.56326	Spon1	7	7|7 F1	spondin 1, (f-spondin) extracellular matrix protein	protein-coding
319880	0.00561868	-1.56248	Tmcc3	10	10|10 C2	transmembrane and coiled coil domains 3	protein-coding
26942	0.00940229	-1.56223	Spag1	15	15|15 C	sperm associated antigen 1	protein-coding
66403	0.000445787	-1.56183	Asf1a	10	10|10 B3	anti-silencing function 1A histone chaperone	protein-coding
234595	0.0171216	-1.56168	Slc38a7	8	8|8 D1	solute carrier family 38, member 7	protein-coding
16978	0.0147076	-1.56125	Lrrfip1	1	1|1 D	leucine rich repeat (in FLII) interacting protein 1	protein-coding
12075	0.00171083	-1.56103	Bfsp1	2	2|2 G	beaded filament structural protein 1, in lens-CP94	protein-coding
238692	0.000617946	-1.55975	Zfp874a	13	13|13 B3	zinc finger protein 874a	protein-coding
20742	0.0156918	-1.55945	Sptbn1	11	11 A3.3|11 17.44 cM	spectrin beta, non-erythrocytic 1	protein-coding
14534	0.00618773	-1.55914	Kat2a	11	11 D|11 63.53 cM	K(lysine) acetyltransferase 2A	protein-coding
13929	0.0185855	-1.55781	Amz2	11	11 E1|11 71.89 cM	archaelysin family metallopeptidase 2	protein-coding
380921	0.0153816	-1.55695	Dgkh	14	14|14 D3	diacylglycerol kinase, eta	protein-coding
18987	0.0113186	-1.55677	Pou2f2	7	7 A3|7 13.73 cM	POU domain, class 2, transcription factor 2	protein-coding
330369	0.0103761	-1.55554	Fbxo41	6	6 C3|6 37.48 cM	F-box protein 41	protein-coding
100417514	0.00208538	-1.55541	Adh6b	3	3|3 G3	alcohol dehydrogenase 6B (class V)	protein-coding
258159	0.00420089	-1.55524	Olfr1331	4	4|4 D2.1	olfactory receptor 1331	protein-coding
77810	0.000437027	-1.55491	A930015D03Rik	17	-	RIKEN cDNA A930015D03 gene	ncRNA
18676	0.0123969	-1.55377	Phf2	13	13 24.96 cM|13 A3-A4	PHD finger protein 2	protein-coding
227298	0.0171918	-1.55306	Fam134a	1	1|1 C3	family with sequence similarity 134, member A	protein-coding
18432	0.003295	-1.5524	Mybbp1a	11	11 B4|11 44.29 cM	MYB binding protein (P160) 1a	protein-coding
110119	0.0041048	-1.55196	Mpi	9	9 31.05 cM|9 C	mannose phosphate isomerase	protein-coding
68732	0.0099361	-1.55132	Lrrc16a	13	13|13 A3.2	leucine rich repeat containing 16A	protein-coding
66673	0.00567335	-1.55038	Sorcs3	19	19|19 D1	sortilin-related VPS10 domain containing receptor 3	protein-coding
238130	0.019496	-1.55005	Dock4	12	12 B1|12 18.06 cM	dedicator of cytokinesis 4	protein-coding
217946	0.0131571	-1.54998	Cdca7l	12	12|12 F2	cell division cycle associated 7 like	protein-coding
76088	0.00430002	-1.54979	Dock8	19	19|19 B	dedicator of cytokinesis 8	protein-coding
68991	0.00071218	-1.54904	Ssu72	4	4|4 E2	Ssu72 RNA polymerase II CTD phosphatase homolog (yeast)	protein-coding
80859	0.0107551	-1.54896	Nfkbiz	16	16|16 C1.2-C1.3	nuclear factor of kappa light polypeptide gene enhancer in B cells inhibitor, zeta	protein-coding
83965	0.0123775	-1.54892	Enpp5	17	17 20.3 cM|17 C	ectonucleotide pyrophosphatase/phosphodiesterase 5	protein-coding
71989	0.0023518	-1.54863	Rpusd4	9	9|9 A5.3	RNA pseudouridylate synthase domain containing 4	protein-coding
218214	0.0096302	-1.54862	Kdm1b	13	13|13 A5	lysine (K)-specific demethylase 1B	protein-coding
13806	0.0130933	-1.54849	Eno1	4	4 E2|4 81.24 cM	enolase 1, alpha non-neuron	protein-coding
53610	0.0180152	-1.54821	Nono	X	X|X D	non-POU-domain-containing, octamer binding protein	protein-coding
53416	0.000621747	-1.54771	Stk39	2	2|2 C3	serine/threonine kinase 39	protein-coding
12283	0.00224662	-1.54728	Cab39	1	1|1 C5	calcium binding protein 39	protein-coding
26398	0.00943233	-1.54727	Map2k4	11	11 B3|11 40.53 cM	mitogen-activated protein kinase kinase 4	protein-coding
26910	0.0126119	-1.54707	Figla	6	6|6 C3	folliculogenesis specific basic helix-loop-helix	protein-coding
12611	0.0115507	-1.54692	Cebpg	7	7|7 B1	CCAAT/enhancer binding protein (C/EBP), gamma	protein-coding
11479	0.00933163	-1.54597	Acvr1b	15	15 F2|15 56.48 cM	activin A receptor, type 1B	protein-coding
213742	0.017053	-1.54586	Xist	X	X D|X 46.15 cM	inactive X specific transcripts	ncRNA
71715	0.00575226	-1.54572	Dhx35	2	2|2 H1	DEAH (Asp-Glu-Ala-His) box polypeptide 35	protein-coding
74347	0.0100273	-1.54531	Tldc1	8	8|8 E1	TBC/LysM associated domain containing 1	protein-coding
216190	0.00622179	-1.54502	Appl2	10	10|10 C1	adaptor protein, phosphotyrosine interaction, PH domain and leucine zipper containing 2	protein-coding
100038374	0.0153987	-1.54405	Gm10714	2	-	predicted gene 10714	ncRNA
72747	0.0142159	-1.54326	Ttc39c	18	18|18 A2	tetratricopeptide repeat domain 39C	protein-coding
11669	0.0106993	-1.54292	Aldh2	5	5|5 F-G1	aldehyde dehydrogenase 2, mitochondrial	protein-coding
14470	0.0196679	-1.5417	Rabac1	7	7|7 A3	Rab acceptor 1 (prenylated)	protein-coding
100715	0.0113953	-1.5415	Papd4	13	13|13 C3	PAP associated domain containing 4	protein-coding
16553	0.00601495	-1.54127	Kif13a	13	13|13 B1	kinesin family member 13A	protein-coding
70266	0.0117083	-1.53844	Ccbl1	2	2|2 B	cysteine conjugate-beta lyase 1	protein-coding
71954	0.0162902	-1.53706	Suds3	5	5|5 F	suppressor of defective silencing 3 homolog (S. cerevisiae)	protein-coding
68572	0.0116928	-1.53608	Ict1	11	11|11 E2	immature colon carcinoma transcript 1	protein-coding
213556	0.0113412	-1.5359	Plekhh2	17	17|17 E4	pleckstrin homology domain containing, family H (with MyTH4 domain) member 2	protein-coding
100503676	0.0101809	-1.53498	Gm38426	8	8|8	predicted gene, 38426	ncRNA
75973	0.0163509	-1.53483	Ccdc162	10	10|10 B2	coiled-coil domain containing 162	protein-coding
102632538	0.0164924	-1.53422	LOC102632538	3	-	mucin-1-like	protein-coding
26363	0.00550003	-1.534	Btd	14	14|14 B	biotinidase	protein-coding
11792	0.0159079	-1.53314	Apex1	14	14 26.3 cM|14 C3	apurinic/apyrimidinic endonuclease 1	protein-coding
102639127	0.0162678	-1.53259	LOC102639127	1	-	zinc finger protein 330 pseudogene	pseudo
212111	0.0178363	-1.53074	Inpp5a	7	7|7 F4	inositol polyphosphate-5-phosphatase A	protein-coding
17120	0.00172687	-1.52899	Mad1l1	5	5 G2|5 78.82 cM	MAD1 mitotic arrest deficient 1-like 1	protein-coding
67515	0.00061872	-1.5287	Ttc33	15	15|15 A1	tetratricopeptide repeat domain 33	protein-coding
74018	0.00168653	-1.52868	Als2	1	1|1 C1.3	amyotrophic lateral sclerosis 2 (juvenile)	protein-coding
266744	0.0168215	-1.52806	Lgsn	1	1|1 B	lengsin, lens protein with glutamine synthetase domain	protein-coding
320806	0.00183121	-1.52768	Gfm2	13	13|13 D1	G elongation factor, mitochondrial 2	protein-coding
19143	0.00239269	-1.52678	St14	9	9 A4|9 16.61 cM	suppression of tumorigenicity 14 (colon carcinoma)	protein-coding
22142	0.000549272	-1.52611	Tuba1a	15	15 F1|15 55.29 cM	tubulin, alpha 1A	protein-coding
171283	0.0109695	-1.5254	Havcr1	11	11|11 B1.1	hepatitis A virus cellular receptor 1	protein-coding
235036	0.0169909	-1.52468	Ppan	9	9|9 A3	peter pan homolog (Drosophila)	protein-coding
66812	0.00556158	-1.52464	Ppcdc	9	9|9 B	phosphopantothenoylcysteine decarboxylase	protein-coding
244653	0.00174324	-1.52416	Hydin	8	8 E1|8 57.5 cM	HYDIN, axonemal central pair apparatus protein	protein-coding
235323	0.00793316	-1.52366	Usp28	9	9|9 A5.3	ubiquitin specific peptidase 28	protein-coding
23966	0.00985497	-1.52257	Tenm4	7	7 E1|7 52.53 cM	teneurin transmembrane protein 4	protein-coding
69781	0.0144104	-1.52063	1600010M07Rik	7	7|7	RIKEN cDNA 1600010M07 gene	ncRNA
20853	0.0061362	-1.52044	Stau1	2	2|2 H3	staufen (RNA binding protein) homolog 1 (Drosophila)	protein-coding
52696	0.0136955	-1.51814	Zwint	10	10 B5.3|10 37.15 cM	ZW10 interactor	protein-coding
104799	0.00575458	-1.51774	Vipas39	12	12|12 D2	VPS33B interacting protein, apical-basolateral polarity regulator, spe-39 homolog	protein-coding
17995	0.00371128	-1.51729	Ndufv1	19	19 3.72 cM|19 A	NADH dehydrogenase (ubiquinone) flavoprotein 1	protein-coding
319965	0.0175116	-1.51667	Cc2d1b	4	4|4 C7	coiled-coil and C2 domain containing 1B	protein-coding
76670	0.00467614	-1.51334	Cfap70	14	14|14 B	cilia and flagella associated protein 70	protein-coding
67333	0.00259241	-1.51321	Stk35	2	2|2 F1	serine/threonine kinase 35	protein-coding
192176	0.00908555	-1.5132	Flna	X	X A7.3|X 37.89 cM	filamin, alpha	protein-coding
666744	0.0113954	-1.51311	Gm8267	14	14 C1|14	predicted gene 8267	protein-coding
66861	0.0174549	-1.51304	Dnajc10	2	2|2 D	DnaJ (Hsp40) homolog, subfamily C, member 10	protein-coding
21945	0.00169943	-1.51111	Dedd	1	1 79.34 cM|1 H2	death effector domain-containing	protein-coding
16419	0.0000231649	-1.51097	Itgb5	16	16|16 B3	integrin beta 5	protein-coding
11477	0.014724	-1.51092	Acvr1	2	2|2 C1.1	activin A receptor, type 1	protein-coding
14651	0.00778151	-1.51041	Hagh	17	17 A3.3|17 12.53 cM	hydroxyacyl glutathione hydrolase	protein-coding
19250	0.00945355	-1.51024	Ptpn14	1	1 H6|1 95.03 cM	protein tyrosine phosphatase, non-receptor type 14	protein-coding
432769	0.0145559	-1.51009	Zfp708	13	13|13 B3	zinc finger protein 708	protein-coding
213084	0.00712422	-1.50731	Cdkl3	11	11|11 B1.3	cyclin-dependent kinase-like 3	protein-coding
56695	0.0123269	-1.50618	Pnkd	1	1|1 C3	paroxysmal nonkinesiogenic dyskinesia	protein-coding
320127	0.0055656	-1.50597	Dgki	6	6|6 B1	diacylglycerol kinase, iota	protein-coding
19165	0.00403141	-1.50167	Psen2	1	1 H4|1 84.19 cM	presenilin 2	protein-coding
22325	0.0114095	-1.50119	Vav2	2	2 A3|2 19.36 cM	vav 2 oncogene	protein-coding
12577	0.00825606	-1.50093	Cdkn1c	7	7 F5|7 88.22 cM	cyclin-dependent kinase inhibitor 1C (P57)	protein-coding

## Sheet: A_0.02_KIT+_f1.5
Column ID	p-value(WT * KIT plus. WT * KIT minus)	Fold-Change(WT * KIT plus vs. WT * minus	Symbol	chromosome	map_location	description	type_of_gene
243866	0.000456439	14.8872	Gm4969	7	7|7 A3	predicted gene 4969	protein-coding
213389	0.0000613138	13.5407	Prdm9	17	17|17 A2	PR domain containing 9	protein-coding
16590	0.0000149468	12.0717	Kit	5	5 C3.3|5 39.55 cM	kit oncogene	protein-coding
268491	0.0017587	8.73341	Gm1564	11	11|11 E1	predicted gene 1564	protein-coding
235631	0.000625209	7.8517	Prss50	9	9 F3|9 60.79 cM	protease, serine 50	protein-coding
76486	0.000112473	7.57739	Ly6k	15	-	lymphocyte antigen 6 complex, locus K	protein-coding
257871	0.00319018	7.3526	Olfr1372-ps1	11	11|11 B1.3	olfactory receptor 1372, pseudogene 1	pseudo
78593	0.00121484	7.27238	Nrip3	7	7|7 E3-F1	nuclear receptor interacting protein 3	protein-coding
319177	0.00174534	6.33631	Hist1h2ba	13	13|13 A2-A3	histone cluster 1, H2ba	protein-coding
73024	0.000139038	6.16037	Emc7	2	2|2 E4	ER membrane protein complex subunit 7	protein-coding
14419	0.000287125	6.02588	Gal	19	19 A|19 3.16 cM	galanin	protein-coding
21380	0.00147671	5.75672	Tbx1	16	16 A3|16 11.51 cM	T-box 1	protein-coding
75514	0.000379886	5.54375	1700013H16Rik	X	X|X A5	RIKEN cDNA 1700013H16 gene	protein-coding
234577	0.000315633	5.28158	Cpne2	8	8|8 C5	copine II	protein-coding
13984	0.0000832164	5.16477	Esx1	X	X F1|X 59.1 cM	extraembryonic, spermatogenesis, homeobox 1	protein-coding
74521	0.00178389	5.12804	Ppp4r4	12	12|12 F1	protein phosphatase 4, regulatory subunit 4	protein-coding
74413	0.000192336	4.83041	Tc2n	12	12|12 F1	tandem C2 domains, nuclear	protein-coding
24051	0.0088484	4.61643	Sgcb	5	5|5 C3.3	sarcoglycan, beta (dystrophin-associated glycoprotein)	protein-coding
20135	0.00172824	4.38719	Rrm2	12	12 A1.3|12 8.5 cM	ribonucleotide reductase M2	protein-coding
75746	0.00384317	4.19091	Morc4	X	X|X F1	microrchidia 4	protein-coding
245684	0.00391196	4.11875	Cnksr2	X	X|X F4	connector enhancer of kinase suppressor of Ras 2	protein-coding
320429	0.000584751	4.09498	Trank1	9	9|9 F3	tetratricopeptide repeat and ankyrin repeat containing 1	protein-coding
69389	0.00256837	3.99494	H2bfm	X	X|X F1	H2B histone family, member M	protein-coding
22239	0.00469647	3.98935	Ugt8a	3	3|3 E3-F1	UDP galactosyltransferase 8A	protein-coding
12448	0.00111102	3.9688	Ccne2	4	4|4 A2	cyclin E2	protein-coding
77011	0.00222518	3.88587	Ticrr	7	7|7 D3	TOPBP1-interacting checkpoint and replication regulator	protein-coding
209550	0.00883326	3.85809	Rad51ap2	12	12|12 A1.1	RAD51 associated protein 2	protein-coding
12361	0.0011437	3.85693	Cask	X	X A1.1|X 8.43 cM	calcium/calmodulin-dependent serine protein kinase (MAGUK family)	protein-coding
12512	0.00199505	3.84546	Cd63	10	10 D3|10 77.19 cM	CD63 antigen	protein-coding
11658	0.00144653	3.83903	Alcam	16	16|16 B5	activated leukocyte cell adhesion molecule	protein-coding
12399	0.00300742	3.82584	Runx3	4	4 D3|4 67.19 cM	runt related transcription factor 3	protein-coding
272347	0.00140626	3.80555	Zfp398	6	6|6 B3	zinc finger protein 398	protein-coding
68458	0.00284888	3.77338	Ppp1r14a	7	7|7 B1	protein phosphatase 1, regulatory (inhibitor) subunit 14A	protein-coding
56296	0.00178242	3.77292	Dmrtb1	4	4|4 C7	DMRT-like family B with proline-rich C-terminal, 1	protein-coding
17977	0.000621675	3.71708	Ncoa1	12	12|12 A2-A3	nuclear receptor coactivator 1	protein-coding
245555	0.00630191	3.70674	C77370	X	X|X D	expressed sequence C77370	protein-coding
319475	0.000727773	3.69913	Zfp672	11	11|11 B1.3	zinc finger protein 672	protein-coding
70021	0.000295259	3.68565	Nt5dc2	14	14|14 B	5'-nucleotidase domain containing 2	protein-coding
14677	0.000791127	3.67719	Gnai1	5	5 A3|5 8.16 cM	guanine nucleotide binding protein (G protein), alpha inhibiting 1	protein-coding
20899	0.00201518	3.66585	Stra8	6	6|6 B1	stimulated by retinoic acid gene 8	protein-coding
13404	0.000737075	3.65403	Dmc1	15	15 E1|15 37.79 cM	DMC1 dosage suppressor of mck1 homolog, meiosis-specific homologous recombination	protein-coding
217578	0.00111083	3.5608	Baz1a	12	12|12 C	bromodomain adjacent to zinc finger domain 1A	protein-coding
14633	0.000304366	3.51462	Gli2	1	1 E2-E4|1 52.17 cM	GLI-Kruppel family member GLI2	protein-coding
140477	0.00850173	3.47839	Dmbx1	4	4 D1|4 53.07 cM	diencephalon/mesencephalon homeobox 1	protein-coding
235047	0.0000652928	3.40204	Zfp809	9	9|9 A3	zinc finger protein 809	protein-coding
243931	0.00188788	3.35536	Tshz3	7	7|7 B2	teashirt zinc finger family member 3	protein-coding
64704	0.00109849	3.34489	Htra2	6	6 C3|6 35.94 cM	HtrA serine peptidase 2	protein-coding
21401	0.019907	3.3376	Tcea3	4	4|4 D3	transcription elongation factor A (SII), 3	protein-coding
224273	0.000760114	3.328	Crybg3	16	16|16 C1.3	beta-gamma crystallin domain containing 3	protein-coding
74369	0.00117123	3.29638	Mei1	15	15 E1|15 38.41 cM	meiosis defective 1	protein-coding
320022	0.00251924	3.29521	Ccdc79	8	8|8 D3	coiled-coil domain containing 79	protein-coding
67071	0.00673106	3.27115	Rps6ka6	X	X|X E1	ribosomal protein S6 kinase polypeptide 6	protein-coding
108897	0.000181647	3.26249	Aif1l	2	2|2 B	allograft inflammatory factor 1-like	protein-coding
68846	0.00747635	3.22508	Rnf208	2	2|2 A3	ring finger protein 208	protein-coding
114679	0.00637573	3.2115	Selm	11	11|11 A1	selenoprotein M	protein-coding
268936	0.00236303	3.20691	Brpf3	17	17|17 A3.3	bromodomain and PHD finger containing, 3	protein-coding
14166	0.00187452	3.20184	Fgf11	11	11|11 B4	fibroblast growth factor 11	protein-coding
20563	0.00307914	3.18438	Slit2	5	5|5 B3	slit homolog 2 (Drosophila)	protein-coding
11932	0.0139953	3.18423	Atp1b2	11	11 B3|11 42.86 cM	ATPase, Na+/K+ transporting, beta 2 polypeptide	protein-coding
243529	0.00344335	3.17142	H1fx	6	6|6 D1	H1 histone family, member X	protein-coding
66241	0.00289477	3.16465	Tmem9	1	1|1 E4	transmembrane protein 9	protein-coding
319504	0.000902032	3.15489	Nrcam	12	12 B3|12 20.71 cM	neuronal cell adhesion molecule	protein-coding
26458	0.00309034	3.10283	Slc27a2	2	2|2 F1	solute carrier family 27 (fatty acid transporter), member 2	protein-coding
22344	0.00127264	3.08731	Vezf1	11	11|11 C	vascular endothelial zinc finger 1	protein-coding
76850	0.000761859	3.02901	Ago4	4	4|4 D2.2	argonaute RISC catalytic subunit 4	protein-coding
74256	0.000707394	3.00335	Cyld	8	8|8 C3	cylindromatosis (turban tumor syndrome)	protein-coding
72543	0.000620231	2.90888	Mvb12b	2	2|2 B	multivesicular body subunit 12B	protein-coding
666190	0.0165568	2.89729	Gm7972	9	9|9 D	predicted gene 7972	protein-coding
100503964	0.000370705	2.87636	Gm17266	18	18|18 57.53 cM	predicted gene, 17266	protein-coding
22785	0.000312732	2.86393	Slc30a4	2	2 E5|2 60.65 cM	solute carrier family 30 (zinc transporter), member 4	protein-coding
15571	0.00232568	2.85736	Elavl3	9	9 A3|9 8.07 cM	ELAV (embryonic lethal, abnormal vision, Drosophila)-like 3 (Hu antigen C)	protein-coding
11820	0.000136822	2.85718	App	16	16 46.92 cM|16 C3-qter	amyloid beta (A4) precursor protein	protein-coding
22788	0.0157224	2.84921	Zp3	5	5 G2|5 75.62 cM	zona pellucida glycoprotein 3	protein-coding
212163	0.00162723	2.81294	8030462N17Rik	18	18|18 E3	RIKEN cDNA 8030462N17 gene	protein-coding
18951	0.00418411	2.80495	2005-09-01	16	16 A3|16 11.53 cM	septin 5	protein-coding
20720	0.00499374	2.7946	Serpine2	1	1 C4|1 40.97 cM	serine (or cysteine) peptidase inhibitor, clade E, member 2	protein-coding
668310	0.00276157	2.7832	Cc2d2b	19	19|19 C3	coiled-coil and C2 domain containing 2B	protein-coding
14704	0.00154379	2.78162	Gng3	19	19 A|19 5.76 cM	guanine nucleotide binding protein (G protein), gamma 3	protein-coding
20660	0.000785238	2.78125	Sorl1	9	9|9 B	sortilin-related receptor, LDLR class A repeats-containing	protein-coding
13846	0.00280012	2.77379	Ephb4	5	5|5 G2	Eph receptor B4	protein-coding
56788	0.000983474	2.77118	Scube2	7	7 F1|7 57.53 cM	signal peptide, CUB domain, EGF-like 2	protein-coding
381157	0.00669779	2.77034	Greb1l	18	18|18 A1	growth regulation by estrogen in breast cancer-like	protein-coding
18516	0.013427	2.75956	Pbx3	2	2 B|2 22.84 cM	pre B cell leukemia homeobox 3	protein-coding
103844	0.0116287	2.75605	Inca1	11	11|11 B3	inhibitor of CDK, cyclin A1 interacting protein 1	protein-coding
22063	0.00531653	2.75535	Trpc1	9	9 50.2 cM|9 E4	transient receptor potential cation channel, subfamily C, member 1	protein-coding
70834	0.000214979	2.74548	Spag9	11	11|11 C	sperm associated antigen 9	protein-coding
57170	0.00205305	2.74435	Dolpp1	2	2|2 B	dolichyl pyrophosphate phosphatase 1	protein-coding
74718	0.00363666	2.72844	Snx16	3	3|3 A1	sorting nexin 16	protein-coding
235606	0.00798953	2.72568	Apeh	9	9 F2|9 59.07 cM	acylpeptide hydrolase	protein-coding
68614	0.00216902	2.72058	Letmd1	15	15|15 F1	LETM1 domain containing 1	protein-coding
54525	0.0103285	2.71378	Syt7	19	19|19 B	synaptotagmin VII	protein-coding
72472	0.0142655	2.71217	Slc16a10	10	10|10 B1	solute carrier family 16 (monocarboxylic acid transporters), member 10	protein-coding
434438	0.000814662	2.70469	Ccdc36	9	9|9 F2	coiled-coil domain containing 36	protein-coding
622554	0.00872733	2.68783	1700123I01Rik	19	19|19 A	RIKEN cDNA 1700123I01 gene	protein-coding
622434	0.00191161	2.67535	Arhgef26	3	3|3 E1	Rho guanine nucleotide exchange factor (GEF) 26	protein-coding
192113	0.00335727	2.67464	Atp12a	14	14|14 C3	ATPase, H+/K+ transporting, nongastric, alpha polypeptide	protein-coding
64136	0.000192748	2.67282	Sdf2l1	16	16|16 A3	stromal cell-derived factor 2-like 1	protein-coding
76804	0.00320122	2.64075	Kdm4c	4	4|4 C3	lysine (K)-specific demethylase 4C	protein-coding
242418	0.0021951	2.63765	Dcaf10	4	4|4 B1	DDB1 and CUL4 associated factor 10	protein-coding
230775	0.000270218	2.63393	Adgrb2	4	4|4 D2.2	adhesion G protein-coupled receptor B2	protein-coding
27049	0.00186285	2.62878	Etv3	3	3|3 F1	ets variant 3	protein-coding
17873	0.0125027	2.62187	Gadd45b	10	10 C1|10 39.72 cM	growth arrest and DNA-damage-inducible 45 beta	protein-coding
78373	0.013374	2.62123	Nudt17	3	3|3 F2	nudix (nucleoside diphosphate linked moiety X)-type motif 17	protein-coding
66190	0.00168764	2.62018	Acer3	7	7|7 E2	alkaline ceramidase 3	protein-coding
67579	0.00997228	2.59788	Cpeb4	11	11|11 A4	cytoplasmic polyadenylation element binding protein 4	protein-coding
17295	0.00198567	2.59172	Met	6	6 A2|6 7.83 cM	met proto-oncogene	protein-coding
16975	0.00741203	2.58852	Lrp8	4	4|4 C7	low density lipoprotein receptor-related protein 8, apolipoprotein e receptor	protein-coding
22698	0.00271453	2.58261	Zfp39	11	11|11 B1.3	zinc finger protein 39	protein-coding
12558	0.00171642	2.57723	Cdh2	18	18 A1|18 10.1 cM	cadherin 2	protein-coding
60364	0.00409499	2.57382	Donson	16	16|16 C3.3	downstream neighbor of SON	protein-coding
16976	0.000219664	2.57258	Lrpap1	5	5 B2|5 18.01 cM	low density lipoprotein receptor-related protein associated protein 1	protein-coding
268301	0.00313195	2.55991	Sowahc	10	10|10 B4	sosondowah ankyrin repeat domain family member C	protein-coding
319163	0.0135691	2.55322	Hist1h2aa	13	13|13 A2-A3	histone cluster 1, H2aa	protein-coding
268903	0.00793479	2.54964	Nrip1	16	16|16 C3.1	nuclear receptor interacting protein 1	protein-coding
228355	0.000467036	2.5485	Madd	2	2|2 E1	MAP-kinase activating death domain	protein-coding
110958	0.00187783	2.5441	M1ap	6	6 C3|6 35.94 cM	meiosis 1 associated protein	protein-coding
66118	0.0115325	2.53973	Sarnp	10	10|10 C1	SAP domain containing ribonucleoprotein	protein-coding
67881	0.00131366	2.53959	Mdp1	14	14|14 C3	magnesium-dependent phosphatase 1	protein-coding
29813	0.0110909	2.53674	Zfp385a	15	15|15 F3	zinc finger protein 385A	protein-coding
12705	0.00639343	2.5076	Cited1	X	X D|X 45.25 cM	Cbp/p300-interacting transactivator with Glu/Asp-rich carboxy-terminal domain 1	protein-coding
76566	0.000530429	2.50748	Fam101b	11	11|11 B4	family with sequence similarity 101, member B	protein-coding
69121	0.00294349	2.48377	Chrdl2	7	7|7 E2	chordin-like 2	protein-coding
209737	0.00050801	2.47749	Kif15	9	9|9 F4	kinesin family member 15	protein-coding
56517	0.00569109	2.47634	Slc22a21	11	11|11 B1.3	solute carrier family 22 (organic cation transporter), member 21	protein-coding
17160	0.0056899	2.46727	Man2b2	5	5|5 B2	mannosidase 2, alpha B2	protein-coding
214505	0.00131602	2.46309	Gnptg	17	17|17 A3.3	N-acetylglucosamine-1-phosphotransferase, gamma subunit	protein-coding
280635	0.000056804	2.46027	Emilin3	2	2|2 H3	elastin microfibril interfacer 3	protein-coding
229615	0.00798846	2.45773	Pias3	3	3|3 F2.1	protein inhibitor of activated STAT 3	protein-coding
217265	0.00122146	2.45747	Abca5	11	11|11 E1	ATP-binding cassette, sub-family A (ABC1), member 5	protein-coding
56401	0.0000264499	2.4562	P3h1	4	4|4 D1	prolyl 3-hydroxylase 1	protein-coding
14184	0.00244889	2.44648	Fgfr3	5	5 17.83 cM|5 B	fibroblast growth factor receptor 3	protein-coding
240255	0.0016053	2.44265	Ythdc2	18	18|18 B3	YTH domain containing 2	protein-coding
63830	0.00117656	2.44105	Kcnq1ot1	7	7 F5|7 88.15 cM	KCNQ1 overlapping transcript 1	ncRNA
11841	0.0173486	2.42566	Arf2	11	11 E1|11 67.64 cM	ADP-ribosylation factor 2	protein-coding
380709	0.0173059	2.42223	Spata22	11	11|11 B4	spermatogenesis associated 22	protein-coding
231225	0.00369799	2.41882	Tapt1	5	5|5 B3	transmembrane anterior posterior transformation 1	protein-coding
70891	0.00615855	2.41566	Spdya	17	17|17 E1.3	speedy homolog A (Xenopus laevis)	protein-coding
13429	0.00645408	2.41051	Dnm1	2	2 B|2 22.09 cM	dynamin 1	protein-coding
15902	0.0167366	2.40968	Id2	12	12 8.57 cM|12 B	inhibitor of DNA binding 2	protein-coding
20334	0.00146724	2.40638	Sec23a	12	12|12 C1	SEC23A (S. cerevisiae)	protein-coding
67574	0.00512389	2.40526	Alg13	X	X|X F2	asparagine-linked glycosylation 13	protein-coding
69752	0.00382671	2.40088	Zfp511	7	7|7 F4	zinc finger protein 511	protein-coding
13047	0.00259717	2.39736	Cux1	5	5 G2|5 75.96 cM	cut-like homeobox 1	protein-coding
14270	0.00515611	2.3931	Srgap2	1	1|1 E4	SLIT-ROBO Rho GTPase activating protein 2	protein-coding
98432	0.0199116	2.37403	Phlpp1	1	1|1 E2.1	PH domain and leucine rich repeat protein phosphatase 1	protein-coding
54405	0.000198886	2.3637	Ndufa1	X	X|X A2	NADH dehydrogenase (ubiquinone) 1 alpha subcomplex, 1	protein-coding
16875	0.0155991	2.36305	Lhx8	3	3|3 H3-H4	LIM homeobox protein 8	protein-coding
13593	0.00221807	2.35464	Ebf3	7	7|7 F3-F4	early B cell factor 3	protein-coding
140481	0.00748177	2.35394	Man2a2	7	7|7 D2	mannosidase 2, alpha 2	protein-coding
12580	0.00895573	2.35363	Cdkn2c	4	4 C7|4 51.32 cM	cyclin-dependent kinase inhibitor 2C (p18, inhibits CDK4)	protein-coding
14972	0.00238285	2.35246	H2-K1	17	17 B1|17 17.98 cM	histocompatibility 2, K1, K region	protein-coding
18426	0.00952255	2.34274	Ovol1	19	19|19 A	OVO homolog-like 1 (Drosophila)	protein-coding
23834	0.00210539	2.34263	Cdc6	11	11|11 D	cell division cycle 6	protein-coding
57740	0.00242147	2.3422	Stk32c	7	7|7 F4	serine/threonine kinase 32C	protein-coding
23936	0.0129461	2.33864	Lynx1	15	15|15 D3	Ly6/neurotoxin 1	protein-coding
210808	0.00401863	2.33549	Lacc1	14	14|14 D3	laccase (multicopper oxidoreductase) domain containing 1	protein-coding
18607	0.00333876	2.33519	Pdpk1	17	17|17 A3.3	3-phosphoinositide dependent protein kinase 1	protein-coding
73614	0.000195275	2.32884	Rhox13	X	X|X A3.3	reproductive homeobox 13	protein-coding
17345	0.000599629	2.31909	Mki67	7	7|7 F3-F5	antigen identified by monoclonal antibody Ki 67	protein-coding
12447	0.0119246	2.31734	Ccne1	7	7 B2|7 25.35 cM	cyclin E1	protein-coding
73490	0.00945433	2.31685	Mipol1	12	12 24.7 cM|12 C2	mirror-image polydactyly gene 1 homolog (human)	protein-coding
12069	0.00275996	2.30949	Bex2	X	X F1|X 57.37 cM	brain expressed X-linked 2	protein-coding
107771	0.011269	2.3094	Bmyc	2	2|2 A3	brain expressed myelocytomatosis oncogene	protein-coding
13830	0.0065408	2.30603	Stom	2	2 23.53 cM|2 B-C1	stomatin	protein-coding
16950	0.00147874	2.30283	Loxl3	6	6 C3|6 35.94 cM	lysyl oxidase-like 3	protein-coding
20355	0.00353522	2.29955	Sema4f	6	6 C3|6 35.94 cM	sema domain, immunoglobulin domain (Ig), TM domain, and short cytoplasmic domain	protein-coding
14913	0.00216258	2.29732	Guca1a	17	17|17 D	guanylate cyclase activator 1a (retina)	protein-coding
319178	0.00132668	2.28798	Hist1h2bb	13	13|13 A2-A3	histone cluster 1, H2bb	protein-coding
13350	0.00780054	2.28787	Dgat1	15	15 D3|15 35.99 cM	diacylglycerol O-acyltransferase 1	protein-coding
14783	0.00520078	2.28686	Grb10	11	11 A1|11 7.15 cM	growth factor receptor bound protein 10	protein-coding
101772	0.0130894	2.2843	Ano1	7	7|7 F5	anoctamin 1, calcium activated chloride channel	protein-coding
237877	0.00363884	2.28253	Atad5	11	11|11 B5	ATPase family, AAA domain containing 5	protein-coding
268480	0.00652883	2.26645	Rapgefl1	11	11|11 D	Rap guanine nucleotide exchange factor (GEF)-like 1	protein-coding
21678	0.00373971	2.26169	Tead3	17	17 A3.3|17 14.66 cM	TEA domain family member 3	protein-coding
12874	0.00460541	2.25898	Cpd	11	11 B5|11 46.05 cM	carboxypeptidase D	protein-coding
241915	0.000660685	2.2589	Phc3	3	3|3 A3	polyhomeotic-like 3 (Drosophila)	protein-coding
16430	0.000843063	2.25885	Stt3a	9	9 A4|9 20.67 cM	STT3, subunit of the oligosaccharyltransferase complex, homolog A (S. cerevisiae)	protein-coding
18704	0.000723008	2.25671	Pik3c2a	7	7 F1|7 61.62 cM	phosphatidylinositol 3-kinase, C2 domain containing, alpha polypeptide	protein-coding
13448	0.000775046	2.25169	Dok1	6	6 C3|6 35.94 cM	docking protein 1	protein-coding
216166	0.00703878	2.25034	Plk5	10	10|10 C1	polo-like kinase 5	protein-coding
67815	0.00375428	2.24692	Sec14l2	11	11|11 A1	SEC14-like 2 (S. cerevisiae)	protein-coding
74464	0.00360208	2.2435	Zswim5	4	4|4 D1	zinc finger SWIM-type containing 5	protein-coding
277414	0.000888085	2.24151	Trp53i11	2	2|2 E1	transformation related protein 53 inducible protein 11	protein-coding
72404	0.00915839	2.23838	Wdr44	X	X|X A2	WD repeat domain 44	protein-coding
67610	0.000840667	2.23388	Rspry1	8	8|8 C5	ring finger and SPRY domain containing 1	protein-coding
384281	0.014931	2.23213	Gatc	5	5|5 F	glutamyl-tRNA(Gln) amidotransferase, subunit C	protein-coding
12499	0.014891	2.22988	Entpd5	12	12 39.18 cM|12 E	ectonucleoside triphosphate diphosphohydrolase 5	protein-coding
18817	0.00133725	2.22937	Plk1	7	7 F3|7 65.52 cM	polo-like kinase 1	protein-coding
330301	0.000454211	2.22015	Zfp786	6	6|6 B2.3	zinc finger protein 786	protein-coding
14570	0.00584282	2.2175	Arhgdig	17	17|17 A3.3	Rho GDP dissociation inhibitor (GDI) gamma	protein-coding
19228	0.00242592	2.21626	Pth1r	9	9 60.56 cM|9 F	parathyroid hormone 1 receptor	protein-coding
320940	0.000137065	2.21053	Atp11c	X	X|X A5	ATPase, class VI, type 11C	protein-coding
26611	0.00478119	2.20872	Rcn2	9	9|9 C	reticulocalbin 2	protein-coding
71675	0.0124292	2.20326	0610010F05Rik	11	11|11 A3.3	RIKEN cDNA 0610010F05 gene	protein-coding
19662	0.00266556	2.20282	Rbp4	19	19 32.75 cM|19 D1	retinol binding protein 4, plasma	protein-coding
56461	0.00155213	2.19836	Kcnip3	2	2|2 F1	Kv channel interacting protein 3, calsenilin	protein-coding
66388	0.00074445	2.19454	Cutc	19	19|19 C3	cutC copper transporter homolog (E.coli)	protein-coding
99151	0.018927	2.19287	Cercam	2	2 B|2 20.76 cM	cerebral endothelial cell adhesion molecule	protein-coding
99334	0.015797	2.19052	Zscan29	2	2|2 E5	zinc finger SCAN domains 29	protein-coding
12675	0.00354765	2.18453	Chuk	19	19 C3|19 36.71 cM	conserved helix-loop-helix ubiquitous kinase	protein-coding
26415	0.0107274	2.18389	Mapk13	17	17|17 A3-B	mitogen-activated protein kinase 13	protein-coding
171170	0.00459766	2.18329	Mbnl3	X	X|X A5	muscleblind-like 3 (Drosophila)	protein-coding
319601	0.00113719	2.18157	Zfp653	9	9|9 A3	zinc finger protein 653	protein-coding
57896	0.00279376	2.17976	Krcc1	6	6|6 C1	lysine-rich coiled-coil 1	protein-coding
109785	0.00770247	2.17951	Pgm3	9	9 46.58 cM|9 E3.2	phosphoglucomutase 3	protein-coding
16172	0.00203569	2.17309	Il17ra	6	6 F1|6 56.95 cM	interleukin 17 receptor A	protein-coding
51875	0.0149226	2.16715	Tmem141	2	2 A3|2 17.57 cM	transmembrane protein 141	protein-coding
236727	0.013358	2.16192	Slc9a7	X	X|X A1.3	solute carrier family 9 (sodium/hydrogen exchanger), member 7	protein-coding
78445	0.00139773	2.1609	C330013E15Rik	15	15|15	RIKEN cDNA C330013E15 gene	ncRNA
66140	0.00597217	2.15867	Ska2	11	11|11 C	spindle and kinetochore associated complex subunit 2	protein-coding
107328	0.00812346	2.15399	Trpt1	19	19|19 A	tRNA phosphotransferase 1	protein-coding
64706	0.00607465	2.15229	Scube1	15	15|15 E1	signal peptide, CUB domain, EGF-like 1	protein-coding
66274	0.0140643	2.15194	Lyrm9	11	11|11 B5	LYR motif containing 9	protein-coding
22612	0.00147039	2.15139	Yes1	5	5 B1|5 17.33 cM	Yamaguchi sarcoma viral (v-yes) oncogene homolog 1	protein-coding
396184	0.00986054	2.14962	Flrt1	19	19|19 A	fibronectin leucine rich transmembrane protein 1	protein-coding
66929	0.0013693	2.14629	Asf1b	8	8|8 C3	anti-silencing function 1B histone chaperone	protein-coding
12443	0.0139081	2.14377	Ccnd1	7	7 F5|7 88.92 cM	cyclin D1	protein-coding
53897	0.00174991	2.14324	Gal3st1	11	11|11 A1	galactose-3-O-sulfotransferase 1	protein-coding
12925	0.0140023	2.14293	Crip1	12	12 F1|12 61.59 cM	cysteine-rich protein 1 (intestinal)	protein-coding
75234	0.00260691	2.14048	Rnf19b	4	4|4 D2.3	ring finger protein 19B	protein-coding
244867	0.00650398	2.14004	Arhgap20	9	9|9 A5.3	Rho GTPase activating protein 20	protein-coding
68094	0.000443405	2.13596	Smarcc2	10	10|10 D3	SWI/SNF related, matrix associated, actin dependent regulator of chromatin, subfamily c, member 2	protein-coding
242705	0.00511683	2.13551	E2f2	4	4|4 D3	E2F transcription factor 2	protein-coding
14151	0.00233446	2.13321	Fech	18	18 E1|18 37.43 cM	ferrochelatase	protein-coding
13642	0.0195127	2.12953	Efnb2	8	8 A1.1|8 3.42 cM	ephrin B2	protein-coding
80733	0.00969534	2.12764	Car15	16	16 A3|16 11.05 cM	carbonic anhydrase 15	protein-coding
231868	0.00903702	2.12653	E130309D02Rik	5	5|5 G2	RIKEN cDNA E130309D02 gene	protein-coding
224171	0.000422617	2.12548	C330027C09Rik	16	16|16 B5	RIKEN cDNA C330027C09 gene	protein-coding
140557	0.00034204	2.12381	Smc1b	15	15|15 E3	structural maintenance of chromosomes 1B	protein-coding
69188	0.0000982169	2.12236	Kmt2e	5	5|5 A3	lysine (K)-specific methyltransferase 2E	protein-coding
269233	0.0167276	2.12216	Fam171a1	2	2|2 A1	family with sequence similarity 171, member A1	protein-coding
14561	0.00190522	2.11922	Gdf11	10	10|10 D3	growth differentiation factor 11	protein-coding
233410	0.00434647	2.11739	Zfp592	7	7|7 D3	zinc finger protein 592	protein-coding
74513	0.0114351	2.11491	Neto2	8	8|8 C4	neuropilin (NRP) and tolloid (TLL)-like 2	protein-coding
230761	0.00805219	2.11481	Zfp362	4	4|4 D2.2	zinc finger protein 362	protein-coding
232164	0.000495688	2.11246	Paip2b	6	6|6 C3	poly(A) binding protein interacting protein 2B	protein-coding
94220	0.00246467	2.11142	Cnnm4	1	1 B|1 15.28 cM	cyclin M4	protein-coding
66366	0.00129728	2.11137	Ergic3	2	2 77.32 cM|2 H2	ERGIC and golgi 3	protein-coding
76464	0.000277219	2.10885	Casc5	2	2|2 E5	cancer susceptibility candidate 5	protein-coding
75089	0.00018011	2.10324	Uhrf1bp1l	10	10|10 C2	UHRF1 (ICBP90) binding protein 1-like	protein-coding
74365	0.00120463	2.09815	Lonrf3	X	X|X A2	LON peptidase N-terminal domain and ring finger 3	protein-coding
319719	0.00460514	2.09803	Simc1	13	13|13 B1	SUMO-interacting motifs containing 1	protein-coding
242505	0.00803821	2.098	Rasef	4	4|4 C3	RAS and EF hand domain containing	protein-coding
240283	0.00161468	2.09753	Dmxl1	18	18|18 D1	Dmx-like 1	protein-coding
16571	0.0020511	2.09355	Kif4	X	X C3|X 43.72 cM	kinesin family member 4	protein-coding
21816	0.00720578	2.09244	Tgm1	14	14|14 C1	transglutaminase 1, K polypeptide	protein-coding
225049	0.000828326	2.09179	Ttc7	17	17|17 E4	tetratricopeptide repeat domain 7	protein-coding
11783	0.00181783	2.09168	Apaf1	10	10 45.47 cM|10 C3-D1	apoptotic peptidase activating factor 1	protein-coding
227638	0.0115584	2.09136	Qsox2	2	2|2 A3	quiescin Q6 sulfhydryl oxidase 2	protein-coding
18242	0.00166811	2.09072	Oat	7	7 F3|7 76.3 cM	ornithine aminotransferase	protein-coding
21766	0.0022749	2.09056	Tex261	6	6 C3|6 35.94 cM	testis expressed gene 261	protein-coding
71854	0.000655994	2.08928	Dpep3	8	8|8 D3	dipeptidase 3	protein-coding
67629	0.0138467	2.08911	Spc24	9	9|9 A3	SPC24, NDC80 kinetochore complex component, homolog (S. cerevisiae)	protein-coding
233895	0.00325891	2.08769	Prr14	7	7|7 F3	proline rich 14	protein-coding
66256	0.00629056	2.08432	Ssr2	3	3|3 F1	signal sequence receptor, beta	protein-coding
107515	0.0142521	2.08158	Lgr4	2	2|2 E3	leucine-rich repeat-containing G protein-coupled receptor 4	protein-coding
230809	0.00571874	2.08072	Pdik1l	4	4|4 D3	PDLIM1 interacting kinase 1 like	protein-coding
101565	0.00165773	2.0805	Ccp110	7	7|7 F2	centriolar coiled coil protein 110	protein-coding
78506	0.0045578	2.07378	Micu3	8	8|8 A4	mitochondrial calcium uptake family, member 3	protein-coding
234797	0.00719573	2.07072	6430548M08Rik	8	8|8 E1	RIKEN cDNA 6430548M08 gene	protein-coding
114249	0.0199142	2.06843	Npnt	3	3|3 G3	nephronectin	protein-coding
245622	0.012214	2.06837	Fam199x	X	X|X F1	family with sequence similarity 199, X-linked	protein-coding
225432	0.00117597	2.06443	Rbm27	18	18|18 B3	RNA binding motif protein 27	protein-coding
19696	0.00880446	2.06179	Rel	11	11 A3.2|11 14.36 cM	reticuloendotheliosis oncogene	protein-coding
74253	0.00142949	2.0598	Klrg2	6	6|6 B1	killer cell lectin-like receptor subfamily G, member 2	protein-coding
27280	0.00241911	2.05664	Phlda3	1	1 E4|1 59.26 cM	pleckstrin homology-like domain, family A, member 3	protein-coding
78653	0.0190196	2.05001	Bola3	6	6|6 C3	bolA-like 3 (E. coli)	protein-coding
21345	0.00822755	2.04914	Tagln	9	9 A5.2|9 25.36 cM	transgelin	protein-coding
109880	0.00316802	2.04773	Braf	6	6 B1|6 18.43 cM	Braf transforming gene	protein-coding
12337	0.00636516	2.04704	Capn5	7	7|7 E2	calpain 5	protein-coding
225908	0.00476694	2.04655	Myrf	19	19|19 A	myelin regulatory factor	protein-coding
15353	0.00598341	2.04503	Hmg20b	10	10 C1|10 39.72 cM	high mobility group 20B	protein-coding
114671	0.0150061	2.04438	4930444G20Rik	10	10|10 A3	RIKEN cDNA 4930444G20 gene	protein-coding
78266	0.00578135	2.04285	Zfp687	3	3|3 F2	zinc finger protein 687	protein-coding
328778	0.00737836	2.03997	Rab26	17	17|17 A3.3	RAB26, member RAS oncogene family	protein-coding
26405	0.00547148	2.03423	Map3k2	18	18|18 B3	mitogen-activated protein kinase kinase kinase 2	protein-coding
223665	0.00291938	2.03262	C030006K11Rik	15	15|15 D3	RIKEN cDNA C030006K11 gene	protein-coding
320271	0.0115662	2.02492	Scai	2	2|2 B	suppressor of cancer cell invasion	protein-coding
75826	0.00069998	2.02477	Senp2	16	16|16 B1	SUMO/sentrin specific peptidase 2	protein-coding
69981	0.00191992	2.02475	Tmem30a	9	9 E1|9 43.82 cM	transmembrane protein 30A	protein-coding
18685	0.000461039	2.02149	Phtf1	3	3|3 F2.2	putative homeodomain transcription factor 1	protein-coding
12530	0.00235807	2.02053	Cdc25a	9	9 F2|9 59.81 cM	cell division cycle 25A	protein-coding
74161	0.0192844	2.01933	Ctcflos	2	2|2 H3	CCCTC-binding factor (zinc finger protein)-like, opposite strand	ncRNA
245423	0.00149679	2.01919	Gm364	X	X|X A5	predicted gene 364	protein-coding
23885	0.000554654	2.01873	Gmcl1	6	6 D1|6 37.75 cM	germ cell-less homolog 1 (Drosophila)	protein-coding
27054	0.00124847	2.01857	Sec23b	2	2|2 H1	SEC23B (S. cerevisiae)	protein-coding
330149	0.00390831	2.01592	Hfm1	5	5|5 E5	HFM1, ATP-dependent DNA helicase homolog (S. cerevisiae)	protein-coding
100317	0.00884081	2.01389	AU040320	4	4|4 D2.2	expressed sequence AU040320	protein-coding
97775	0.0121233	2.01274	D930048N14Rik	11	11|11 B1.3	RIKEN cDNA D930048N14 gene	ncRNA
22340	0.00316907	2.0084	Vegfb	19	19|19 B	vascular endothelial growth factor B	protein-coding
100039953	0.000781467	2.00783	Gfy	7	7 B4|7	golgi-associated olfactory signaling regulator	protein-coding
72776	0.00192057	2.00483	Sass6	3	3|3 G2	spindle assembly 6 homolog (C. elegans)	protein-coding
19164	0.00438891	2.00423	Psen1	12	12 D1|12 38.84 cM	presenilin 1	protein-coding
19650	0.00311871	2.00162	Rbl1	2	2 H1|2 78.05 cM	retinoblastoma-like 1 (p107)	protein-coding
116838	0.00294338	1.99945	Rims2	15	15 15.45 cM|15 C	regulating synaptic membrane exocytosis 2	protein-coding
12021	0.00962465	1.99894	Bard1	1	1|1 C3	BRCA1 associated RING domain 1	protein-coding
102636661	0.00867625	1.99529	Gm33666	15	15|15	predicted gene, 33666	pseudo
22042	0.00175971	1.99463	Tfrc	16	16 B3|16 23.06 cM	transferrin receptor	protein-coding
102920	0.0127928	1.98978	Cenpi	X	X|X E3	centromere protein I	protein-coding
225742	0.00574868	1.98871	St8sia5	18	18|18 E3	ST8 alpha-N-acetyl-neuraminide alpha-2,8-sialyltransferase 5	protein-coding
50915	0.0111596	1.98755	Grb14	2	2|2 C1.3	growth factor receptor bound protein 14	protein-coding
67933	0.0010843	1.98698	Hcfc2	10	10|10 C1	host cell factor C2	protein-coding
72203	0.0156583	1.98646	2610507I01Rik	11	11|11	RIKEN cDNA 2610507I01 gene	ncRNA
69352	0.0167273	1.9849	Necab1	4	4|4 A2	N-terminal EF-hand calcium binding protein 1	protein-coding
30052	0.00554257	1.98346	Pcsk1n	X	X|X A1.1	proprotein convertase subtilisin/kexin type 1 inhibitor	protein-coding
228869	0.0161325	1.98115	Ncoa5	2	2|2 H3	nuclear receptor coactivator 5	protein-coding
70494	0.00337816	1.98058	5730409K12Rik	19	19|19 A	RIKEN cDNA 5730409K12 gene	unknown
67475	0.0135052	1.98006	Ero1lb	13	13|13 A1	ERO1-like beta (S. cerevisiae)	protein-coding
19684	0.00233386	1.97856	Rdx	9	9|9 A5.3	radixin	protein-coding
73379	0.00523468	1.97843	Dcbld2	16	16|16 C1.2	discoidin, CUB and LCCL domain containing 2	protein-coding
71988	0.00466069	1.9778	Esco2	14	14|14 D1	establishment of cohesion 1 homolog 2 (S. cerevisiae)	protein-coding
320581	0.00837734	1.97713	Idi2	13	13|13 A1	isopentenyl-diphosphate delta isomerase 2	protein-coding
319817	0.000717482	1.97552	Rc3h2	2	2|2 B	ring finger and CCCH-type zinc finger domains 2	protein-coding
19016	0.00461926	1.97222	Pparg	6	6 53.41 cM|6 E3-F1	peroxisome proliferator activated receptor gamma	protein-coding
217664	0.00272558	1.9712	Mgat2	12	12|12 C2	mannoside acetylglucosaminyltransferase 2	protein-coding
14536	0.00482509	1.96911	Nr6a1	2	2|2 B	nuclear receptor subfamily 6, group A, member 1	protein-coding
104570	0.00144377	1.96355	Smek2	11	11|11 A3.3	SMEK homolog 2, suppressor of mek1 (Dictyostelium)	protein-coding
210135	0.00411559	1.96333	Zfp180	7	7|7 A3	zinc finger protein 180	protein-coding
266690	0.00959927	1.96014	Cyb5r4	9	9|9 E3.1	cytochrome b5 reductase 4	protein-coding
99138	0.00123856	1.96007	Stard7	2	2 F1|2 61.88 cM	START domain containing 7	protein-coding
233781	0.00383125	1.95855	Xylt1	7	7|7 F2	xylosyltransferase 1	protein-coding
66464	0.000643079	1.95759	Taf12	4	4|4 D2.3	TAF12 RNA polymerase II, TATA box binding protein (TBP)-associated factor	protein-coding
67040	0.0108216	1.95711	Ddx17	15	15|15 E1	DEAD (Asp-Glu-Ala-Asp) box polypeptide 17	protein-coding
11819	0.00830345	1.95577	Nr2f2	7	7 D1|7 38.66 cM	nuclear receptor subfamily 2, group F, member 2	protein-coding
24056	0.010153	1.95253	Sh3bp5	14	14|14 B	SH3-domain binding protein 5 (BTK-associated)	protein-coding
226551	0.0081077	1.95216	Suco	1	1|1 H2.1	SUN domain containing ossification factor	protein-coding
26757	0.00679015	1.95106	Dpysl4	7	7|7 F4	dihydropyrimidinase-like 4	protein-coding
268445	0.0111054	1.95069	Ankrd13b	11	11|11 B5	ankyrin repeat domain 13b	protein-coding
19362	0.0124203	1.95028	Rad51ap1	6	6 F3|6 61.92 cM	RAD51 associated protein 1	protein-coding
14043	0.00935552	1.94976	Ext2	2	2 E1|2 51.62 cM	exostoses (multiple) 2	protein-coding
234076	0.0057711	1.94956	Tmco3	8	8|8 A1.1	transmembrane and coiled-coil domains 3	protein-coding
11993	0.000517965	1.94889	Aup1	6	6 C3|6 35.94 cM	ancient ubiquitous protein 1	protein-coding
214779	0.00177942	1.94821	Zfp879	11	11|11 B1.3	zinc finger protein 879	protein-coding
77110	0.00529832	1.94787	Gpbp1l1	4	4|4 C7	GC-rich promoter binding protein 1-like 1	protein-coding
22658	0.00190817	1.94408	Pcgf2	11	11 61.06 cM|11 C1-C3	polycomb group ring finger 2	protein-coding
108907	0.0165481	1.944	Nusap1	2	2|2 E5	nucleolar and spindle associated protein 1	protein-coding
75136	0.00252208	1.94334	Rsph10b	5	5|5 G2	radial spoke head 10 homolog B (Chlamydomonas)	protein-coding
21812	0.00849711	1.94315	Tgfbr1	4	4 B1|4 26.02 cM	transforming growth factor, beta receptor I	protein-coding
230316	0.0050501	1.93947	Megf9	4	4|4 C2	multiple EGF-like-domains 9	protein-coding
210297	0.00652209	1.93877	Lrch2	X	X|X F2	leucine-rich repeats and calponin homology (CH) domain containing 2	protein-coding
71923	0.00493429	1.93852	2310047M10Rik	11	11|11 B3	RIKEN cDNA 2310047M10 gene	protein-coding
11982	0.00586525	1.93847	Atp10a	7	7|7 C	ATPase, class V, type 10A	protein-coding
64540	0.0168388	1.93628	Tspan4	7	7|7 F5	tetraspanin 4	protein-coding
338349	0.00188824	1.93553	Cntln	4	4|4 C4	centlein, centrosomal protein	protein-coding
74401	0.0137056	1.93438	4933406J08Rik	2	2|2 F1	RIKEN cDNA 4933406J08 gene	protein-coding
245595	0.00990036	1.93426	Zfp711	X	X|X E1	zinc finger protein 711	protein-coding
55991	0.00395153	1.93396	Panx1	9	9|9 A2	pannexin 1	protein-coding
17159	0.00332846	1.93329	Man2b1	8	8 41.55 cM|8 C2	mannosidase 2, alpha B1	protein-coding
17771	0.0119307	1.93166	Mtl5	19	19|19 B	metallothionein-like 5, testis-specific (tesmin)	protein-coding
52679	0.00304601	1.93138	E2f7	10	10 D1|10 57.74 cM	E2F transcription factor 7	protein-coding
330222	0.00977582	1.93051	Sdk1	5	5|5 G2	sidekick homolog 1 (chicken)	protein-coding
12725	0.0024293	1.93008	Clcn3	8	8 B3.1|8 30.9 cM	chloride channel 3	protein-coding
269593	0.00805354	1.93001	Luzp1	4	4 D3|4 68.8 cM	leucine zipper protein 1	protein-coding
237082	0.00428815	1.9281	Nxt2	X	X|X F2	nuclear transport factor 2-like export factor 2	protein-coding
108012	0.00395091	1.92683	Ap1s2	X	X|X F5	adaptor-related protein complex 1, sigma 2 subunit	protein-coding
14958	0.00535218	1.92646	H1f0	15	15 E1|15 37.7 cM	H1 histone family, member 0	protein-coding
76044	0.00458276	1.92489	Ncapg2	12	12|12 F2	non-SMC condensin II complex, subunit G2	protein-coding
105837	0.0036194	1.92124	Mtbp	15	15|15 D1	Mdm2, transformed 3T3 cell double minute p53 binding protein	protein-coding
234686	0.00113407	1.9197	Fhod1	8	8|8 D3	formin homology 2 domain containing 1	protein-coding
277010	0.00491736	1.9189	Marveld1	19	19|19 C3	MARVEL (membrane-associating) domain containing 1	protein-coding
72736	0.00670719	1.9175	Tmx1	12	12|12 C2	thioredoxin-related transmembrane protein 1	protein-coding
74122	0.0011404	1.91718	Tmem43	6	6|6 D2	transmembrane protein 43	protein-coding
71772	0.00120909	1.91641	Plbd2	5	5|5 F	phospholipase B domain containing 2	protein-coding
18679	0.0156628	1.91623	Phka1	X	X D|X 45.47 cM	phosphorylase kinase alpha 1	protein-coding
74185	0.0055954	1.91538	Gbe1	16	16 C2|16 40.19 cM	glucan (1,4-alpha-), branching enzyme 1	protein-coding
70454	0.0109814	1.91439	Cenpl	1	1|1 H1	centromere protein L	protein-coding
227154	0.00367464	1.9139	Stradb	1	1 C1.3|1 29.2 cM	STE20-related kinase adaptor beta	protein-coding
15168	0.0110143	1.91289	Hcn3	3	3|3 F2	hyperpolarization-activated, cyclic nucleotide-gated K+ 3	protein-coding
102448	0.00679691	1.9119	Xylb	9	9|9 F3	xylulokinase homolog (H. influenzae)	protein-coding
21974	0.0155711	1.90838	Top2b	14	14|14 A3	topoisomerase (DNA) II beta	protein-coding
83703	0.00744558	1.90648	Dbr1	9	9|9 F1	debranching enzyme homolog 1 (S. cerevisiae)	protein-coding
623474	0.000194673	1.90584	Rad54b	4	4|4 A1	RAD54 homolog B (S. cerevisiae)	protein-coding
100972	0.00599488	1.90338	Rab28	5	5|5 B2	RAB28, member RAS oncogene family	protein-coding
319916	0.00568017	1.90198	A730011C13Rik	3	3|3	RIKEN cDNA A730011C13 gene	unknown
81003	0.000501232	1.90007	Trim23	13	13|13 D1	tripartite motif-containing 23	protein-coding
18969	0.0183355	1.89957	Pola2	19	19|19 A	polymerase (DNA directed), alpha 2	protein-coding
11737	0.000941242	1.89898	Anp32a	9	9 B|9 33.68 cM	acidic (leucine-rich) nuclear phosphoprotein 32 family, member A	protein-coding
209334	0.0021029	1.89895	Gen1	12	12|12 A1.1	Gen homolog 1, endonuclease (Drosophila)	protein-coding
76687	0.000620705	1.89732	Spcs3	8	8|8 B1.3	signal peptidase complex subunit 3 homolog (S. cerevisiae)	protein-coding
17864	0.00918284	1.89612	Mybl1	1	1 A2|1 2.08 cM	myeloblastosis oncogene-like 1	protein-coding
80838	0.00601195	1.89503	Hist1h1a	13	13|13 A3.2	histone cluster 1, H1a	protein-coding
13390	0.00480432	1.89181	Dlx1	2	2 C2|2 42.61 cM	distal-less homeobox 1	protein-coding
17755	0.0101367	1.89034	Map1b	13	13 D1|13 52.9 cM	microtubule-associated protein 1B	protein-coding
16561	0.0159199	1.88978	Kif1b	4	4 79.05 cM|4 E	kinesin family member 1B	protein-coding
67458	0.00825229	1.88948	Ergic1	17	17|17 B1	endoplasmic reticulum-golgi intermediate compartment (ERGIC) 1	protein-coding
338372	0.00954812	1.88705	Map3k9	12	12|12 D1	mitogen-activated protein kinase kinase kinase 9	protein-coding
269774	0.00811752	1.88628	Aak1	6	6 D1|6 37.75 cM	AP2 associated kinase 1	protein-coding
18749	0.000727345	1.88619	Prkacb	3	3|3 H3	protein kinase, cAMP dependent, catalytic, beta	protein-coding
233489	0.00168693	1.88289	Picalm	7	7 E1|7 50.47 cM	phosphatidylinositol binding clathrin assembly protein	protein-coding
56739	0.00355187	1.88128	Rec8	14	14 C3|14 28.19 cM	REC8 meiotic recombination protein	protein-coding
216742	0.00343143	1.87872	Fnip1	11	11|11 B1.3	folliculin interacting protein 1	protein-coding
12501	0.0158594	1.87473	Cd3e	9	9 A5.2|9 24.84 cM	CD3 antigen, epsilon polypeptide	protein-coding
68942	0.0132523	1.87358	Chmp2b	16	16|16 C1.3	charged multivesicular body protein 2B	protein-coding
110355	0.00937202	1.87331	Adrbk1	19	19 A|19 3.98 cM	adrenergic receptor kinase, beta 1	protein-coding
108960	0.00207111	1.87257	Irak2	6	6 E3|6 52.82 cM	interleukin-1 receptor-associated kinase 2	protein-coding
216131	0.0106875	1.87218	Trappc10	10	10 C1|10 39.72 cM	trafficking protein particle complex 10	protein-coding
55934	0.0020357	1.8712	Rp9	9	9|9 A4	retinitis pigmentosa 9 (human)	protein-coding
633285	0.00438144	1.87077	Rbm46	3	3|3 E3	RNA binding motif protein 46	protein-coding
240354	0.0100166	1.87065	Malt1	18	18|18 E1	mucosa associated lymphoid tissue lymphoma translocation gene 1	protein-coding
381201	0.000273588	1.87013	Ap5b1	19	19|19 A	adaptor-related protein complex 5, beta 1 subunit	protein-coding
75717	0.000502503	1.86543	Cul5	9	9|9 C	cullin 5	protein-coding
53332	0.00492616	1.86542	Mtmr1	X	X|X A7.2	myotubularin related protein 1	protein-coding
11938	0.000383291	1.86516	Atp2a2	5	5 62.38 cM|5 F	ATPase, Ca++ transporting, cardiac muscle, slow twitch 2	protein-coding
22318	0.0148221	1.86424	Vamp2	11	11|11 B3	vesicle-associated membrane protein 2	protein-coding
17279	0.00268371	1.86406	Melk	4	4 B1|4 23.46 cM	maternal embryonic leucine zipper kinase	protein-coding
69790	0.00265617	1.86292	Med30	15	15|15 C	mediator complex subunit 30	protein-coding
74051	0.00200211	1.86185	Steap2	5	5|5 A1	six transmembrane epithelial antigen of prostate 2	protein-coding
381126	0.0189156	1.86161	Garem	18	18|18 A2	GRB2 associated, regulator of MAPK1	protein-coding
50995	0.00157944	1.86006	Uba2	7	7|7 B1	ubiquitin-like modifier activating enzyme 2	protein-coding
320558	0.0106035	1.85714	Sycp2	2	2|2 H4	synaptonemal complex protein 2	protein-coding
235402	0.000770764	1.85619	Lingo1	9	9|9 A3	leucine rich repeat and Ig domain containing 1	protein-coding
108800	0.0162154	1.85345	Ston2	12	12|12 D3	stonin 2	protein-coding
27368	0.00330957	1.8525	Tbl2	5	5 G2|5 75.02 cM	transducin (beta)-like 2	protein-coding
272396	0.0129718	1.8522	Tarsl2	7	7|7 C	threonyl-tRNA synthetase-like 2	protein-coding
71819	0.00288341	1.85217	Kif23	9	9|9 B	kinesin family member 23	protein-coding
30853	0.00961242	1.8497	Mlf2	6	6|6 F2	myeloid leukemia factor 2	protein-coding
213027	0.00315826	1.84891	Evi5l	8	8|8 A1.1	ecotropic viral integration site 5 like	protein-coding
18584	0.00236008	1.84803	Pde8a	7	7|7 D3	phosphodiesterase 8A	protein-coding
20832	0.0102175	1.84756	Ssr4	X	X A7.3|X 37.41 cM	signal sequence receptor, delta	protein-coding
382207	0.0039069	1.84624	Jade3	X	X|X A1.3	jade family PHD finger 3	protein-coding
380698	0.000205509	1.84412	Obscn	11	11|11 B1.3	obscurin, cytoskeletal calmodulin and titin-interacting RhoGEF	protein-coding
26940	0.00525812	1.84291	Ecsit	9	9|9 A4	ECSIT homolog (Drosophila)	protein-coding
66124	0.0031141	1.84112	Josd2	7	7|7 B2	Josephin domain containing 2	protein-coding
27260	0.0114049	1.83847	Plek2	12	12|12 D2	pleckstrin 2	protein-coding
18291	0.00428641	1.83702	Nobox	6	6 B2.1|6 21.17 cM	NOBOX oogenesis homeobox	protein-coding
23802	0.0165604	1.83667	Amfr	8	8 C5|8 45.96 cM	autocrine motility factor receptor	protein-coding
16779	0.00792257	1.83608	Lamb2	9	9 59.4 cM|9 F1	laminin, beta 2	protein-coding
53620	0.0183085	1.83593	Vamp5	6	6|6 C1	vesicle-associated membrane protein 5	protein-coding
20403	0.0023895	1.83443	Itsn2	12	12|12 A1.1	intersectin 2	protein-coding
226856	0.00325219	1.83308	Lpgat1	1	1|1 H6	lysophosphatidylglycerol acyltransferase 1	protein-coding
74237	0.00589021	1.83276	Tubgcp2	7	7|7 F5	tubulin, gamma complex associated protein 2	protein-coding
16194	0.0043318	1.83124	Il6ra	3	3 F1|3 39.19 cM	interleukin 6 receptor, alpha	protein-coding
57441	0.0182979	1.83079	Gmnn	13	13|13 A3.1	geminin	protein-coding
227731	0.00372277	1.82947	Slc25a25	2	2|2 B	solute carrier family 25 (mitochondrial carrier, phosphate carrier), member 25	protein-coding
13361	0.0188824	1.82834	Dhfr	13	13 C3|13 47.64 cM	dihydrofolate reductase	protein-coding
13389	0.0062251	1.8281	Dll3	7	7 A3|7 16.67 cM	delta-like 3 (Drosophila)	protein-coding
14027	0.00244186	1.82646	Evpl	11	11|11 E1	envoplakin	protein-coding
56374	0.000276641	1.82557	Tmem59	4	4 C7|4 50.12 cM	transmembrane protein 59	protein-coding
56543	0.0144121	1.82528	Kcnd3	3	3|3 F3	potassium voltage-gated channel, Shal-related family, member 3	protein-coding
232157	0.00310104	1.82402	Mob1a	6	6|6 C3	MOB kinase activator 1A	protein-coding
233726	0.00049916	1.82365	Ipo7	7	7|7 F1	importin 7	protein-coding
59009	0.0185554	1.82326	Sh3rf1	8	8|8 B3.1	SH3 domain containing ring finger 1	protein-coding
56430	0.0052052	1.82262	Clip1	5	5|5 F	CAP-GLY domain containing linker protein 1	protein-coding
268721	0.016051	1.82234	Zswim8	14	14|14 A3	zinc finger SWIM-type containing 8	protein-coding
68750	0.00302225	1.82168	Rreb1	13	13|13 A3.3	ras responsive element binding protein 1	protein-coding
68975	0.0028614	1.8215	Med27	2	2 19.84 cM|2 A3	mediator complex subunit 27	protein-coding
11480	0.0126166	1.82102	Acvr2a	2	2 C1.1|2 28.38 cM	activin receptor IIA	protein-coding
106205	0.0101514	1.81578	Zc3h7a	16	16|16 A1	zinc finger CCCH type containing 7 A	protein-coding
69922	0.00134764	1.81539	Vrk2	11	11|11 A3.3	vaccinia related kinase 2	protein-coding
58994	0.0111078	1.81511	Smpd3	8	8|8 D2	sphingomyelin phosphodiesterase 3, neutral	protein-coding
53624	0.000505589	1.81419	Cldn7	11	11|11 B4	claudin 7	protein-coding
207854	0.0093949	1.8115	Fmr1nb	X	X|X A7.1	fragile X mental retardation 1 neighbor	protein-coding
20650	0.0127692	1.81117	Sntb2	8	8 D3|8 53.38 cM	syntrophin, basic 2	protein-coding
225182	0.00924742	1.80997	Rbbp8	18	18|18 A1	retinoblastoma binding protein 8	protein-coding
109331	0.0150471	1.8093	Rnf20	4	4|4 B1	ring finger protein 20	protein-coding
232816	0.0124864	1.80837	Zfp628	7	7|7 A1	zinc finger protein 628	protein-coding
65114	0.00616194	1.80778	Vps35	8	8 C3|8 41.61 cM	vacuolar protein sorting 35	protein-coding
58805	0.00179836	1.80665	Mlxipl	5	5|5 G2	MLX interacting protein-like	protein-coding
71962	0.00404941	1.80352	Gatsl3	11	11|11 A1	GATS protein-like 3	protein-coding
237542	0.00663984	1.80197	Osbpl8	10	10|10 D1	oxysterol binding protein-like 8	protein-coding
210274	0.0155934	1.8014	Shank2	7	7|7 F5	SH3/ankyrin domain gene 2	protein-coding
72395	0.00996359	1.80025	2610028E06Rik	4	4|4 D2.2	RIKEN cDNA 2610028E06 gene	ncRNA
99326	0.00429865	1.7995	Garnl3	2	2|2 B	GTPase activating RANGAP domain-like 3	protein-coding
21973	0.00100458	1.7987	Top2a	11	11 D|11 62.91 cM	topoisomerase (DNA) II alpha	protein-coding
239096	0.0172149	1.79827	Cdh24	14	14|14 C3	cadherin-like 24	protein-coding
18195	0.000943183	1.79761	Nsf	11	11 E1|11 67.54 cM	N-ethylmaleimide sensitive fusion protein	protein-coding
235534	0.00688762	1.79662	Pxylp1	9	9|9 E3.3	2-phosphoxylose phosphatase 1	protein-coding
16396	0.0092566	1.79508	Itch	2	2 H1|2 76.94 cM	itchy, E3 ubiquitin protein ligase	protein-coding
664799	0.000777214	1.79492	Ctcfl	2	2|2 H3	CCCTC-binding factor (zinc finger protein)-like	protein-coding
230648	0.0124487	1.79489	Efcab14	4	4|4 D1	EF-hand calcium binding domain 14	protein-coding
50934	0.0149828	1.79454	Slc7a8	14	14|14 C3	solute carrier family 7 (cationic amino acid transporter, y+ system), member 8	protein-coding
19272	0.0024126	1.79406	Ptprk	10	10 A4|10 15.06 cM	protein tyrosine phosphatase, receptor type, K	protein-coding
11855	0.00134232	1.79376	Arhgap5	12	12 C1|12 22.16 cM	Rho GTPase activating protein 5	protein-coding
63959	0.00772198	1.79325	Slc29a1	17	17|17 C	solute carrier family 29 (nucleoside transporters), member 1	protein-coding
15193	0.00321321	1.79295	Hdgfrp2	17	17|17 D	hepatoma-derived growth factor, related protein 2	protein-coding
226470	0.00160933	1.79214	Zbtb41	1	1|1 F	zinc finger and BTB domain containing 41 homolog	protein-coding
209003	0.0131524	1.78982	Rbmx2	X	X|X A4	RNA binding motif protein, X-linked 2	protein-coding
56419	0.00312213	1.78926	Diap3	14	14|14 D3	diaphanous homolog 3 (Drosophila)	protein-coding
17876	0.0163877	1.78891	Myef2	2	2 F1|2 61.16 cM	myelin basic protein expression factor 2, repressor	protein-coding
234396	0.0117686	1.78872	Ankle1	8	8|8 B3.3	ankyrin repeat and LEM domain containing 1	protein-coding
263406	0.0136043	1.78585	Plekhg3	12	12|12 C3	pleckstrin homology domain containing, family G (with RhoGef domain) member 3	protein-coding
72119	0.00258446	1.78549	Tpx2	2	2|2 H2	TPX2, microtubule-associated protein homolog (Xenopus laevis)	protein-coding
18124	0.00151104	1.78442	Nr4a3	4	4|4 B2	nuclear receptor subfamily 4, group A, member 3	protein-coding
224836	0.00839952	1.7832	Usp49	17	17|17 C	ubiquitin specific peptidase 49	protein-coding
52708	0.00590951	1.78263	Zfp410	12	12 D1|12 39.15 cM	zinc finger protein 410	protein-coding
74840	0.00263078	1.78198	Manf	9	9 F1|9 57.98 cM	mesencephalic astrocyte-derived neurotrophic factor	protein-coding
214048	0.0043848	1.78136	Larp1b	3	3|3 B	La ribonucleoprotein domain family, member 1B	protein-coding
213948	0.00564719	1.78133	Atg9b	5	5 A3|5 11.49 cM	autophagy related 9B	protein-coding
13542	0.000487627	1.7804	Dvl1	4	4 E2|4 87.61 cM	dishevelled, dsh homolog 1 (Drosophila)	protein-coding
243510	0.00553242	1.77836	Ccdc142	6	6|6 C3	coiled-coil domain containing 142	protein-coding
102632427	0.00348097	1.77749	Gm30502	8	8|8	predicted gene, 30502	pseudo
11432	0.0130432	1.77723	Acp2	2	2 E1|2 50.54 cM	acid phosphatase 2, lysosomal	protein-coding
100201	0.0133523	1.77613	Tmem64	4	4|4 A2	transmembrane protein 64	protein-coding
12649	0.00240894	1.77456	Chek1	9	9|9 A5.3	checkpoint kinase 1	protein-coding
11487	0.00421179	1.77452	Adam10	9	9 D|9 39.53 cM	a disintegrin and metallopeptidase domain 10	protein-coding
74868	0.00241361	1.77386	Tmem65	15	15|15 D1	transmembrane protein 65	protein-coding
20778	0.00471191	1.77276	Scarb1	5	5 64.11 cM|5 G1.1	scavenger receptor class B, member 1	protein-coding
224088	0.00435007	1.77272	Atp13a3	16	16|16 B2	ATPase type 13A3	protein-coding
15162	0.00829356	1.77131	Hck	2	2 H1|2 75.41 cM	hemopoietic cell kinase	protein-coding
227800	0.00123064	1.77126	Rabgap1	2	2|2 B	RAB GTPase activating protein 1	protein-coding
52428	0.00846826	1.76961	Rhpn2	7	7 B1-B2|7 21.36 cM	rhophilin, Rho GTPase binding protein 2	protein-coding
319574	0.0118435	1.76955	Gm20735	8	8|8 E1	predicted gene, 20735	ncRNA
98415	0.00371207	1.7692	Nucks1	1	1|1 E4	nuclear casein kinase and cyclin-dependent kinase substrate 1	protein-coding
66665	0.0131045	1.76909	Msantd3	4	4|4 B2	Myb/SANT-like DNA-binding domain containing 3	protein-coding
24015	0.00181859	1.76814	Abce1	8	8|8 C	ATP-binding cassette, sub-family E (OABP), member 1	protein-coding
108671	0.0132546	1.76624	Dnajc9	14	14|14 A3	DnaJ (Hsp40) homolog, subfamily C, member 9	protein-coding
50786	0.00370818	1.76581	Hs6st2	X	X|X A3.3	heparan sulfate 6-O-sulfotransferase 2	protein-coding
83490	0.0185605	1.76529	Pik3ap1	19	19|19 D1	phosphoinositide-3-kinase adaptor protein 1	protein-coding
216964	0.00255205	1.7651	Trp53i13	11	11|11 B5	transformation related protein 53 inducible protein 13	protein-coding
55982	0.00033561	1.76211	Paxip1	5	5 A3|5 13.23 cM	PAX interacting (with transcription-activation domain) protein 1	protein-coding
50917	0.00799026	1.76199	Galns	8	8|8 E1	galactosamine (N-acetyl)-6-sulfate sulfatase	protein-coding
18213	0.000155623	1.76188	Ntrk3	7	7 D3|7 44.01 cM	neurotrophic tyrosine kinase, receptor, type 3	protein-coding
545985	0.0165632	1.76132	Olfr612	7	7|7 E3	olfactory receptor 612	protein-coding
103836	0.010527	1.75995	Zfp692	11	11|11 B1.3	zinc finger protein 692	protein-coding
66180	0.00930109	1.75981	P3h4	11	11|11 D	prolyl 3-hydroxylase family member 4 (non-enzymatic)	protein-coding
108857	0.0113404	1.75956	Ankhd1	18	18|18 B2-B3	ankyrin repeat and KH domain containing 1	protein-coding
29864	0.0164574	1.75839	Rnf11	4	4|4 C7	ring finger protein 11	protein-coding
70317	0.0129265	1.75624	Arl16	11	11|11 E2	ADP-ribosylation factor-like 16	protein-coding
99887	0.0121621	1.75618	Tmem56	3	3|3 G3	transmembrane protein 56	protein-coding
627049	0.0117845	1.75552	Zfp800	6	6|6 A3.2	zinc finger protein 800	protein-coding
16573	0.00367703	1.75523	Kif5b	18	18 A2-B1|18 4.46 cM	kinesin family member 5B	protein-coding
110842	0.00354571	1.75339	Etfa	9	9|9 B	electron transferring flavoprotein, alpha polypeptide	protein-coding
75828	0.0131672	1.75269	Hormad2	11	11|11 A1	HORMA domain containing 2	protein-coding
109077	0.00597309	1.75252	Ints5	19	19|19 A	integrator complex subunit 5	protein-coding
224250	0.00595734	1.74873	Cldnd1	16	16|16 C1.2	claudin domain containing 1	protein-coding
107986	0.00130938	1.74501	Ddb2	2	2|2 E1	damage specific DNA binding protein 2	protein-coding
66646	0.000467964	1.74482	Rpe	1	1|1 C3	ribulose-5-phosphate-3-epimerase	protein-coding
225898	0.00638728	1.74415	Eml3	19	19|19 A	echinoderm microtubule associated protein like 3	protein-coding
268747	0.00930003	1.74367	Lrrc16b	14	14|14 C3	leucine rich repeat containing 16B	protein-coding
100182	0.00998201	1.74276	Akna	4	4|4 C1	AT-hook transcription factor	protein-coding
216578	0.0114398	1.73968	Papolg	11	11|11 A3.2	poly(A) polymerase gamma	protein-coding
71521	0.00258019	1.73963	Pds5a	5	5|5 C3.3	PDS5, regulator of cohesion maintenance, homolog A (S. cerevisiae)	protein-coding
224829	0.00573072	1.73962	Trerf1	17	17|17 C	transcriptional regulating factor 1	protein-coding
83554	0.00731046	1.73924	Fstl3	10	10|10 C1	follistatin-like 3	protein-coding
268934	0.000952137	1.73901	Grm4	17	17|17 A3.3	glutamate receptor, metabotropic 4	protein-coding
66078	0.000613622	1.73807	Tsen34	7	7|7 A1	tRNA splicing endonuclease 34 homolog (S. cerevisiae)	protein-coding
408022	0.0167373	1.73662	Primpol	8	8|8 B1.1	primase and polymerase (DNA-directed)	protein-coding
104015	0.00353627	1.73652	Synj1	16	16|16 C3-C4	synaptojanin 1	protein-coding
14731	0.00286077	1.73498	Gpaa1	15	15|15 E	GPI anchor attachment protein 1	protein-coding
74182	0.000570971	1.73495	Gpcpd1	2	2|2 F3	glycerophosphocholine phosphodiesterase GDE1 homolog (S. cerevisiae)	protein-coding
106504	0.00478153	1.73435	Stk38	17	17|17 A3.3	serine/threonine kinase 38	protein-coding
12728	0.00125547	1.73418	Clcn5	X	X A1.1|X 3.21 cM	chloride channel 5	protein-coding
100415902	0.0145117	1.73401	Gm15658	16	-	predicted gene 15658	ncRNA
70349	0.000236342	1.73291	Copb1	7	7 F1|7 59.31 cM	coatomer protein complex, subunit beta 1	protein-coding
20460	0.00447101	1.73237	Stil	4	4|4 D1	Scl/Tal1 interrupting locus	protein-coding
11305	0.00622198	1.73186	Abca2	2	2 17.25 cM|2 A2-B	ATP-binding cassette, sub-family A (ABC1), member 2	protein-coding
100048658	0.00166095	1.73124	Ddx43	9	9|9 E1	DEAD (Asp-Glu-Ala-Asp) box polypeptide 43	protein-coding
100043133	0.0100309	1.73073	9130023H24Rik	7	7|7 F3	RIKEN cDNA 9130023H24 gene	protein-coding
106025	0.00378227	1.73042	Sharpin	15	15 D3|15 35.75 cM	SHANK-associated RH domain interacting protein	protein-coding
12854	0.00283206	1.7294	Cort	4	4 E2|4 78.89 cM	cortistatin	protein-coding
216856	0.0127393	1.72869	Nlgn2	11	11|11 B3	neuroligin 2	protein-coding
20482	0.0117939	1.72746	Skil	3	3 A3|3 15.12 cM	SKI-like	protein-coding
72542	0.00663564	1.72706	Pgam5	5	5|5 F	phosphoglycerate mutase family member 5	protein-coding
70123	0.000579024	1.72677	2210013O21Rik	X	X|X F3	RIKEN cDNA 2210013O21 gene	protein-coding
67981	0.0141381	1.72649	Hormad1	3	3|3 F2	HORMA domain containing 1	protein-coding
107449	0.00620375	1.72586	Unc5b	10	10 B4|10 31.52 cM	unc-5 homolog B (C. elegans)	protein-coding
52357	0.0102631	1.72569	Wwc2	8	8 B1.1|8 26.91 cM	WW, C2 and coiled-coil domain containing 2	protein-coding
192231	0.00651051	1.72566	Hexim1	11	11|11 E1	hexamethylene bis-acetamide inducible 1	protein-coding
67471	0.018062	1.72539	Gpatch1	7	7|7 B1	G patch domain containing 1	protein-coding
56068	0.0140938	1.72486	Ammecr1	X	X|X F2	Alport syndrome, mental retardation, midface hypoplasia and elliptocytosis chromosomal region gene 1	protein-coding
76795	0.0183069	1.72395	Tbc1d9b	11	11|11 B1.3	TBC1 domain family, member 9B	protein-coding
83556	0.00829494	1.7233	Tex16	X	X|X E1	testis expressed gene 16	protein-coding
11595	0.00000260034	1.72265	Acan	7	7 D3|7 44.88 cM	aggrecan	protein-coding
230673	0.00172453	1.7222	Ipo13	4	4|4 D2.1	importin 13	protein-coding
75379	0.00195583	1.72203	4930599N23Rik	6	6|6 B1	RIKEN cDNA 4930599N23 gene	ncRNA
223664	0.0144146	1.72136	Lrrc14	15	15|15 D3	leucine rich repeat containing 14	protein-coding
100503724	0.0126741	1.72013	Dnajc19-ps	7	7|7 54.85 cM	DnaJ (Hsp40) homolog, subfamily C, member 19, pseudogene	protein-coding
224111	0.0103243	1.71915	Ubxn7	16	16|16 A1	UBX domain protein 7	protein-coding
55979	0.0104273	1.71757	Agpat1	17	17 B1|17 18.18 cM	1-acylglycerol-3-phosphate O-acyltransferase 1 (lysophosphatidic acid acyltransferase, alpha)	protein-coding
26908	0.00976936	1.71749	Eif2s3y	Y	Y|Y A1	eukaryotic translation initiation factor 2, subunit 3, structural gene Y-linked	protein-coding
17242	0.00359375	1.71575	Mdk	2	2 E1|2 50.63 cM	midkine	protein-coding
210573	0.0128552	1.7157	Tmem151b	17	17|17 B3	transmembrane protein 151B	protein-coding
13018	0.00152509	1.71468	Ctcf	8	8|8 D3	CCCTC-binding factor	protein-coding
104806	0.0118757	1.71369	Fancm	12	12 C1|12 27.21 cM	Fanconi anemia, complementation group M	protein-coding
18220	0.00190718	1.71209	Nucb1	7	7|7 B4	nucleobindin 1	protein-coding
67510	0.00783336	1.70976	Tvp23b	11	11|11 B2	trans-golgi network vesicle protein 23B	protein-coding
18159	0.00569481	1.70936	Nppc	1	1 D|1 43.98 cM	natriuretic peptide type C	protein-coding
66913	0.00109786	1.70532	Kdelr2	5	5|5 G2	KDEL (Lys-Asp-Glu-Leu) endoplasmic reticulum protein retention receptor 2	protein-coding
69291	0.00758013	1.70509	1700001L05Rik	15	15|15 E1	RIKEN cDNA 1700001L05 gene	ncRNA
17342	0.00205003	1.70368	Mitf	6	6 D3|6 45.05 cM	microphthalmia-associated transcription factor	protein-coding
57247	0.0172504	1.70306	Zfp276	8	8 E1|8 72.09 cM	zinc finger protein (C2H2 type) 276	protein-coding
71169	0.00824722	1.70301	Nbas	12	12|12 A3	neuroblastoma amplified sequence	protein-coding
268469	0.000438649	1.70138	Zfp652	11	11|11 D	zinc finger protein 652	protein-coding
51786	0.00794913	1.70128	Cpsf2	12	12|12 F1	cleavage and polyadenylation specific factor 2	protein-coding
18763	0.00152194	1.7004	Pkd1	17	17 A3.3|17 12.4 cM	polycystic kidney disease 1 homolog	protein-coding
71918	0.0192634	1.70008	Zcchc24	14	14|14 A3	zinc finger, CCHC domain containing 24	protein-coding
70155	0.00386768	1.69952	Ogfrl1	1	1|1 A5	opioid growth factor receptor-like 1	protein-coding
73998	0.00369309	1.69921	Herc3	6	6|6 B3	hect domain and RLD 3	protein-coding
216238	0.000156607	1.6986	Eea1	10	10|10 C3	early endosome antigen 1	protein-coding
381318	0.00166154	1.69858	Nsl1	1	1|1 H6	NSL1, MIND kinetochore complex component, homolog (S. cerevisiae)	protein-coding
108672	0.00247573	1.69856	Zdhhc15	X	X|X D	zinc finger, DHHC domain containing 15	protein-coding
109284	0.00168518	1.69797	R3hdm4	10	10|10 C1	R3H domain containing 4	protein-coding
102141	0.00541645	1.69793	Snx25	8	8|8 B1.1	sorting nexin 25	protein-coding
12804	0.0165843	1.69787	Cntfr	4	4 A5|4 21.81 cM	ciliary neurotrophic factor receptor	protein-coding
329506	0.0140765	1.6978	Ctdspl2	2	2 E5|2 60.46 cM	CTD (carboxy-terminal domain, RNA polymerase II, polypeptide A) small phosphatase like 2	protein-coding
14211	0.00331409	1.69739	Smc2	4	4 28.31 cM|4 B3	structural maintenance of chromosomes 2	protein-coding
81000	0.00443755	1.69709	Rad54l2	9	9|9 F1	RAD54 like 2 (S. cerevisiae)	protein-coding
211612	0.0000222063	1.69679	Ptchd1	X	X|X F3	patched domain containing 1	protein-coding
105440	0.00271815	1.69677	Kctd9	14	14|14 D1	potassium channel tetramerisation domain containing 9	protein-coding
68828	0.0135844	1.69648	Sync	4	4 D2.2|4 63.26 cM	syncoilin	protein-coding
18747	0.0197504	1.69525	Prkaca	8	8|8 C3	protein kinase, cAMP dependent, catalytic, alpha	protein-coding
19057	0.0119306	1.69507	Ppp3cc	14	14|14 D2	protein phosphatase 3, catalytic subunit, gamma isoform	protein-coding
19719	0.00159733	1.69474	Rfng	11	11 E2|11 84.53 cM	RFNG O-fucosylpeptide 3-beta-N-acetylglucosaminyltransferase	protein-coding
100155	0.00964142	1.69309	AI481877	4	4|4 B3	expressed sequence AI481877	protein-coding
20271	0.00565876	1.69288	Scn5a	9	9 F3-F4|9 71.33 cM	sodium channel, voltage-gated, type V, alpha	protein-coding
102632425	0.0151457	1.69225	Gm30500	14	14|14	predicted gene, 30500	protein-coding
233033	0.00149908	1.69221	Samd4b	7	7|7 A3	sterile alpha motif domain containing 4B	protein-coding
102634130	0.0126957	1.69124	Gm12446	4	4|4 24.63 cM	predicted gene 12446	ncRNA
26433	0.0171512	1.69064	Plod3	5	5 G2|5 76.09 cM	procollagen-lysine, 2-oxoglutarate 5-dioxygenase 3	protein-coding
434863	0.0029471	1.69006	Gm15128	X	X F2|X	predicted gene 15128	protein-coding
78937	0.0106459	1.68893	Avl9	6	6|6 C1	AVL9 homolog (S. cerevisiase)	protein-coding
236794	0.0133517	1.68889	Slc9a6	X	X|X A5	solute carrier family 9 (sodium/hydrogen exchanger), member 6	protein-coding
70238	0.00530489	1.68805	Rnf168	16	16|16 B2	ring finger protein 168	protein-coding
75317	0.00899254	1.68666	Parpbp	10	10|10 C2	PARP1 binding protein	protein-coding
67296	0.00858834	1.68602	Socs4	14	14|14 C1	suppressor of cytokine signaling 4	protein-coding
72749	0.00600311	1.68559	Tonsl	15	15|15 D3	tonsoku-like, DNA repair protein	protein-coding
66069	0.00412125	1.68452	Snupn	9	9|9 B	snurportin 1	protein-coding
54367	0.0000575399	1.68196	Zfp326	5	5|5 E5	zinc finger protein 326	protein-coding
227399	0.00189225	1.68172	Ppip5k2	1	1|1 D	diphosphoinositol pentakisphosphate kinase 2	protein-coding
382985	0.00619108	1.68067	Rrm2b	15	15|15 B3.1	ribonucleotide reductase M2 B (TP53 inducible)	protein-coding
13478	0.0195313	1.67953	Dpagt1	9	9 A5.2|9 24.84 cM	dolichyl-phosphate (UDP-N-acetylglucosamine) acetylglucosaminephosphotransferase 1 (GlcNAc-1-P transferase)	protein-coding
21841	0.00790147	1.67917	Tia1	6	6|6 D2	cytotoxic granule-associated RNA binding protein 1	protein-coding
243328	0.00778472	1.67916	Slc29a4	5	5|5 G2	solute carrier family 29 (nucleoside transporters), member 4	protein-coding
11776	0.00770776	1.67871	Ap3d1	10	10 C1|10 39.72 cM	adaptor-related protein complex 3, delta 1 subunit	protein-coding
72107	0.00969235	1.67864	Dscc1	15	15|15 D1	defective in sister chromatid cohesion 1 homolog (S. cerevisiae)	protein-coding
19049	0.0032068	1.67769	Ppp1r1b	11	11|11 D	protein phosphatase 1, regulatory (inhibitor) subunit 1B	protein-coding
233765	0.0103251	1.67719	Plekha7	7	7|7 F1	pleckstrin homology domain containing, family A member 7	protein-coding
229782	0.017006	1.67574	Slc35a3	3	3|3 G1	solute carrier family 35 (UDP-N-acetylglucosamine (UDP-GlcNAc) transporter), member 3	protein-coding
208104	0.00972196	1.67496	Mlxip	5	5|5 F	MLX interacting protein	protein-coding
16798	0.00258297	1.67492	Lats1	10	10|10 A1	large tumor suppressor	protein-coding
17258	0.0035972	1.67369	Mef2a	7	7 C|7 36.72 cM	myocyte enhancer factor 2A	protein-coding
67795	0.00422216	1.67318	Rnls	19	19|19 C1	renalase, FAD-dependent amine oxidase	protein-coding
17283	0.00232105	1.67307	Men1	19	19|19 A	multiple endocrine neoplasia 1	protein-coding
217734	0.0114727	1.67213	Pomt2	12	12|12 D2	protein-O-mannosyltransferase 2	protein-coding
66730	0.0107877	1.67171	4921531C22Rik	2	2|2	RIKEN cDNA 4921531C22 gene	ncRNA
56786	0.00809969	1.6716	Tmem9b	7	7|7 E3	TMEM9 domain family, member B	protein-coding
109054	0.0023666	1.67117	Pfdn4	2	2 H3|2 91.91 cM	prefoldin 4	protein-coding
235574	0.00937744	1.67025	Atp2c1	9	9|9 F1	ATPase, Ca++-sequestering	protein-coding
66268	0.0105091	1.66976	Pigyl	9	9|9 A3	phosphatidylinositol glycan anchor biosynthesis, class Y-like	protein-coding
218236	0.00204113	1.66925	Fam120a	13	13|13 A5	family with sequence similarity 120, member A	protein-coding
19075	0.0131416	1.66833	Prim1	10	10 76.39 cM|10 D3	DNA primase, p49 subunit	protein-coding
319185	0.000988493	1.66728	Hist1h2bl	13	13|13 A2-A3	histone cluster 1, H2bl	protein-coding
70099	0.0037879	1.66608	Smc4	3	3|3 E2	structural maintenance of chromosomes 4	protein-coding
72326	0.0131011	1.66571	2500004C02Rik	2	2|2 H1	RIKEN cDNA 2500004C02 gene	ncRNA
74164	0.00290131	1.66566	Nfx1	4	4 20.72 cM|4 B1	nuclear transcription factor, X-box binding 1	protein-coding
245000	0.000523048	1.66484	Atr	9	9|9 E4	ataxia telangiectasia and Rad3 related	protein-coding
68366	0.0042023	1.66484	Tmem129	5	5|5 B2	transmembrane protein 129	protein-coding
59040	0.0114445	1.66467	Rhot1	11	11 B5|11 47.62 cM	ras homolog gene family, member T1	protein-coding
71893	0.00717992	1.66444	Noxo1	17	17 A3.3|17 12.49 cM	NADPH oxidase organizer 1	protein-coding
20359	0.0108018	1.66415	Sema6b	17	17|17 D	sema domain, transmembrane domain (TM), and cytoplasmic domain, (semaphorin) 6B	protein-coding
22393	0.0127348	1.66242	Wfs1	5	5|5 B3	Wolfram syndrome 1 homolog (human)	protein-coding
67369	0.00586239	1.66238	Qpctl	7	7|7 A3	glutaminyl-peptide cyclotransferase-like	protein-coding
11441	0.00877469	1.66168	Chrna7	7	7 C|7 34.47 cM	cholinergic receptor, nicotinic, alpha polypeptide 7	protein-coding
233406	0.00178167	1.66166	Prc1	7	7 D3|7 45.62 cM	protein regulator of cytokinesis 1	protein-coding
68556	0.00306083	1.66134	Uckl1	2	2|2 H4	uridine-cytidine kinase 1-like 1	protein-coding
104625	0.0106768	1.66132	Cnot6	11	11|11 B1.2	CCR4-NOT transcription complex, subunit 6	protein-coding
56310	0.00849987	1.66097	Gps2	11	11|11 B3	G protein pathway suppressor 2	protein-coding
18554	0.0078426	1.65967	Pcsk7	9	9 A5.2|9 25.32 cM	proprotein convertase subtilisin/kexin type 7	protein-coding
102636154	0.0037905	1.65958	Gm16124	9	9|9 29.12 cM	predicted gene 16124	ncRNA
18423	0.0113542	1.65715	Otx1	11	11 A3.2|11 14.1 cM	orthodenticle homolog 1	protein-coding
108099	0.0110792	1.65699	Prkag2	5	5|5 A3	protein kinase, AMP-activated, gamma 2 non-catalytic subunit	protein-coding
231148	0.0101876	1.65427	Ablim2	5	5|5 B3	actin-binding LIM protein 2	protein-coding
191578	0.013329	1.6539	Helq	5	5|5 E	helicase, POLQ-like	protein-coding
23921	0.0144874	1.65294	Sh2b2	5	5|5 G1	SH2B adaptor protein 2	protein-coding
75691	0.00323086	1.65224	Anks6	4	4|4 B1	ankyrin repeat and sterile alpha motif domain containing 6	protein-coding
224105	0.00535074	1.65094	Pak2	16	16 B2|16 22.4 cM	p21 protein (Cdc42/Rac)-activated kinase 2	protein-coding
93759	0.00136264	1.64968	Sirt1	10	10|10 B4	sirtuin 1	protein-coding
12323	0.00936799	1.64861	Camk2b	11	11 A1|11 3.89 cM	calcium/calmodulin-dependent protein kinase II, beta	protein-coding
18392	0.000333753	1.64704	Orc1	4	4|4 D	origin recognition complex, subunit 1	protein-coding
19271	0.0195126	1.64556	Ptprj	2	2 50.19 cM|2 E1-2	protein tyrosine phosphatase, receptor type, J	protein-coding
218973	0.00547103	1.64537	Wdhd1	14	14|14 C1	WD repeat and HMG-box DNA binding protein 1	protein-coding
78808	0.0104219	1.64438	Stxbp5	10	10|10 A2	syntaxin binding protein 5 (tomosyn)	protein-coding
546519	0.00849007	1.64417	Tmem235	11	11|11 E2	transmembrane protein 235	protein-coding
319448	0.00665804	1.64247	Fndc3a	14	14 D2|14 37.62 cM	fibronectin type III domain containing 3A	protein-coding
277973	0.00943668	1.6424	Slc9a5	8	8|8 D3	solute carrier family 9 (sodium/hydrogen exchanger), member 5	protein-coding
69863	0.0147344	1.64205	Ttc39b	4	4|4 C3	tetratricopeptide repeat domain 39B	protein-coding
101694	0.00763162	1.64016	AI854517	7	7|7 D3	expressed sequence AI854517	ncRNA
224694	0.00294922	1.63955	Zfp81	17	17|17 B1	zinc finger protein 81	protein-coding
22215	0.0023897	1.63883	Ube3a	7	7 C|7 33.95 cM	ubiquitin protein ligase E3A	protein-coding
78781	0.0115972	1.63769	Zc3hav1	6	6 B1|6 17.72 cM	zinc finger CCCH type, antiviral 1	protein-coding
12632	0.014506	1.63757	Cfl2	12	12|12 C1	cofilin 2, muscle	protein-coding
11603	0.0153776	1.63665	Agrn	4	4 E2|4 88.55 cM	agrin	protein-coding
75767	0.00546623	1.63654	Rab11fip1	8	8|8 A3	RAB11 family interacting protein 1 (class I)	protein-coding
20362	0.0142746	1.63601	2008-09-01	11	11 B1.3|11 31.96 cM	septin 8	protein-coding
234549	0.0119532	1.63486	Heatr3	8	8|8 C3	HEAT repeat containing 3	protein-coding
224170	0.00259928	1.63471	Dzip3	16	16|16 B5	DAZ interacting protein 3, zinc finger	protein-coding
231876	0.0103384	1.63425	Lmtk2	5	5|5 G2	lemur tyrosine kinase 2	protein-coding
12915	0.0023871	1.6335	Atf6b	17	17 B1|17 18.22 cM	activating transcription factor 6 beta	protein-coding
329251	0.00147601	1.63303	Ppp1r12b	1	1|1 F	protein phosphatase 1, regulatory (inhibitor) subunit 12B	protein-coding
27632	0.00265374	1.63079	Nelfe	17	17 B1|17 18.4 cM	negative elongation factor complex member E, Rdbp	protein-coding
338371	0.0128331	1.63074	Endov	11	11|11 E2	endonuclease V	protein-coding
228850	0.0014276	1.62879	Ralgapb	2	2|2 H1	Ral GTPase activating protein, beta subunit (non-catalytic)	protein-coding
26909	0.00502959	1.6282	Exo1	1	1 H4|1 81.9 cM	exonuclease 1	protein-coding
116733	0.00210211	1.62792	Vps4a	8	8|8 D	vacuolar protein sorting 4a (yeast)	protein-coding
73750	0.00346088	1.62756	Whrn	4	4 33.97 cM|4 C1	whirlin	protein-coding
216274	0.00859249	1.62738	Cep290	10	10 D1|10 51.48 cM	centrosomal protein 290	protein-coding
70797	0.0144901	1.62621	Ankib1	5	5|5 A1	ankyrin repeat and IBR domain containing 1	protein-coding
216154	0.0115323	1.62485	Med16	10	10|10 C1	mediator complex subunit 16	protein-coding
20184	0.0191456	1.62482	Uimc1	13	13|13 B2	ubiquitin interaction motif containing 1	protein-coding
16848	0.00207119	1.62326	Lfng	5	5 G2|5 79.15 cM	LFNG O-fucosylpeptide 3-beta-N-acetylglucosaminyltransferase	protein-coding
80708	0.0106124	1.62308	Pacsin3	2	2|2 E1	protein kinase C and casein kinase substrate in neurons 3	protein-coding
109151	0.0076205	1.62274	Chd9	8	8|8 C5	chromodomain helicase DNA binding protein 9	protein-coding
320354	0.00597717	1.62253	Grin1os	2	2|2	glutamate receptor, ionotropic, NMDA1 (zeta 1), opposite strand	protein-coding
64436	0.00345946	1.62224	Inpp5e	2	2|2 A3	inositol polyphosphate-5-phosphatase E	protein-coding
76843	0.0106745	1.62135	Dtl	1	1|1 H6	denticleless homolog (Drosophila)	protein-coding
12395	0.0117468	1.62104	Runx1t1	4	4 5.88 cM|4 A	runt-related transcription factor 1; translocated to, 1 (cyclin D-related)	protein-coding
100503704	0.0082569	1.62029	Gm16861	16	16|16 2.48 cM	predicted gene, 16861	ncRNA
170767	0.00741236	1.61998	Rfxap	3	3|3 D	regulatory factor X-associated protein	protein-coding
211347	0.00225598	1.61934	Pank3	11	11|11 A4	pantothenate kinase 3	protein-coding
67917	0.00850672	1.61927	Zcchc3	2	2|2 H1	zinc finger, CCHC domain containing 3	protein-coding
233890	0.00531099	1.61811	Zfp768	7	7|7 F3	zinc finger protein 768	protein-coding
320609	0.0035382	1.61707	Strip2	6	6|6 A3.3	striatin interacting protein 2	protein-coding
14628	0.0180036	1.61704	Ostm1	10	10 B2|10 22.89 cM	osteopetrosis associated transmembrane protein 1	protein-coding
12235	0.00550574	1.61653	Bub1	2	2 F1|2 62.1 cM	budding uninhibited by benzimidazoles 1 homolog (S. cerevisiae)	protein-coding
57354	0.00818119	1.61631	Cramp1l	17	17|17 A3.3	Crm, cramped-like (Drosophila)	protein-coding
106740	0.0174068	1.61593	LOC106740	17	17|17	uncharacterized LOC106740	ncRNA
72008	0.0190583	1.61516	Zfyve19	2	2|2 E5	zinc finger, FYVE domain containing 19	protein-coding
243771	0.00624356	1.61432	Parp12	6	6|6 B1	poly (ADP-ribose) polymerase family, member 12	protein-coding
382117	0.016999	1.6143	Tcaim	9	9 F4|9 73.14 cM	T cell activation inhibitor, mitochondrial	protein-coding
76688	0.00114099	1.61348	Arfrp1	2	2|2 H4	ADP-ribosylation factor related protein 1	protein-coding
268749	0.0132252	1.61345	Rnf31	14	14|14 C3	ring finger protein 31	protein-coding
75964	0.00406293	1.61299	Trappc8	18	18|18 A2	trafficking protein particle complex 8	protein-coding
232217	0.0153609	1.61141	4933427D06Rik	6	6|6 D1	RIKEN cDNA 4933427D06 gene	protein-coding
52615	0.00185228	1.6106	Suz12	11	11 B5|11 47.36 cM	suppressor of zeste 12 homolog (Drosophila)	protein-coding
13844	0.00533453	1.61056	Ephb2	4	4 69.0 cM|4 D-E	Eph receptor B2	protein-coding
59013	0.00760818	1.60804	Hnrnph1	11	11|11 B1.2	heterogeneous nuclear ribonucleoprotein H1	protein-coding
21982	0.018363	1.60784	Tmem165	5	5 C3.3|5 40.56 cM	transmembrane protein 165	protein-coding
208628	0.00502312	1.60746	Kntc1	5	5|5 F	kinetochore associated 1	protein-coding
338523	0.00658795	1.6069	Kdm7a	6	6|6 B1	lysine (K)-specific demethylase 7A	protein-coding
30934	0.0172792	1.60577	Tor1b	2	2|2 B	torsin family 1, member B	protein-coding
268448	0.0184244	1.60573	Phf12	11	11|11 B5	PHD finger protein 12	protein-coding
319653	0.0131575	1.60515	Slc25a40	5	5|5 A1	solute carrier family 25, member 40	protein-coding
19707	0.00495999	1.60444	Reps1	10	10|10 A3	RalBP1 associated Eps domain containing protein	protein-coding
67804	0.00276289	1.60431	Snx2	18	18|18 D1	sorting nexin 2	protein-coding
14933	0.0130148	1.60408	Gyk	X	X 39.32 cM|X C-D	glycerol kinase	protein-coding
78889	0.00565074	1.60348	Wsb1	11	11|11 B5	WD repeat and SOCS box-containing 1	protein-coding
54609	0.0175355	1.6033	Ubqln2	X	X|X F3	ubiquilin 2	protein-coding
29869	0.0132697	1.60259	Ulk2	11	11|11 B2	unc-51 like kinase 2	protein-coding
70045	0.0177806	1.60215	2610528A11Rik	14	14|14 B	RIKEN cDNA 2610528A11 gene	protein-coding
217331	0.00674653	1.60182	Unk	11	11|11 E2	unkempt homolog (Drosophila)	protein-coding
15530	0.00622874	1.6005	Hspg2	4	4 D3|4 69.93 cM	perlecan (heparan sulfate proteoglycan 2)	protein-coding
14809	0.0145296	1.59895	Grik5	7	7 A3|7 13.73 cM	glutamate receptor, ionotropic, kainate 5 (gamma 2)	protein-coding
232341	0.00236423	1.59736	Wnk1	6	6|6 F1	WNK lysine deficient protein kinase 1	protein-coding
20969	0.00343726	1.59676	Sdc1	12	12 A1.1|12 3.94 cM	syndecan 1	protein-coding
14339	0.00430479	1.59577	Aktip	8	8 44.25 cM|8 D	thymoma viral proto-oncogene 1 interacting protein	protein-coding
57431	0.00951095	1.59554	Dnajc4	19	19|19 A	DnaJ (Hsp40) homolog, subfamily C, member 4	protein-coding
66086	0.00751652	1.59462	Fopnl	16	16|16 B1	Fgfr1op N-terminal like	protein-coding
208117	0.00671441	1.59385	Aph1b	9	9|9 D	anterior pharynx defective 1b homolog (C. elegans)	protein-coding
14390	0.00685173	1.59166	Gabpa	16	16 C3-4|16 46.92 cM	GA repeat binding protein, alpha	protein-coding
66674	0.00104365	1.59095	Spryd7	14	14|14 D1	SPRY domain containing 7	protein-coding
72162	0.00139062	1.58967	Dhx36	3	3|3 E1	DEAH (Asp-Glu-Ala-His) box polypeptide 36	protein-coding
231986	0.0103495	1.58967	Jazf1	6	6 B3|6 25.74 cM	JAZF zinc finger 1	protein-coding
231151	0.0154601	1.58965	Tada2b	5	5|5 B3	transcriptional adaptor 2B	protein-coding
228598	0.00747229	1.58802	Ebf4	2	2|2 F1	early B cell factor 4	protein-coding
329777	0.0104962	1.58786	Pigk	3	3|3 H4	phosphatidylinositol glycan anchor biosynthesis, class K	protein-coding
620592	0.00121121	1.58725	Tmem28	X	X|X C3	transmembrane protein 28	protein-coding
70466	0.0148841	1.58617	Ckap2l	2	2|2 F1	cytoskeleton associated protein 2-like	protein-coding
270624	0.00477619	1.58461	Spin4	X	X|X C3	spindlin family, member 4	protein-coding
22592	0.00818476	1.5842	Ercc5	1	1 23.55 cM|1 B	excision repair cross-complementing rodent repair deficiency, complementation group 5	protein-coding
94178	0.00937279	1.5838	Mcoln1	8	8 A1.1|8 1.92 cM	mucolipin 1	protein-coding
79456	0.00851563	1.58358	Recql4	15	15|15 D3	RecQ protein-like 4	protein-coding
107652	0.00967631	1.58248	Uap1	1	1|1 H3	UDP-N-acetylglucosamine pyrophosphorylase 1	protein-coding
209707	0.0169969	1.58212	Lcorl	5	5|5 B3	ligand dependent nuclear receptor corepressor-like	protein-coding
108937	0.0049229	1.58211	Rnf169	7	7|7 E1	ring finger protein 169	protein-coding
223601	0.00837208	1.58089	Fam49b	15	15|15 D1	family with sequence similarity 49, member B	protein-coding
104271	0.00426254	1.58067	Tex15	8	8|8 A4	testis expressed gene 15	protein-coding
14087	0.013991	1.58003	Fanca	8	8 E1|8 72.1 cM	Fanconi anemia, complementation group A	protein-coding
22770	0.0191765	1.57993	Zhx1	15	15|15 D2	zinc fingers and homeoboxes 1	protein-coding
100034729	0.00168108	1.57859	Gm15114	X	X F2|X	predicted gene 15114	protein-coding
208198	0.0184583	1.57842	Btbd2	10	10|10 C1	BTB (POZ) domain containing 2	protein-coding
16973	0.00589445	1.5784	Lrp5	19	19|19 B	low density lipoprotein receptor-related protein 5	protein-coding
19245	0.00719285	1.57768	Ptp4a3	15	15|15 E1	protein tyrosine phosphatase 4a3	protein-coding
50878	0.0113778	1.57746	Stag3	5	5 G2|5 77.01 cM	stromal antigen 3	protein-coding
72508	0.000129314	1.57685	Rps6kb1	11	11|11 C	ribosomal protein S6 kinase, polypeptide 1	protein-coding
235542	0.00633649	1.57573	Ppp2r3a	9	9|9 E4	protein phosphatase 2, regulatory subunit B'', alpha	protein-coding
68795	0.00471643	1.57544	Ubr3	2	2|2 C2	ubiquitin protein ligase E3 component n-recognin 3	protein-coding
18007	0.0014985	1.57528	Neo1	9	9|9 B	neogenin	protein-coding
67886	0.00672984	1.5747	Camsap2	1	1|1 E4	calmodulin regulated spectrin-associated protein family, member 2	protein-coding
26409	0.013757	1.57463	Map3k7	4	4|4 A5	mitogen-activated protein kinase kinase kinase 7	protein-coding
213827	0.000434633	1.57455	Arcn1	9	9|9 A5.2	archain 1	protein-coding
432879	0.0172814	1.57378	Kbtbd6	14	14|14 D3	kelch repeat and BTB (POZ) domain containing 6	protein-coding
12544	0.0114121	1.57343	Cdc45	16	16 A3|16 11.63 cM	cell division cycle 45	protein-coding
238328	0.0114057	1.57304	Vash1	12	12|12 D2	vasohibin 1	protein-coding
230597	0.0127095	1.57303	Zfyve9	4	4|4 C7	zinc finger, FYVE domain containing 9	protein-coding
57339	0.00247228	1.57285	Jph1	1	1|1 A4	junctophilin 1	protein-coding
67120	0.00692013	1.57283	Ttc14	3	3|3 B	tetratricopeptide repeat domain 14	protein-coding
17754	0.0152972	1.57207	Map1a	2	2 E5|2 60.37 cM	microtubule-associated protein 1 A	protein-coding
14235	0.00893216	1.57167	Foxm1	6	6 F3|6 62.98 cM	forkhead box M1	protein-coding
14583	0.00569419	1.57072	Gfpt1	6	6 D1|6 37.81 cM	glutamine fructose-6-phosphate transaminase 1	protein-coding
234725	0.00329624	1.57062	Zfp612	8	8|8 D3	zinc finger protein 612	protein-coding
620017	0.0199238	1.57006	Igkv5-39	6	6|6 C1	immunoglobulin kappa variable 5-39	other
70153	0.0185856	1.56894	2210016F16Rik	13	13|13 B2	RIKEN cDNA 2210016F16 gene	protein-coding
16776	0.00132787	1.56875	Lama5	2	2 H4|2 102.7 cM	laminin, alpha 5	protein-coding
75552	0.015628	1.5687	Paqr9	9	9|9 E3.3	progestin and adipoQ receptor family member IX	protein-coding
109181	0.00464166	1.56835	Trip11	12	12|12 F1	thyroid hormone receptor interactor 11	protein-coding
12121	0.00521158	1.56811	Bicd1	6	6|6 G3	bicaudal D homolog 1 (Drosophila)	protein-coding
83997	0.0040716	1.5674	Slmap	14	14|14 B	sarcolemma associated protein	protein-coding
230594	0.00284191	1.56715	Zcchc11	4	4|4 C7	zinc finger, CCHC domain containing 11	protein-coding
18711	0.00257069	1.56597	Pikfyve	1	1|1 C2	phosphoinositide kinase, FYVE finger containing	protein-coding
108670	0.0119382	1.56516	Epsti1	14	14|14 D3	epithelial stromal interaction 1 (breast)	protein-coding
216558	0.018345	1.56498	Ugp2	11	11 A3.1|11 13.89 cM	UDP-glucose pyrophosphorylase 2	protein-coding
224938	0.00176508	1.5649	Pja2	17	17|17 E1.1	praja 2, RING-H2 motif containing	protein-coding
70646	0.000629318	1.56345	Naa30	14	14|14 C1	N(alpha)-acetyltransferase 30, NatC catalytic subunit	protein-coding
17025	0.0063282	1.5623	Alad	4	4 B3|4 33.17 cM	aminolevulinate, delta-, dehydratase	protein-coding
20972	0.0164268	1.56225	Syngr1	15	15|15 E1	synaptogyrin 1	protein-coding
114886	0.010141	1.56219	Cygb	11	11|11 E2	cytoglobin	protein-coding
116873	0.0194975	1.56196	Stim2	5	5 C1|5 29.69 cM	stromal interaction molecule 2	protein-coding
28106	0.0171318	1.56194	Mydgf	17	17 D|17 29.2 cM	myeloid derived growth factor	protein-coding
18576	0.0159451	1.56092	Pde3b	7	7 F1|7 59.46 cM	phosphodiesterase 3B, cGMP-inhibited	protein-coding
11518	0.017549	1.56073	Add1	5	5 B2|5 17.9 cM	adducin 1 (alpha)	protein-coding
56376	0.0140588	1.56063	Pdlim5	3	3|3 H3	PDZ and LIM domain 5	protein-coding
226043	0.00674742	1.55902	Cbwd1	19	19|19 B	COBW domain containing 1	protein-coding
76499	0.000884156	1.55849	Clasp2	9	9|9 F2	CLIP associating protein 2	protein-coding
216549	0.0118881	1.55752	Aftph	11	11|11 A3.1	aftiphilin	protein-coding
19258	0.00289992	1.55743	Ptpn4	1	1 E2|1 52.39 cM	protein tyrosine phosphatase, non-receptor type 4	protein-coding
208606	0.000461726	1.55706	Rsrc2	5	5|5 F	arginine/serine-rich coiled-coil 2	protein-coding
107970	0.000996259	1.55654	Hist1h1t	13	13|13 A3.2	histone cluster 1, H1t	protein-coding
243983	0.00805678	1.55643	Zdhhc13	7	7|7 B4	zinc finger, DHHC domain containing 13	protein-coding
106795	0.00541255	1.55642	Tcf19	17	17|17 B1	transcription factor 19	protein-coding
69256	0.00186143	1.55641	Zfp397	18	18|18 A2	zinc finger protein 397	protein-coding
228852	0.0143788	1.55619	Ppp1r16b	2	2|2 H1	protein phosphatase 1, regulatory (inhibitor) subunit 16B	protein-coding
15512	0.0102967	1.55552	Hspa2	12	12 C3|12 33.73 cM	heat shock protein 2	protein-coding
227195	0.000197042	1.55521	Ino80d	1	1|1 C2	INO80 complex subunit D	protein-coding
240518	0.0123843	1.55501	Peli3	19	19|19 A	pellino 3	protein-coding
319170	0.00719066	1.55465	Hist1h2an	13	13|13 A3.1	histone cluster 1, H2an	protein-coding
56195	0.015732	1.55373	Ptbp2	3	3|3 G1	polypyrimidine tract binding protein 2	protein-coding
212377	0.000924773	1.55357	Mms22l	4	4|4 A3	MMS22-like, DNA repair protein	protein-coding
22780	0.0177463	1.55334	Ikzf3	11	11|11 D	IKAROS family zinc finger 3	protein-coding
68737	0.00452546	1.55276	Angel1	12	12|12 D2	angel homolog 1 (Drosophila)	protein-coding
216799	0.00357655	1.55218	Nlrp3	11	11|11 B1.3	NLR family, pyrin domain containing 3	protein-coding
67784	0.00714453	1.55156	Plxnd1	6	6|6 E3	plexin D1	protein-coding
108961	0.0131186	1.5515	E2f8	7	7|7 B4	E2F transcription factor 8	protein-coding
19732	0.00484587	1.54989	Rgl2	17	17|17 B2	ral guanine nucleotide dissociation stimulator-like 2	protein-coding
50765	0.0118328	1.54846	Tfr2	5	5|5 G2	transferrin receptor 2	protein-coding
211651	0.00409679	1.54738	Fancd2	6	6|6 E3	Fanconi anemia, complementation group D2	protein-coding
244879	0.0101327	1.54664	Npat	9	9 A5.3|9 29.12 cM	nuclear protein in the AT region	protein-coding
72672	0.0118209	1.54625	Zfp518a	19	19|19 D1	zinc finger protein 518A	protein-coding
75292	0.00405877	1.54585	Prkd3	17	17|17 E3	protein kinase D3	protein-coding
71885	0.00110321	1.54577	2310003H01Rik	11	11|11 E2	RIKEN cDNA 2310003H01 gene	protein-coding
69408	0.015541	1.54366	Dnajc17	2	2 E5|2 59.97 cM	DnaJ (Hsp40) homolog, subfamily C, member 17	protein-coding
384619	0.00349193	1.54347	Ccdc155	7	7|7 B4	coiled-coil domain containing 155	protein-coding
100034748	0.013592	1.54334	A930017K11Rik	17	17|17 A3.3	RIKEN cDNA A930017K11 gene	unknown
67956	0.0132413	1.54332	Setd8	5	5|5 F	SET domain containing (lysine methyltransferase) 8	protein-coding
83396	0.0130002	1.54296	Glis2	16	16 2.45 cM|16 A1-B1	GLIS family zinc finger 2	protein-coding
100910	0.00621912	1.54285	Chpf2	5	5|5 A3	chondroitin polymerizing factor 2	protein-coding
24113	0.0038493	1.54256	Vax2	6	6 C3|6 35.94 cM	ventral anterior homeobox 2	protein-coding
26885	0.0122665	1.54211	Casp8ap2	4	4 A5|4 14.27 cM	caspase 8 associated protein 2	protein-coding
12660	0.00887685	1.53965	Chka	19	19 A|19 3.57 cM	choline kinase alpha	protein-coding
246179	0.00159763	1.53921	Fktn	4	4 B2|4 28.74 cM	fukutin	protein-coding
432530	0.0165508	1.53791	Adcy1	11	11 4.72 cM|11 A2	adenylate cyclase 1	protein-coding
76899	0.00190169	1.53783	Golga1	2	2|2 B	golgi autoantigen, golgin subfamily a, 1	protein-coding
22642	0.0177602	1.5378	Zbtb17	4	4|4 E1	zinc finger and BTB domain containing 17	protein-coding
230376	0.00482074	1.53473	Haus6	4	4 C4|4 40.69 cM	HAUS augmin-like complex, subunit 6	protein-coding
70178	0.0157192	1.53434	Abhd17c	7	7|7 D3	abhydrolase domain containing 17C	protein-coding
192200	0.0144064	1.53329	Wfdc12	2	2|2 H3	WAP four-disulfide core domain 12	protein-coding
100503659	0.016064	1.533	Dos	10	10|10 C1	downstream of Stk11	protein-coding
11622	0.0192024	1.5322	Ahr	12	12 A3|12 15.78 cM	aryl-hydrocarbon receptor	protein-coding
18972	0.0138821	1.53153	Pold2	11	11|11 A2	polymerase (DNA directed), delta 2, regulatory subunit	protein-coding
235682	0.0123615	1.53135	Zfp445	9	9|9 F4	zinc finger protein 445	protein-coding
77034	0.0101738	1.53133	2510039O18Rik	4	4|4 E1	RIKEN cDNA 2510039O18 gene	protein-coding
12537	0.012831	1.53124	Cdk11b	4	4 E2|4 86.73 cM	cyclin-dependent kinase 11B	protein-coding
237898	0.00432263	1.53044	Usp32	11	11|11 C	ubiquitin specific peptidase 32	protein-coding
613263	0.0116175	1.52974
217344	0.0107687	1.52948	Rhbdf2	11	11|11 E2	rhomboid 5 homolog 2 (Drosophila)	protein-coding
107338	0.00332765	1.52889	Gbf1	19	19|19 C3	golgi-specific brefeldin A-resistance factor 1	protein-coding
100272219	0.0181046	1.52866	AA543186	2	2|2	expressed sequence AA543186	ncRNA
215493	0.0167976	1.52835	A3galt2	4	4|4 D2.2	alpha 1,3-galactosyltransferase 2 (isoglobotriaosylceramide synthase)	protein-coding
11859	0.0101584	1.52735	Phox2a	7	7 E3|7 54.66 cM	paired-like homeobox 2a	protein-coding
17318	0.00490857	1.52676	Mid1	X|Y	X and Y|X 79.19 cM	midline 1	protein-coding
52064	0.00798169	1.52622	Coq5	5	5 F|5 56.03 cM	coenzyme Q5 homolog, methyltransferase (yeast)	protein-coding
72900	0.00561807	1.52568	Ndufv2	17	17 35.26 cM|17 E1.2	NADH dehydrogenase (ubiquinone) flavoprotein 2	protein-coding
233913	0.00953619	1.52479	BC017158	7	7|7 F3	cDNA sequence BC017158	protein-coding
69930	0.00875482	1.52416	Zfp715	7	7|7 B4	zinc finger protein 715	protein-coding
83558	0.0114237	1.52365	Tex11	X	X|X C3	testis expressed gene 11	protein-coding
80286	0.00322742	1.5231	Tusc3	8	8|8 B1.2	tumor suppressor candidate 3	protein-coding
330544	0.0172032	1.52151	C230091D08Rik	7	7|7	RIKEN cDNA C230091D08 gene	ncRNA
12892	0.00518985	1.52145	Cpox	16	16|16 C1.1	coproporphyrinogen oxidase	protein-coding
14007	0.00846543	1.51898	Celf2	2	2|2 A2-A3	CUGBP, Elav-like family member 2	protein-coding
72415	0.0198804	1.51891	Sgol1	17	17|17 C	shugoshin-like 1 (S. pombe)	protein-coding
210801	0.00800331	1.51743	Unc5d	8	8|8 A2-A3	unc-5 homolog D (C. elegans)	protein-coding
382244	0.0115721	1.5172	Gm15091	X	X F3|X	predicted gene 15091	protein-coding
68187	0.000107903	1.5162	Fam135a	1	1|1 A5	family with sequence similarity 135, member A	protein-coding
69228	0.00483405	1.51594	Zfp746	6	6|6 B2.3	zinc finger protein 746	protein-coding
107528	0.00785842	1.51573	Magee1	X	X|X C3	melanoma antigen, family E, 1	protein-coding
56703	0.00754406	1.51409	Pigo	4	4|4 B1	phosphatidylinositol glycan anchor biosynthesis, class O	protein-coding
69582	0.0142914	1.51339	Plekhm2	4	4|4 E1	pleckstrin homology domain containing, family M (with RUN domain) member 2	protein-coding
624681	0.0157518	1.51234	Btnl6	17	17 B1|17 18.1 cM	butyrophilin-like 6	protein-coding
12041	0.0129906	1.51228	Bckdk	7	7|7 F3	branched chain ketoacid dehydrogenase kinase	protein-coding
27354	0.0138814	1.51128	Nbn	4	4|4 A	nibrin	protein-coding
66967	0.00063391	1.51115	Edem3	1	1|1 G2	ER degradation enhancer, mannosidase alpha-like 3	protein-coding
242585	0.0146193	1.51074	Slc35d1	4	4|4 C6	solute carrier family 35 (UDP-glucuronic acid/UDP-N-acetylgalactosamine dual transporter), member D1	protein-coding
12928	0.0113461	1.51058	Crk	11	11 45.92 cM|11 A-D	v-crk sarcoma virus CT10 oncogene homolog (avian)	protein-coding
232286	0.000699411	1.51046	Tmf1	6	6|6 D3	TATA element modulatory factor 1	protein-coding
68734	0.008933	1.51041	Smek1	12	12|12 E	SMEK homolog 1, suppressor of mek1 (Dictyostelium)	protein-coding
258404	0.0128107	1.5098	Olfr1080	2	2|2 E1	olfactory receptor 1080	protein-coding
77683	0.0114273	1.50943	Ehmt1	2	2|2 A3	euchromatic histone methyltransferase 1	protein-coding
74075	0.002089	1.50896	Syce1	7	7|7 F5	synaptonemal complex central element protein 1	protein-coding
75302	0.0113107	1.50846	Asxl2	12	12|12 A1.1	additional sex combs like 2 (Drosophila)	protein-coding
110052	0.0035427	1.50843	Dek	13	13 24.5 cM|13 B1	DEK oncogene (DNA binding)	protein-coding
244745	0.00709394	1.50715	Dpy19l1	9	9|9 A4	dpy-19-like 1 (C. elegans)	protein-coding
228980	0.00441489	1.50705	Taf4a	2	2|2 H4	TAF4A RNA polymerase II, TATA box binding protein (TBP)-associated factor	protein-coding
76457	0.0175385	1.50663	Ccdc134	15	15|15 E1	coiled-coil domain containing 134	protein-coding
233103	0.00509325	1.50639	4931406P16Rik	7	7|7 B1	RIKEN cDNA 4931406P16 gene	protein-coding
14366	0.000668096	1.50586	Fzd4	7	7 E1|7 49.32 cM	frizzled homolog 4 (Drosophila)	protein-coding
74191	0.00360154	1.50534	P2ry13	3	3|3 D	purinergic receptor P2Y, G-protein coupled 13	protein-coding
12450	0.0163485	1.50365	Ccng1	11	11|11 B1.1	cyclin G1	protein-coding
110157	0.0040163	1.50251	Raf1	6	6 C3|6 53.62 cM	v-raf-leukemia viral oncogene 1	protein-coding
216285	0.00367806	1.50247	Alx1	10	10 D1|10 53.56 cM	ALX homeobox 1	protein-coding
107182	0.00742171	1.5023	Btaf1	19	19|19 C2	BTAF1 RNA polymerase II, B-TFIID transcription factor-associated, (Mot1 homolog, S. cerevisiae)	protein-coding
76582	0.0117428	1.50225	Ipo11	13	13|13 D2.1	importin 11	protein-coding
67420	0.012469	1.50143	Far1	7	7|7 F2	fatty acyl CoA reductase 1	protein-coding
67460	0.00723209	1.50115	Decr1	4	4|4 A2	2,4-dienoyl CoA reductase 1, mitochondrial	protein-coding
68365	0.0191862	1.50103	Rab14	2	2|2 B	RAB14, member RAS oncogene family	protein-coding

## Sheet: B_List of common genes (134)
List of common genes in mouse SP-2M--6+c-kit- gene and human b-2M- SPa-6+Thy-1+ gene sets	total	genes
	134	ARRB2
		SALL1
		IGF2BP3
		CDK14
		MED13L
		MRPL1
		CHD1
		UTRN
		HES1
		SPTSSA
		F2RL1
		PPP1R9A
		ADAM23
		LTBP1
		CDK17
		DLGAP4
		TCF4
		TIAM1
		PBX1
		MTR
		SH3D19
		CCDC6
		NDRG2
		NEDD4L
		FST
		NFKBIZ
		OSBPL3
		PARP4
		IL18
		PTPN14
		ALS2
		MYO1E
		STK24
		IL17RD
		LCLAT1
		SAMHD1
		PPP3R1
		CAPN2
		SIRPA
		IGFBP6
		HELB
		CDR1
		ACVR1
		PTPRG
		GTF2B
		IRF2
		KIF13A
		NAB1
		MB21D2
		TGIF1
		TGFBR3
		KDM1B
		FAT1
		SNORA33
		GFRA1
		ATRNL1
		CTSO
		CERS6
		PITPNC1
		CLTB
		ANXA7
		DPPA4
		LBH
		KMT2C
		KAT2B
		SMAD6
		B3GNT2
		AFF3
		UGCG
		HIVEP1
		AFF1
		TRIO
		DPYSL2
		SOX4
		RGS16
		MAP3K5
		SMAD3
		PHF3
		LRRC38
		DOCK8
		RBM24
		ABCA1
		REST
		DCAF12
		ARID5B
		CDCA7L
		SLC43A3
		LRIG3
		ZBTB16
		TTC39C
		DDX52
		LGSN
		SLC44A1
		STX7
		GBP2
		HEXB
		FLNB
		TJP1
		CCNJL
		VAV2
		CAMK2N1
		OSBPL6
		MTUS1
		FREM2
		TXNIP
		STX3
		PDPN
		RORA
		DUSP6
		PYGL
		FOXO4
		PIWIL4
		RAP1B
		PIK3CA
		ARRDC3
		ADGRL3
		NR5A2
		SCARB2
		TEC
		NFATC2
		MGAT4A
		S100A10
		DOCK5
		SLC38A1
		TCF7L2
		SETD7
		E2F6
		CTPS2
		ANK3
		MAP4K4
		TDRD1
		PRKCA
		WASF2
		WDSUB1
